# Supplementary material for: Discovery and Pharmacological Evaluation of STEAP4 as a Novel Target for HER2 Overexpressing Breast Cancer
Source: Front Oncol. 2021 Mar 26;11:608201. doi: 10.3389/fonc.2021.608201 (PMC8034292; doi:10.3389/fonc.2021.608201)
Supplement: Supplementary Table 1 — Complete lists of membrane proteins found in the HCC-1954 cells and MCF-10A cells (provided as a separate excel file). Combined lists of all the membrane-associated proteins found in four replicates of the HCC-1954 cells compared to four replicates of the MCF-10A cells along with their Normalized Areas. Bold letter proteins represent the top 30 candidate protein targets shown in the Table 1 of the main text. [file Table_1.xlsx]

## Sheet: HCC_VS_MCF10A
Supplementary Table 1. Complete lists of membrane proteins found in the HCC-1954 cells and MCF-10A cells. Combined lists of all the membrane-associated proteins found in four replicates of the HCC-1954 cells
compared to four replicates of the MCF-10A cells along with their Normalized Areas. Bold letter proteins represent the top 30 candidate protein targets shown in the Table 1 of the main text.
		HCC-1954							MCF10A
Uniprot ID	Gene names	Description	Normalized_Area 1	Normalized_Area 2	Normalized_Area 3	Normalized_Area 4	Average	SD	Normalized_Area 1	Normalized_Area 2	Normalized_Area 3	Normalized_Area 4	Average	SD	Folds of Change (Average HCC-1954 vs. Average MCF10A)	% CV
P04406	GAPDH GAPD CDABP0047 OK/SW-cl.12	Glyceraldehyde-3-phosphate dehydrogenase OS=Homo sapiens GN=GAPDH PE=1 SV=3 - [G3P_HUMAN]	16462.4	14965.3	19197	17295.2	16980	1764.58	9457.42	11364	10243.5	19565	12657.5	4670.98	1.3415	10.3921
P11142	HSPA8 HSC70 HSP73 HSPA10	Heat shock cognate 71 kDa protein OS=Homo sapiens GN=HSPA8 PE=1 SV=1 - [HSP7C_HUMAN]	6784.39	7795.02	6250.16	6270.38	6774.99	723.566	4908.37	5249.12	4333.42	7352.84	5460.94	1316.66	1.24063	10.68
P07355	ANXA2 ANX2 ANX2L4 CAL1H LPC2D	Annexin A2 OS=Homo sapiens GN=ANXA2 PE=1 SV=2 - [ANXA2_HUMAN]	10007.8	5301.06	3677.96	3747.29	5683.52	2978.62	17437.2	31105.4	32543.8	26418.9	26876.3	6814.51	0.211469	52.408
P04264	KRT1 KRTA	Keratin, type II cytoskeletal 1 OS=Homo sapiens GN=KRT1 PE=1 SV=6 - [K2C1_HUMAN]	6907.81	6158.68	4858.38	4769.37	5673.56	1039.36	7357.72	6815.02	3956.35	8626.02	6688.78	1973.36	0.848221	18.3193
P27824	CANX	Calnexin OS=Homo sapiens GN=CANX PE=1 SV=2 - [CALX_HUMAN]	5088.66	5655.29	4773.11	4393.14	4977.55	533.858	5934.82	6915.87	7405.75	6920.07	6794.13	617.297	0.732626	10.7253
Q9H0U4	RAB1B	Ras-related protein Rab-1B OS=Homo sapiens GN=RAB1B PE=1 SV=1 - [RAB1B_HUMAN]	3819.18	3186.09	4681.46	4861.94	4137.17	780.428	3392.96	4216.69	2451.93	5115.09	3794.17	1138.12	1.0904	18.8638
P62820	RAB1A RAB1	Ras-related protein Rab-1A OS=Homo sapiens GN=RAB1A PE=1 SV=3 - [RAB1A_HUMAN]	3819.18	3186.09	4681.46	4861.94	4137.17	780.428	3392.96	4216.69	2451.93	5115.09	3794.17	1138.12	1.0904	18.8638
Q5K4L6	SLC27A3 ACSVL3 FATP3 PSEC0067 UNQ367/PRO703	Long-chain fatty acid transport protein 3 OS=Homo sapiens GN=SLC27A3 PE=2 SV=3 - [S27A3_HUMAN]	54.6616	68.7552	8263.88	7453.9	3960.3	4513.84	38.3521	56.6641	0	42.3102	34.3316	24.2021	115.354	113.977
P05141	SLC25A5 ANT2	ADP/ATP translocase 2 OS=Homo sapiens GN=SLC25A5 PE=1 SV=7 - [ADT2_HUMAN]	3774.07	5106.04	3518.35	3201.7	3900.04	837.393	1224.55	1689.42	2214.48	2772.21	1975.16	667.741	1.97454	21.4714
P12236	SLC25A6 ANT3 CDABP0051	ADP/ATP translocase 3 OS=Homo sapiens GN=SLC25A6 PE=1 SV=4 - [ADT3_HUMAN]	3538.94	4674.26	3518.35	3201.7	3733.31	646.013	0	0	2436.85	3158.65	1398.88	1641.94	2.66879	17.304
P00505	GOT2	Aspartate aminotransferase, mitochondrial OS=Homo sapiens GN=GOT2 PE=1 SV=3 - [AATM_HUMAN]	3732.05	3602.06	3766.72	3627.35	3682.05	79.7083	2911.86	3634.01	4032.36	3873.13	3612.84	495.165	1.01916	2.16478
P07237	P4HB ERBA2L PDI PDIA1 PO4DB	Protein disulfide-isomerase OS=Homo sapiens GN=P4HB PE=1 SV=3 - [PDIA1_HUMAN]	3344.35	3953.09	3168.95	3047.81	3378.55	401.909	3478.67	4661.62	3546.95	5684.59	4342.96	1045.97	0.777938	11.8959
P07900	HSP90AA1 HSP90A HSPC1 HSPCA	Heat shock protein HSP 90-alpha OS=Homo sapiens GN=HSP90AA1 PE=1 SV=5 - [HS90A_HUMAN]	3958.41	3569.27	3016.06	2778.36	3330.53	533.858	1099.94	1267.73	1552.16	1668.26	1397.02	259.882	2.38402	16.0292
P61026	RAB10	Ras-related protein Rab-10 OS=Homo sapiens GN=RAB10 PE=1 SV=1 - [RAB10_HUMAN]	2946.54	2423.39	3816.34	3868.49	3263.69	701.874	2959.59	3622.25	1521.6	4648.91	3188.09	1310.45	1.02371	21.5056
Q15084	PDIA6 ERP5 P5 TXNDC7	Protein disulfide-isomerase A6 OS=Homo sapiens GN=PDIA6 PE=1 SV=1 - [PDIA6_HUMAN]	3376.92	3853.95	2837.89	2818.23	3221.75	494.615	2807	3587.08	3364.49	3697.12	3363.92	396.224	0.957736	15.3524
P61006	RAB8A MEL RAB8	Ras-related protein Rab-8A OS=Homo sapiens GN=RAB8A PE=1 SV=1 - [RAB8A_HUMAN]	2830.24	2248.19	3723	3868.78	3167.55	765.776	2703.38	3366.81	1318.31	4333.81	2930.58	1266.28	1.08086	24.1756
P61106	RAB14	Ras-related protein Rab-14 OS=Homo sapiens GN=RAB14 PE=1 SV=4 - [RAB14_HUMAN]	2765.33	2041.37	3655.81	3779.62	3060.53	815.938	2121.95	2654.7	902.164	3712.36	2347.79	1168.63	1.30358	26.66
P12235	SLC25A4 ANT1	ADP/ATP translocase 1 OS=Homo sapiens GN=SLC25A4 PE=1 SV=4 - [ADT1_HUMAN]	2361.74	3273.51	3182.99	2892.09	2927.58	410.825	1106.44	1310.18	1186.82	2310.33	1478.44	560.887	1.98018	14.0329
P06576	ATP5F1B ATP5B ATPMB ATPSB	ATP synthase subunit beta, mitochondrial OS=Homo sapiens GN=ATP5B PE=1 SV=3 - [ATPB_HUMAN]	2478.23	3123.67	2971.99	3022.04	2898.98	287.512	5826.63	6332.49	6257.86	5457.11	5968.52	407.374	0.485712	9.91766
P25705	ATP5F1A ATP5A ATP5A1 ATP5AL2 ATPM	ATP synthase subunit alpha, mitochondrial OS=Homo sapiens GN=ATP5A1 PE=1 SV=1 - [ATPA_HUMAN]	2453.42	2714.76	2702.84	2786.75	2664.44	145.485	4201.51	5502.97	3525.88	5988.71	4804.77	1138.52	0.554541	5.46024
P20340	RAB6A RAB6	Ras-related protein Rab-6A OS=Homo sapiens GN=RAB6A PE=1 SV=3 - [RAB6A_HUMAN]	1996.37	1360.5	2987.83	3057.78	2350.62	818.931	1991.32	2500.84	643.401	3295.36	2107.73	1113.97	1.11524	34.839
P20338	RAB4A RAB4	Ras-related protein Rab-4A OS=Homo sapiens GN=RAB4A PE=1 SV=3 - [RAB4A_HUMAN]	2000.64	2189.03	2359.7	2447.92	2249.32	197.569	1685.13	2084.77	371.495	2856.84	1749.56	1039.5	1.28565	8.78348
P02786	TFRC	Transferrin receptor protein 1 OS=Homo sapiens GN=TFRC PE=1 SV=2 - [TFR1_HUMAN]	2398.27	2221.84	2212.89	2022.08	2213.77	153.678	380.156	471.843	819.135	1140.94	703.017	347.82	3.14895	6.94193
P12814	ACTN1	Alpha-actinin-1 OS=Homo sapiens GN=ACTN1 PE=1 SV=2 - [ACTN1_HUMAN]	2979.07	3034.9	1410.1	1209.33	2158.35	983.605	1486.58	1652.97	1024.33	2362.36	1631.56	555.058	1.32287	45.5721
Q12931	TRAP1 HSP75	Heat shock protein 75 kDa, mitochondrial OS=Homo sapiens GN=TRAP1 PE=1 SV=3 - [TRAP1_HUMAN]	2304.35	2177.83	2053.14	1967.11	2125.61	147.252	991.561	1337.92	2029.28	1807.17	1541.48	466.33	1.37894	6.92754
P04626	ERBB2	Receptor tyrosine-protein kinase erbB-2 OS=Homo sapiens GN=ERBB2 PE=1 SV=1 - [ERBB2_HUMAN]	2215.44	2364.29	1901.67	1928.6	2102.5	224.993	0	0	465.542	0	116.386	232.771	18.065	10.7012
P68104	EEF1A1 EEF1A EF1A LENG7	Elongation factor 1-alpha 1 OS=Homo sapiens GN=EEF1A1 PE=1 SV=1 - [EF1A1_HUMAN]	4266.49	3885.27	0	0	2037.94	2358.35	3990.16	5133.46	0	4277.78	3350.35	2285.74	0.608277	115.722
O95716	RAB3D GOV RAB16	Ras-related protein Rab-3D OS=Homo sapiens GN=RAB3D PE=1 SV=1 - [RAB3D_HUMAN]	1558.06	1018.39	2686.38	2774.48	2009.33	862.061	1807.84	2248.56	499.186	3048.07	1900.91	1066.2	1.05703	42.9029
P21796	VDAC1 VDAC	Voltage-dependent anion-selective channel protein 1 OS=Homo sapiens GN=VDAC1 PE=1 SV=2 - [VDAC1_HUMAN]	1997.78	1955.15	1862.45	1781.77	1899.29	96.5899	4653.28	5136.35	2225.76	5680.22	4423.9	1524.29	0.429324	5.08558
P08238	HSP90AB1 HSP90B HSPC2 HSPCB	Heat shock protein HSP 90-beta OS=Homo sapiens GN=HSP90AB1 PE=1 SV=4 - [HS90B_HUMAN]	3958.41	3569.27	0	0	1881.92	2178.85	2607.7	3414.03	0	4357.93	2594.91	1871.98	0.725234	115.778
Q86YS6	RAB43	Ras-related protein Rab-43 OS=Homo sapiens GN=RAB43 PE=1 SV=1 - [RAB43_HUMAN]	1353.56	777.774	2824.34	2434.2	1847.47	946.349	0	0	720.131	0	180.033	360.065	10.2618	51.2241
P31040	SDHA SDH2 SDHF	Succinate dehydrogenase [ubiquinone] flavoprotein subunit, mitochondrial OS=Homo sapiens GN=SDHA PE=1 SV=2 - [SDHA_HUMAN]	1412.26	1731.78	2673.46	1212.64	1757.53	646.968	1484.84	2223.47	712.534	1019.02	1359.96	657.428	1.29234	36.8111
Q9H082	RAB33B	Ras-related protein Rab-33B OS=Homo sapiens GN=RAB33B PE=1 SV=1 - [RB33B_HUMAN]	0	0	6868.46	0	1717.11	3434.23	0	0	720.131	0	180.033	360.065	9.53779	200
P08195	SLC3A2 MDU1	4F2 cell-surface antigen heavy chain OS=Homo sapiens GN=SLC3A2 PE=1 SV=3 - [4F2_HUMAN]	1734.58	1718.66	1742.8	1634.47	1707.63	49.791	3939.26	4380.68	3526.76	5076.47	4230.79	662.896	0.403619	2.9158
Q92930	RAB8B	Ras-related protein Rab-8B OS=Homo sapiens GN=RAB8B PE=1 SV=2 - [RAB8B_HUMAN]	2771.43	0	0	3847.29	1654.68	1960.49	2682.63	0	1947.5	0	1157.53	1369.88	1.42949	118.482
P51148	RAB5C RABL	Ras-related protein Rab-5C OS=Homo sapiens GN=RAB5C PE=1 SV=2 - [RAB5C_HUMAN]	1400.82	1433.01	1906.98	1861.33	1650.53	270.722	1044.08	1331.63	1397.22	1689.6	1365.63	264.896	1.20862	16.4021
P51149	RAB7A RAB7	Ras-related protein Rab-7a OS=Homo sapiens GN=RAB7A PE=1 SV=1 - [RAB7A_HUMAN]	1541.53	1467.99	1565.35	1670.01	1561.22	83.5306	1090.64	1304.76	2219.82	1914.23	1632.36	524.511	0.956417	5.35035
P16615	ATP2A2 ATP2B	Sarcoplasmic/endoplasmic reticulum calcium ATPase 2 OS=Homo sapiens GN=ATP2A2 PE=1 SV=1 - [AT2A2_HUMAN]	1464.13	1623.47	1500.84	1390.45	1494.72	97.3337	1184.36	1465.2	1665.91	1113.19	1357.16	255.851	1.10136	6.51183
P06733	ENO1 ENO1L1 MBPB1 MPB1	Alpha-enolase OS=Homo sapiens GN=ENO1 PE=1 SV=2 - [ENOA_HUMAN]	1550.14	1597.9	1311.26	1218.5	1419.45	183.495	838.963	1456.84	1595.81	2313.71	1551.33	605.42	0.914987	12.9272
P04843	RPN1	Dolichyl-diphosphooligosaccharide--protein glycosyltransferase subunit 1 OS=Homo sapiens GN=RPN1 PE=1 SV=1 - [RPN1_HUMAN]	1112.57	1460.13	1638.82	1451.96	1415.87	219.815	899.471	1074.66	1034.11	1158.04	1041.57	107.871	1.35936	15.5251
P61019	RAB2A RAB2	Ras-related protein Rab-2A OS=Homo sapiens GN=RAB2A PE=1 SV=1 - [RAB2A_HUMAN]	1587.62	1663.26	1137.12	1190.04	1394.51	269.303	887.365	1048.63	1368.62	1391.32	1173.99	246.971	1.18784	19.3117
Q6IQ22	RAB12	Ras-related protein Rab-12 OS=Homo sapiens GN=RAB12 PE=1 SV=3 - [RAB12_HUMAN]	2000.7	1136.02	2314.63	0	1362.84	1036.27	0	0	720.131	0	180.033	360.065	7.56995	76.0374
P45880	VDAC2	Voltage-dependent anion-selective channel protein 2 OS=Homo sapiens GN=VDAC2 PE=1 SV=2 - [VDAC2_HUMAN]	1513.16	1384.03	1323.14	1216.65	1359.25	123.749	2535.43	3409.62	2300.78	3765.54	3002.84	697.267	0.452653	9.10423
Q9P0L0	VAPA VAP33	Vesicle-associated membrane protein-associated protein A OS=Homo sapiens GN=VAPA PE=1 SV=3 - [VAPA_HUMAN]	1322.91	1412.08	1358.84	1235.01	1332.21	74.4392	402.325	475.256	356.324	625.576	464.87	117.797	2.86577	5.58766
O95292	VAPB UNQ484/PRO983	Vesicle-associated membrane protein-associated protein B/C OS=Homo sapiens GN=VAPB PE=1 SV=3 - [VAPB_HUMAN]	1344.23	1370.8	1104.49	1111.42	1232.73	144.52	346.602	434.28	408.072	586.913	443.967	102.137	2.77664	11.7235
Q9NQC3	RTN4 KIAA0886 NOGO My043 SP1507	Reticulon-4 OS=Homo sapiens GN=RTN4 PE=1 SV=2 - [RTN4_HUMAN]	1180.06	969.256	1377.26	1354.89	1220.37	189.203	1538.64	2104.05	144.02	3022.15	1702.21	1205.32	0.716928	15.5038
P08865	RPSA LAMBR LAMR1	40S ribosomal protein SA OS=Homo sapiens GN=RPSA PE=1 SV=4 - [RSSA_HUMAN]	1846.39	1770.59	647.141	600.262	1216.1	685.007	974.022	1138.27	625.326	1634.66	1093.07	419.651	1.11255	56.3283
Q687X5	STEAP4	Metalloreductase STEAP4 OS=Homo sapiens GN=STEAP4 PE=1 SV=1 - [STEA4_HUMAN]	960.897	1364.62	1282.79	1245.87	1213.54	175.588	0	0	0	0	0	0	#DIV/0!	14.469
P20339	RAB5A RAB5	Ras-related protein Rab-5A OS=Homo sapiens GN=RAB5A PE=1 SV=2 - [RAB5A_HUMAN]	1153.8	1254.18	1274.66	1168.71	1212.84	60.4553	1011.16	1147.22	1185.75	1394.08	1184.55	158.491	1.02388	4.98461
Q00610	CLTC CLH17 CLTCL2 KIAA0034	Clathrin heavy chain 1 OS=Homo sapiens GN=CLTC PE=1 SV=5 - [CLH1_HUMAN]	1294.96	1488.06	1030.28	987.883	1200.29	235.085	631.521	1093.48	971.477	1025.98	930.616	205.546	1.28978	19.5856
P61020	RAB5B	Ras-related protein Rab-5B OS=Homo sapiens GN=RAB5B PE=1 SV=1 - [RAB5B_HUMAN]	1115.08	1208.29	1286.69	1112.9	1180.74	83.4668	1011.16	1145.81	1105.19	1375.08	1159.31	154.504	1.01848	7.06903
Q15907	RAB11B YPT3	Ras-related protein Rab-11B OS=Homo sapiens GN=RAB11B PE=1 SV=4 - [RB11B_HUMAN]	510.768	530.272	1831.5	1819.2	1172.93	753.402	1429.11	950.86	1316.33	937.704	1158.5	251.666	1.01246	64.2322
O43169	CYB5B CYB5M OMB5	Cytochrome b5 type B OS=Homo sapiens GN=CYB5B PE=1 SV=2 - [CYB5B_HUMAN]	1510.37	1596.8	822.654	719.19	1162.26	455.213	830.721	874.097	241.236	690.369	659.106	289.405	1.76338	39.1663
P05023	ATP1A1	Sodium/potassium-transporting ATPase subunit alpha-1 OS=Homo sapiens GN=ATP1A1 PE=1 SV=1 - [AT1A1_HUMAN]	905.282	1121.74	1358.59	1250.14	1158.94	194.853	1917.17	2544.77	2365.56	2562.89	2347.6	300.452	0.49367	16.813
P23396	RPS3 OK/SW-cl.26	40S ribosomal protein S3 OS=Homo sapiens GN=RPS3 PE=1 SV=2 - [RS3_HUMAN]	1689.05	1512.53	695.379	660.944	1139.48	537.717	824.858	1073.1	408.332	2405.15	1177.86	862.941	0.967412	47.1898
Q96HE7	ERO1A ERO1L UNQ434/PRO865	ERO1-like protein alpha OS=Homo sapiens GN=ERO1A PE=1 SV=2 - [ERO1A_HUMAN]	903.759	849.08	1379.54	1361.73	1123.53	286.298	763.189	678.891	721.386	828.506	747.993	63.7606	1.50205	25.4821
Q07021	C1QBP GC1QBP HABP1 SF2P32	Complement component 1 Q subcomponent-binding protein, mitochondrial OS=Homo sapiens GN=C1QBP PE=1 SV=1 - [C1QBP_HUMAN]	1138.01	1363.63	1003.2	982.126	1121.74	175.424	874.676	1052.86	393.637	1549.58	967.69	477.509	1.1592	15.6385
P07099	EPHX1 EPHX EPOX	Epoxide hydrolase 1 OS=Homo sapiens GN=EPHX1 PE=1 SV=1 - [HYEP_HUMAN]	1058.23	1160.73	1061.4	1177.76	1114.53	63.5734	916.901	972.295	741.699	820.962	862.964	102.196	1.29151	5.70407
P63244	RACK1 GNB2L1 HLC7 PIG21	Receptor of activated protein C kinase 1 OS=Homo sapiens GN=RACK1 PE=1 SV=3 - [RACK1_HUMAN]	1834.77	1311.9	610.567	576.781	1083.51	604.705	856.557	945.702	675.958	1691.92	1042.53	447.228	1.0393	55.8101
P34897	SHMT2	Serine hydroxymethyltransferase, mitochondrial OS=Homo sapiens GN=SHMT2 PE=1 SV=3 - [GLYM_HUMAN]	709.533	658.031	1357.45	1385.79	1027.7	397.85	1359.27	1813.21	1231.33	2060.95	1616.19	387.621	0.635879	38.7126
P35221	CTNNA1	Catenin alpha-1 OS=Homo sapiens GN=CTNNA1 PE=1 SV=1 - [CTNA1_HUMAN]	1034.49	1369.01	871.621	831.925	1026.76	244.419	865.949	1037.48	804.877	455.237	790.887	244.473	1.29824	23.8049
Q16563	SYPL1 SYPL	Synaptophysin-like protein 1 OS=Homo sapiens GN=SYPL1 PE=1 SV=1 - [SYPL1_HUMAN]	1218.03	931.613	996.844	898.282	1011.19	143.838	302.064	426.114	738.022	962.286	607.121	299.5	1.66555	14.2246
Q96AG4	LRRC59 PRO1855	Leucine-rich repeat-containing protein 59 OS=Homo sapiens GN=LRRC59 PE=1 SV=1 - [LRC59_HUMAN]	1061.38	1176.91	884.884	834.131	989.328	158.508	980.035	1214.16	823.723	1923.72	1235.41	486.117	0.800808	16.0218
Q9HC07	TMEM165 TPARL	Transmembrane protein 165 OS=Homo sapiens GN=TMEM165 PE=1 SV=1 - [TM165_HUMAN]	1355.09	1224.65	663.333	701.473	986.138	355.084	221.069	161.92	176.348	593.911	288.312	205.283	3.42038	36.0075
P26038	MSN	Moesin OS=Homo sapiens GN=MSN PE=1 SV=3 - [MOES_HUMAN]	1250.96	1421.95	632.226	635.377	985.129	411.642	1023.24	1077.56	1278.12	1454.46	1208.34	197.326	0.815272	41.7856
P00533	EGFR ERBB ERBB1 HER1	Epidermal growth factor receptor OS=Homo sapiens GN=EGFR PE=1 SV=2 - [EGFR_HUMAN]	1025.24	1141.89	831.824	883.113	970.517	140.521	547.394	700.882	717.097	544.309	627.42	94.4283	1.54684	14.479
Q9Y277	VDAC3	Voltage-dependent anion-selective channel protein 3 OS=Homo sapiens GN=VDAC3 PE=1 SV=1 - [VDAC3_HUMAN]	1344.11	1333.75	605.305	596.174	969.836	426.233	920.869	1432.78	1228.78	1765.59	1337.01	354.844	0.725379	43.949
P51571	SSR4 TRAPD	Translocon-associated protein subunit delta OS=Homo sapiens GN=SSR4 PE=1 SV=1 - [SSRD_HUMAN]	723.359	877.502	1161.64	1030.54	948.26	189.638	752.671	800.912	735.367	965.838	813.697	105.151	1.16537	19.9985
P23528	CFL1 CFL	Cofilin-1 OS=Homo sapiens GN=CFL1 PE=1 SV=3 - [COF1_HUMAN]	1076.3	1144.78	751.75	782.704	938.886	200.575	775.704	843.357	467.75	1657.31	936.029	507.878	1.00305	21.3631
Q969L2	MAL2	Protein MAL2 OS=Homo sapiens GN=MAL2 PE=1 SV=1 - [MAL2_HUMAN]	1034.36	1104.02	789.506	808.503	934.096	158.75	0	176.365	270.984	223.908	167.814	118.357	5.56624	16.9951
Q03135	CAV1 CAV	Caveolin-1 OS=Homo sapiens GN=CAV1 PE=1 SV=4 - [CAV1_HUMAN]	891.619	1367.66	765.984	710.377	933.911	298.941	2561.78	3470.52	3106.03	2701.98	2960.08	411.141	0.315503	32.0096
Q15286	RAB35 RAB1C RAY	Ras-related protein Rab-35 OS=Homo sapiens GN=RAB35 PE=1 SV=1 - [RAB35_HUMAN]	0	0	3677.71	0	919.428	1838.86	2694.02	3317.11	1317.35	4211.11	2884.9	1216.45	0.318704	200
P15311	EZR VIL2	Ezrin OS=Homo sapiens GN=EZR PE=1 SV=4 - [EZRI_HUMAN]	1182.23	1247	627.602	600.417	914.312	347.943	876.914	992.59	1278.12	1217.39	1091.25	188.421	0.837854	38.0552
P39656	DDOST KIAA0115 OST48 OK/SW-cl.45	Dolichyl-diphosphooligosaccharide--protein glycosyltransferase 48 kDa subunit OS=Homo sapiens GN=DDOST PE=1 SV=4 - [OST48_HUMAN]	930.891	1078.19	846.809	784.797	910.172	127.008	855.906	893.117	760.139	1041.61	887.694	116.907	1.02532	13.9543
P08754	GNAI3	Guanine nucleotide-binding protein G(k) subunit alpha OS=Homo sapiens GN=GNAI3 PE=1 SV=3 - [GNAI3_HUMAN]	712.874	773.457	1062.25	1053.17	900.437	183.315	1178.61	1555.56	709.944	1152.94	1149.26	345.905	0.783491	20.3585
P16435	POR CYPOR	NADPH--cytochrome P450 reductase OS=Homo sapiens GN=POR PE=1 SV=2 - [NCPR_HUMAN]	1020.59	1023.78	784.884	736.524	891.443	152.255	234.319	264.022	191.499	684.181	343.505	229.059	2.59514	17.0796
P05556	ITGB1 FNRB MDF2 MSK12	Integrin beta-1 OS=Homo sapiens GN=ITGB1 PE=1 SV=2 - [ITB1_HUMAN]	963.132	987.546	762.189	849.33	890.549	104.646	1870.43	2385.07	1583.32	2268.91	2026.93	368.827	0.439358	11.7507
Q96G23	CERS2 LASS2 TMSG1	Ceramide synthase 2 OS=Homo sapiens GN=CERS2 PE=1 SV=1 - [CERS2_HUMAN]	1250.01	1349.14	521.931	386.612	876.922	492.816	289.878	620.793	944.721	1185.54	760.233	389.7	1.15349	56.1984
Q7Z2K6	ERMP1 FXNA KIAA1815	Endoplasmic reticulum metallopeptidase 1 OS=Homo sapiens GN=ERMP1 PE=1 SV=2 - [ERMP1_HUMAN]	810.404	1053.68	876.6	748.177	872.216	131.854	113.847	139.726	104.138	158.248	128.99	24.6187	6.76191	15.1171
P55084	HADHB MSTP029	Trifunctional enzyme subunit beta, mitochondrial OS=Homo sapiens GN=HADHB PE=1 SV=3 - [ECHB_HUMAN]	715.741	782.883	985.932	980.835	866.347	137.909	1502.47	1707.75	1922.8	1451.12	1646.03	215.259	0.526324	15.9184
Q12907	LMAN2 C5orf8	Vesicular integral-membrane protein VIP36 OS=Homo sapiens GN=LMAN2 PE=1 SV=1 - [LMAN2_HUMAN]	778.271	849.396	928.3	876.338	858.076	62.4743	590.061	544.323	341.22	573.769	512.343	115.642	1.67481	7.28074
P04844	RPN2	Dolichyl-diphosphooligosaccharide--protein glycosyltransferase subunit 2 OS=Homo sapiens GN=RPN2 PE=1 SV=3 - [RPN2_HUMAN]	796.856	980.008	861.12	679.959	829.486	125.274	413.91	680.414	519.847	1181.37	698.886	339.804	1.18687	15.1026
P10620	MGST1 GST12 MGST	Microsomal glutathione S-transferase 1 OS=Homo sapiens GN=MGST1 PE=1 SV=1 - [MGST1_HUMAN]	745.771	968.006	816.933	720.592	812.826	111.207	906.874	950.814	454.994	1231.19	885.968	321.225	0.917444	13.6816
P22695	UQCRC2	Cytochrome b-c1 complex subunit 2, mitochondrial OS=Homo sapiens GN=UQCRC2 PE=1 SV=3 - [QCR2_HUMAN]	842.905	817.369	746.524	777.012	795.953	42.6815	2557.33	2446.09	2275.2	2605.6	2471.06	146.663	0.32211	5.36231
P14923	JUP CTNNG DP3	Junction plakoglobin OS=Homo sapiens GN=JUP PE=1 SV=3 - [PLAK_HUMAN]	838.86	850.045	721.217	688.497	774.655	81.8225	1153.13	1304.23	1515.51	1484.76	1364.41	168.897	0.567759	10.5624
P54819	AK2 ADK2	Adenylate kinase 2, mitochondrial OS=Homo sapiens GN=AK2 PE=1 SV=2 - [KAD2_HUMAN]	734.723	682.772	846.311	820.365	771.043	75.7382	1401.26	1240.18	912.856	625.75	1045.01	345.567	0.737832	9.82283
O60716	CTNND1 KIAA0384	Catenin delta-1 OS=Homo sapiens GN=CTNND1 PE=1 SV=1 - [CTND1_HUMAN]	995.703	1032.6	515.567	537.559	770.357	282.055	379.211	446.69	535.249	442.369	450.88	64.1472	1.70856	36.6135
P48047	ATP5PO ATP5O ATPO	ATP synthase subunit O, mitochondrial OS=Homo sapiens GN=ATP5O PE=1 SV=1 - [ATPO_HUMAN]	622.92	673.62	893.387	863.199	763.282	134.971	1452.23	1574.34	438.471	1792.05	1314.27	600.545	0.580764	17.683
Q07065	CKAP4	Cytoskeleton-associated protein 4 OS=Homo sapiens GN=CKAP4 PE=1 SV=2 - [CKAP4_HUMAN]	509.318	675.59	896.03	941.371	755.577	201.07	561.446	767.922	413.434	871.338	653.535	205.468	1.15614	26.6115
P35241	RDX	Radixin OS=Homo sapiens GN=RDX PE=1 SV=1 - [RADI_HUMAN]	1159.91	1247	0	600.417	751.831	577.32	876.914	992.59	1278.12	1196.33	1085.99	183.963	0.6923	76.7885
P62241	RPS8 OK/SW-cl.83	40S ribosomal protein S8 OS=Homo sapiens GN=RPS8 PE=1 SV=2 - [RS8_HUMAN]	1565	1328.9	0	0	723.476	840.94	761.371	1082.85	442.121	1686.69	993.257	531.161	0.728387	116.236
P04083	ANXA1 ANX1 LPC1	Annexin A1 OS=Homo sapiens GN=ANXA1 PE=1 SV=2 - [ANXA1_HUMAN]	715.044	733.829	797.933	638.614	721.355	65.5887	360.019	575.534	537.123	1149.28	655.489	342.312	1.10048	9.09243
O00264	PGRMC1 HPR6.6 PGRMC	Membrane-associated progesterone receptor component 1 OS=Homo sapiens GN=PGRMC1 PE=1 SV=3 - [PGRC1_HUMAN]	783.646	972.3	627.147	464.581	711.918	217.03	299.78	426.441	335.217	697.604	439.761	179.985	1.61888	30.4852
P35222	CTNNB1 CTNNB OK/SW-cl.35 PRO2286	Catenin beta-1 OS=Homo sapiens GN=CTNNB1 PE=1 SV=1 - [CTNB1_HUMAN]	883.171	788.156	592.356	563.88	706.891	154.109	714.708	845.627	1192.04	809.47	890.461	208.492	0.793848	21.801
Q12797	ASPH BAH	Aspartyl/asparaginyl beta-hydroxylase OS=Homo sapiens GN=ASPH PE=1 SV=3 - [ASPH_HUMAN]	688.93	803.265	660.135	646.693	699.756	71.2201	302.851	447.369	174.012	686.516	402.687	219.708	1.73772	10.1778
P09758	TACSTD2 GA733-1 M1S1 TROP2	Tumor-associated calcium signal transducer 2 OS=Homo sapiens GN=TACSTD2 PE=1 SV=3 - [TACD2_HUMAN]	810.291	902.896	527.543	533.905	693.659	191.919	948.425	981.016	680.554	378.743	747.185	280.097	0.928363	27.6677
Q01650	SLC7A5 CD98LC LAT1 MPE16	Large neutral amino acids transporter small subunit 1 OS=Homo sapiens GN=SLC7A5 PE=1 SV=2 - [LAT1_HUMAN]	716.91	627.856	748.152	673.81	691.682	52.3403	1635.68	951.139	1529.16	1016.66	1283.16	349.309	0.539045	7.5671
O14684	PTGES MGST1L1 MPGES1 PGES PIG12	Prostaglandin E synthase OS=Homo sapiens GN=PTGES PE=1 SV=2 - [PTGES_HUMAN]	115.412	154.135	1165.82	1282.27	679.409	630.883	412.395	1033.74	0	50.4155	374.137	476.553	1.81594	92.8577
Q99536	VAT1	Synaptic vesicle membrane protein VAT-1 homolog OS=Homo sapiens GN=VAT1 PE=1 SV=2 - [VAT1_HUMAN]	810.72	815.382	557.819	504.631	672.138	164.166	494.284	617.945	322.91	932.481	591.905	257.267	1.13555	24.4244
O95831	AIFM1 AIF PDCD8	Apoptosis-inducing factor 1, mitochondrial OS=Homo sapiens GN=AIFM1 PE=1 SV=1 - [AIFM1_HUMAN]	558.072	626.395	733.28	747.393	666.285	90.1263	399.588	461.303	648.106	371.044	470.01	124.562	1.4176	13.5267
P35232	PHB	Prohibitin OS=Homo sapiens GN=PHB PE=1 SV=1 - [PHB_HUMAN]	736.492	793.764	549.861	554.052	658.542	125.288	469.599	646.871	426.516	1502.53	761.379	503.218	0.864933	19.025
Q15836	VAMP3 SYB3	Vesicle-associated membrane protein 3 OS=Homo sapiens GN=VAMP3 PE=1 SV=3 - [VAMP3_HUMAN]	991.361	1120.77	318.125	188.302	654.639	469.528	334.691	916.156	729.609	1698.77	919.808	573.102	0.711713	71.7231
Q9NZM1	MYOF FER1L3 KIAA1207	Myoferlin OS=Homo sapiens GN=MYOF PE=1 SV=1 - [MYOF_HUMAN]	751.459	787.418	537.111	502.093	644.52	145.691	221.631	419.758	942.197	713.14	574.182	317.744	1.1225	22.6046
P04899	GNAI2 GNAI2B	Guanine nucleotide-binding protein G(i) subunit alpha-2 OS=Homo sapiens GN=GNAI2 PE=1 SV=3 - [GNAI2_HUMAN]	378.589	407.105	875.808	894.605	639.027	284.606	1175.01	1546.72	720.67	1066.58	1127.24	340.206	0.566893	44.5374
Q96KA5	CLPTM1L CRR9	Cleft lip and palate transmembrane protein 1-like protein OS=Homo sapiens GN=CLPTM1L PE=1 SV=1 - [CLP1L_HUMAN]	623.502	722.862	691.451	514.555	638.092	92.2091	49.2171	63.2995	0	141.275	63.4479	58.5527	10.0569	14.4507
Q15758	SLC1A5 ASCT2 M7V1 RDR RDRC	Neutral amino acid transporter B(0) OS=Homo sapiens GN=SLC1A5 PE=1 SV=2 - [AAAT_HUMAN]	480.021	524.121	779.065	758.825	635.508	155.348	316.04	385.881	499.949	560.801	440.667	110.272	1.44215	24.4446
P51648	ALDH3A2 ALDH10 FALDH	Fatty aldehyde dehydrogenase OS=Homo sapiens GN=ALDH3A2 PE=1 SV=1 - [AL3A2_HUMAN]	333.876	508.046	941.22	754.574	634.429	267.619	914.475	1010.9	722.555	494.286	785.553	228.186	0.807621	42.1827
O14493	CLDN4	Claudin-4 OS=Homo sapiens GN=CLDN4 PE=1 SV=1 - [CLD4_HUMAN]	735.835	930.774	471.167	389.061	631.709	248.283	91.845	92.6926	84.9986	0	67.3841	45.0546	9.37476	39.3034
P61803	DAD1	Dolichyl-diphosphooligosaccharide--protein glycosyltransferase subunit DAD1 OS=Homo sapiens GN=DAD1 PE=1 SV=3 - [DAD1_HUMAN]	765.144	916.047	442.388	402.568	631.537	249.667	300.45	318.104	439.853	0	264.602	186.971	2.38675	39.5332
P61018	RAB4B	Ras-related protein Rab-4B OS=Homo sapiens GN=RAB4B PE=1 SV=1 - [RAB4B_HUMAN]	0	0	0	2525.54	631.386	1262.77	0	0	460.087	0	115.022	230.044	5.48927	200
Q6DD88	ATL3	Atlastin-3 OS=Homo sapiens GN=ATL3 PE=1 SV=1 - [ATLA3_HUMAN]	634.016	771.427	580.927	515.391	625.44	108.747	989.835	1119.9	1150.57	1060.93	1080.31	70.8617	0.578946	17.3873
P42704	LRPPRC LRP130	Leucine-rich PPR motif-containing protein, mitochondrial OS=Homo sapiens GN=LRPPRC PE=1 SV=3 - [LPPRC_HUMAN]	731.708	741.977	501.862	509.692	621.31	133.51	457.266	661.686	404.849	1050.67	643.617	293.117	0.965341	21.4885
P31930	UQCRC1	Cytochrome b-c1 complex subunit 1, mitochondrial OS=Homo sapiens GN=UQCRC1 PE=1 SV=3 - [QCR1_HUMAN]	679.399	741.46	496.455	538.079	613.848	115.62	2286.94	2548.97	1217.18	1914.99	1992.02	578.355	0.308154	18.8353
P49748	ACADVL VLCAD	Very long-chain specific acyl-CoA dehydrogenase, mitochondrial OS=Homo sapiens GN=ACADVL PE=1 SV=1 - [ACADV_HUMAN]	497.905	561.191	708.551	683.099	612.687	99.9574	448.04	585.754	652.723	583.575	567.523	85.8783	1.07958	16.3146
P16422	EPCAM GA733-2 M1S2 M4S1 MIC18 TACSTD1 TROP1	Epithelial cell adhesion molecule OS=Homo sapiens GN=EPCAM PE=1 SV=2 - [EPCAM_HUMAN]	857.203	825.919	453.501	278.727	603.838	283.908	100.936	140.579	172.197	381.166	198.72	125.076	3.03864	47.0173
P05026	ATP1B1 ATP1B	Sodium/potassium-transporting ATPase subunit beta-1 OS=Homo sapiens GN=ATP1B1 PE=1 SV=1 - [AT1B1_HUMAN]	491.07	568.752	656.07	669.237	596.282	83.1154	244.455	277.935	325.913	202.41	262.678	52.2678	2.27001	13.939
P63010	AP2B1 ADTB2 CLAPB1	AP-2 complex subunit beta OS=Homo sapiens GN=AP2B1 PE=1 SV=1 - [AP2B1_HUMAN]	642.161	732.176	497.944	448.648	580.232	130.394	484.844	509.411	492.012	594.603	520.218	50.6515	1.11537	22.4727
Q99623	PHB2 BAP REA	Prohibitin-2 OS=Homo sapiens GN=PHB2 PE=1 SV=2 - [PHB2_HUMAN]	554.613	764.256	511.611	477.114	576.898	128.866	635.96	767.518	570.306	1510.78	871.142	434.24	0.662232	22.3377
P05534	HLA-A	HLA class I histocompatibility antigen, A-24 alpha chain OS=Homo sapiens GN=HLA-A PE=1 SV=2 - [1A24_HUMAN]	665.455	628.524	428.025	571.254	573.314	104.325	0	0	545	0	136.25	272.5	4.20781	18.1968
Q86UE4	MTDH AEG1 LYRIC	Protein LYRIC OS=Homo sapiens GN=MTDH PE=1 SV=2 - [LYRIC_HUMAN]	530.768	718.281	559.444	431.473	559.991	118.921	187.518	213.456	218.885	362.839	245.674	79.2999	2.27941	21.2362
P00387	CYB5R3 DIA1	NADH-cytochrome b5 reductase 3 OS=Homo sapiens GN=CYB5R3 PE=1 SV=3 - [NB5R3_HUMAN]	574.688	565.479	533.605	519.522	548.324	26.0484	1004.98	1150.99	1165.59	977.814	1074.84	97.1757	0.510143	4.75056
Q9UJZ1	STOML2 SLP2 HSPC108	Stomatin-like protein 2, mitochondrial OS=Homo sapiens GN=STOML2 PE=1 SV=1 - [STML2_HUMAN]	391.841	530.231	615.578	646.843	546.123	114.053	588.031	526.991	409.412	810.151	583.646	168.217	0.935709	20.884
P00403	MT-CO2 COII COX2 COXII MTCO2	Cytochrome c oxidase subunit 2 OS=Homo sapiens GN=MT-CO2 PE=1 SV=1 - [COX2_HUMAN]	484.219	599.166	550.435	546.349	545.042	47.1155	1440.47	1132.02	1265.66	932.191	1192.58	214.677	0.457026	8.64437
P51153	RAB13 GIG4	Ras-related protein Rab-13 OS=Homo sapiens GN=RAB13 PE=1 SV=1 - [RAB13_HUMAN]	0	0	0	2161.35	540.339	1080.68	1080.12	1936.49	3174.86	2145.21	2084.17	860.865	0.259258	200
Q14451	GRB7	Growth factor receptor-bound protein 7 OS=Homo sapiens GN=GRB7 PE=1 SV=2 - [GRB7_HUMAN]	674.9	634.354	405.59	434.25	537.274	137.016	0	0	0	0	0	0	#DIV/0!	25.502
P63092	GNAS GNAS1 GSP	Guanine nucleotide-binding protein G(s) subunit alpha isoforms short OS=Homo sapiens GN=GNAS PE=1 SV=1 - [GNAS2_HUMAN]	195.832	274.028	830.537	834.194	533.648	346.407	610.075	862.313	85.204	123.187	420.194	379.454	1.27	64.913
Q07666	KHDRBS1 SAM68	KH domain-containing, RNA-binding, signal transduction-associated protein 1 OS=Homo sapiens GN=KHDRBS1 PE=1 SV=1 - [KHDR1_HUMAN]	428.252	568.713	509.252	580.605	521.705	69.6839	177.478	219.771	66.7848	230.379	173.603	74.7887	3.00516	13.3569
Q9BVC6	TMEM109	Transmembrane protein 109 OS=Homo sapiens GN=TMEM109 PE=1 SV=1 - [TM109_HUMAN]	960.43	1061.19	0	39.5118	515.283	573.889	561.215	670.241	1261.13	598.537	772.78	328.693	0.666791	111.374
Q9UBS4	DNAJB11 EDJ ERJ3 HDJ9 PSEC0121 UNQ537/PRO1080	DnaJ homolog subfamily B member 11 OS=Homo sapiens GN=DNAJB11 PE=1 SV=1 - [DJB11_HUMAN]	464.406	481.862	529.373	560.596	509.059	43.9781	266.372	333.113	132.781	227.298	239.891	83.7112	2.12204	8.6391
P35613	BSG UNQ6505/PRO21383	Basigin OS=Homo sapiens GN=BSG PE=1 SV=2 - [BASI_HUMAN]	328.281	516.725	582.023	584.788	502.954	120.622	1199.95	1453.18	964.91	1408.48	1256.63	223.606	0.400241	23.9827
P46940	IQGAP1 KIAA0051	Ras GTPase-activating-like protein IQGAP1 OS=Homo sapiens GN=IQGAP1 PE=1 SV=1 - [IQGA1_HUMAN]	382.381	514.711	555.662	541.639	498.598	79.3198	609.719	737.465	1149.07	820.32	829.142	230.203	0.601342	15.9086
P49755	TMED10 TMP21	Transmembrane emp24 domain-containing protein 10 OS=Homo sapiens GN=TMED10 PE=1 SV=2 - [TMEDA_HUMAN]	227.687	332.926	710.097	701.896	493.151	249.522	935.304	753.957	336.018	469.766	623.762	271.121	0.790609	50.5974
Q10567	AP1B1 ADTB1 BAM22 CLAPB2	AP-1 complex subunit beta-1 OS=Homo sapiens GN=AP1B1 PE=1 SV=2 - [AP1B1_HUMAN]	509.283	606.318	445.131	411.717	493.112	85.6436	450.232	414.951	423.436	552.567	460.296	63.3251	1.07129	17.368
Q9BUN8	DERL1 DER1 UNQ243/PRO276	Derlin-1 OS=Homo sapiens GN=DERL1 PE=1 SV=1 - [DERL1_HUMAN]	371.211	461.634	783.178	324.175	485.05	206.776	73.9773	134.046	298.144	166.753	168.23	94.7486	2.88325	42.6298
Q9BTV4	TMEM43 UNQ2564/PRO6244	Transmembrane protein 43 OS=Homo sapiens GN=TMEM43 PE=1 SV=1 - [TMM43_HUMAN]	562.011	634.607	409.462	333.634	484.929	137.756	1065.04	1256.89	613.43	817.311	938.167	281.508	0.516889	28.4075
P13073	COX4I1 COX4	Cytochrome c oxidase subunit 4 isoform 1, mitochondrial OS=Homo sapiens GN=COX4I1 PE=1 SV=1 - [COX41_HUMAN]	331.234	267.673	642.499	676.64	479.511	209.989	962.548	338.797	107.207	613.888	505.61	368.36	0.948382	43.7923
P54709	ATP1B3	Sodium/potassium-transporting ATPase subunit beta-3 OS=Homo sapiens GN=ATP1B3 PE=1 SV=1 - [AT1B3_HUMAN]	365.966	543.313	502.18	486.323	474.446	76.2032	1440.83	1388.53	1728.12	1450.62	1502.03	153.175	0.31587	16.0615
Q8TCT9	HM13 H13 IMP1 PSL3 SPP MSTP086	Minor histocompatibility antigen H13 OS=Homo sapiens GN=HM13 PE=1 SV=1 - [HM13_HUMAN]	482.167	456.574	421.149	511.56	467.863	38.3998	465.799	579.34	306.806	660.472	503.104	153.298	0.929951	8.2075
Q9NP72	RAB18	Ras-related protein Rab-18 OS=Homo sapiens GN=RAB18 PE=1 SV=1 - [RAB18_HUMAN]	605.484	496.373	370.119	380.077	463.013	110.933	285.197	333.883	337.502	573.319	382.475	129.445	1.21057	23.959
O00571	DDX3X DBX DDX3	ATP-dependent RNA helicase DDX3X OS=Homo sapiens GN=DDX3X PE=1 SV=3 - [DDX3X_HUMAN]	632.888	596.5	308.274	313.045	462.677	176.173	142.976	175.047	156.141	468.915	235.77	155.986	1.96241	38.0768
Q04941	PLP2	Proteolipid protein 2 OS=Homo sapiens GN=PLP2 PE=1 SV=1 - [PLP2_HUMAN]	428.144	313.706	213.973	844.505	450.082	277.126	135.362	308.952	172.554	0	154.217	127.04	2.9185	61.5723
Q9Y3B3	TMED7 CGI-109	Transmembrane emp24 domain-containing protein 7 OS=Homo sapiens GN=TMED7 PE=1 SV=2 - [TMED7_HUMAN]	362.87	407.385	512.983	501.243	446.12	72.8928	348.489	409.988	211.12	245.426	303.756	91.7788	1.46868	16.3393
Q14344	GNA13	Guanine nucleotide-binding protein subunit alpha-13 OS=Homo sapiens GN=GNA13 PE=1 SV=2 - [GNA13_HUMAN]	187.107	206.281	692.149	693.512	444.762	286.552	621.573	860.908	185.653	110.845	444.745	357.341	1.00004	64.4282
P57735	RAB25 CATX8	Ras-related protein Rab-25 OS=Homo sapiens GN=RAB25 PE=1 SV=2 - [RAB25_HUMAN]	304.835	310.343	602.678	559.088	444.236	158.803	302.743	359.035	426.475	225.507	328.44	85.2494	1.35256	35.7473
P21912	SDHB SDH SDH1	Succinate dehydrogenase [ubiquinone] iron-sulfur subunit, mitochondrial OS=Homo sapiens GN=SDHB PE=1 SV=3 - [SDHB_HUMAN]	405.185	434.912	461.393	474.659	444.037	30.7232	745.925	923.831	975.484	521.524	791.691	205.204	0.560872	6.91905
Q53GQ0	HSD17B12 SDR12C1	Very-long-chain 3-oxoacyl-CoA reductase OS=Homo sapiens GN=HSD17B12 PE=1 SV=2 - [DHB12_HUMAN]	428.737	470.084	440.194	433.507	443.13	18.5732	299.133	289.636	152.841	375.672	279.321	92.6998	1.58646	4.19137
Q8N1F7	NUP93 KIAA0095	Nuclear pore complex protein Nup93 OS=Homo sapiens GN=NUP93 PE=1 SV=2 - [NUP93_HUMAN]	472.341	466.683	389.737	442.715	442.869	37.6774	349.202	438.541	260.472	465.442	378.414	93.0103	1.17033	8.50757
Q04826	HLA-B	HLA class I histocompatibility antigen, B-40 alpha chain OS=Homo sapiens GN=HLA-B PE=1 SV=1 - [1B40_HUMAN]	543.824	342.525	339.543	540.741	441.658	116.204	0	0	229.686	0	57.4216	114.843	7.69151	26.3108
Q9UNL2	SSR3	Translocon-associated protein subunit gamma OS=Homo sapiens GN=SSR3 PE=1 SV=1 - [SSRG_HUMAN]	373.297	553.684	433.139	405.851	441.493	78.6927	103.168	242.264	421.202	0	191.659	182.405	2.30354	17.8242
P61586	RHOA ARH12 ARHA RHO12	Transforming protein RhoA OS=Homo sapiens GN=RHOA PE=1 SV=1 - [RHOA_HUMAN]	511.641	578.337	332.141	333.091	438.802	125.601	426.025	492.929	266.273	435.481	405.177	97.2074	1.08299	28.6237
Q14247	CTTN EMS1	Src substrate cortactin OS=Homo sapiens GN=CTTN PE=1 SV=2 - [SRC8_HUMAN]	622.584	551.379	305.53	269.488	437.245	175.943	208.81	195.386	185.744	137.353	181.823	31.1191	2.40478	40.239
P63096	GNAI1	Guanine nucleotide-binding protein G(i) subunit alpha-1 OS=Homo sapiens GN=GNAI1 PE=1 SV=2 - [GNAI1_HUMAN]	0	0	839.905	894.605	433.628	501.208	1152.7	1294.98	299.254	559.808	826.686	474.339	0.524537	115.585
P11166	SLC2A1 GLUT1	Solute carrier family 2, facilitated glucose transporter member 1 OS=Homo sapiens GN=SLC2A1 PE=1 SV=2 - [GTR1_HUMAN]	449.143	337.367	468.655	475.592	432.689	64.5269	0	32.6187	54.742	74.003	40.3409	31.7676	10.7258	14.913
Q14315	FLNC	Filamin-C OS=Homo sapiens GN=FLNC PE=1 SV=3 - [FLNC_HUMAN]	827.522	900.5	0	0	432.005	499.726	0	0	365.303	0	91.3258	182.652	4.73038	115.676
P36542	ATP5F1C ATP5C ATP5C1 ATP5CL1	ATP synthase subunit gamma, mitochondrial OS=Homo sapiens GN=ATP5C1 PE=1 SV=1 - [ATPG_HUMAN]	383.208	321.002	565.283	457.039	431.633	105.027	720.802	874.838	716.254	708.964	755.214	79.8977	0.571537	24.3325
P12270	TPR	Nucleoprotein TPR OS=Homo sapiens GN=TPR PE=1 SV=3 - [TPR_HUMAN]	403.766	392.883	459.146	456.563	428.089	34.6718	191.049	203.518	493.294	339.242	306.776	141.301	1.39545	8.09919
Q8NF37	LPCAT1 AYTL2 PFAAP3	Lysophosphatidylcholine acyltransferase 1 OS=Homo sapiens GN=LPCAT1 PE=1 SV=2 - [PCAT1_HUMAN]	404.397	507.15	392.138	398.003	425.422	54.7151	80.8685	90.1233	0	123.77	73.6903	52.4715	5.77311	12.8614
Q16643	DBN1 D0S117E	Drebrin OS=Homo sapiens GN=DBN1 PE=1 SV=4 - [DREB_HUMAN]	592.397	592.592	270.543	238.618	423.538	195.529	478.658	511.787	263.565	344.512	399.631	116.012	1.05982	46.1658
Q9NS69	TOMM22 TOM22	Mitochondrial import receptor subunit TOM22 homolog OS=Homo sapiens GN=TOMM22 PE=1 SV=3 - [TOM22_HUMAN]	675.33	569.729	216.407	204.796	416.565	241.749	235.602	196.851	172.137	399.959	251.137	102.595	1.65871	58.0339
P09471	GNAO1	Guanine nucleotide-binding protein G(o) subunit alpha OS=Homo sapiens GN=GNAO1 PE=1 SV=4 - [GNAO_HUMAN]	0	0	830.17	828.778	414.737	478.897	896.337	0	262.515	0	289.713	422.926	1.43155	115.47
Q3ZCQ8	TIMM50 TIM50 PRO1512	Mitochondrial import inner membrane translocase subunit TIM50 OS=Homo sapiens GN=TIMM50 PE=1 SV=2 - [TIM50_HUMAN]	376.693	275.879	497.806	504.66	413.759	109.105	273.133	343.102	338.158	396.114	337.627	50.3669	1.22549	26.3692
P56134	ATP5MF ATP5J2 ATP5JL	ATP synthase subunit f, mitochondrial OS=Homo sapiens GN=ATP5J2 PE=1 SV=3 - [ATPK_HUMAN]	309.182	614.037	421.625	294.95	409.949	147.385	584.983	874.09	835.368	610.497	726.234	149.576	0.564485	35.9521
Q9ULV4	CORO1C CRN2 CRNN4	Coronin-1C OS=Homo sapiens GN=CORO1C PE=1 SV=1 - [COR1C_HUMAN]	547.257	612.938	257.132	213.409	407.684	201.675	281.492	389.63	252.806	297.496	305.356	59.1466	1.33511	49.4684
P57088	TMEM33 DB83	Transmembrane protein 33 OS=Homo sapiens GN=TMEM33 PE=1 SV=2 - [TMM33_HUMAN]	404.843	469.473	388.753	355.432	404.625	47.879	75.2103	0	180.281	487.134	185.656	214.153	2.17943	11.8329
O75915	ARL6IP5 DERP11 JWA PRA2 PRAF3 HSPC127	PRA1 family protein 3 OS=Homo sapiens GN=ARL6IP5 PE=1 SV=1 - [PRAF3_HUMAN]	485.08	640.87	343.361	147.52	404.208	209.873	360.267	526.104	1218.3	470.756	643.858	389.119	0.627791	51.9221
Q14849	STARD3	StAR-related lipid transfer protein 3 OS=Homo sapiens GN=STARD3 PE=1 SV=2 - [STAR3_HUMAN]	321.537	345.073	477.626	466.552	402.697	80.8278	0	0	0	0	0	0	#DIV/0!	20.0716
P24539	ATP5F1	ATP synthase F(0) complex subunit B1, mitochondrial OS=Homo sapiens GN=ATP5F1 PE=1 SV=2 - [AT5F1_HUMAN]	286.097	331.004	492.779	493.31	400.797	108.084	799.867	832.744	498.606	781.677	728.224	154.53	0.550377	26.9672
Q08722	CD47 MER6	Leukocyte surface antigen CD47 OS=Homo sapiens GN=CD47 PE=1 SV=1 - [CD47_HUMAN]	348.6	297.091	446.965	497.376	397.508	91.0952	60.1515	85.0186	74.968	122.04	85.5445	26.3871	4.6468	22.9166
P08134	RHOC ARH9 ARHC	Rho-related GTP-binding protein RhoC OS=Homo sapiens GN=RHOC PE=1 SV=1 - [RHOC_HUMAN]	464.371	469.602	332.141	316.194	395.577	82.7407	403.411	267.902	266.273	318.832	314.104	64.3442	1.25938	20.9165
P05109	S100A8	Protein S100-A8 OS=Homo sapiens GN=S100A8 PE=1 SV=1 - [S10A8_HUMAN]	108.137	126.975	695.365	647.87	394.587	320.567	0	0	0	0	0	0	#DIV/0!	81.2412
Q9P035	HACD3 BIND1 PTPLAD1	Very-long-chain (3R)-3-hydroxyacyl-CoA dehydratase 3 OS=Homo sapiens GN=HACD3 PE=1 SV=2 - [HACD3_HUMAN]	415.871	556.841	305.629	299.248	394.397	120.806	0	181.309	109.972	391.309	170.647	164.932	2.31118	30.6305
O60568	PLOD3	Procollagen-lysine,2-oxoglutarate 5-dioxygenase 3 OS=Homo sapiens GN=PLOD3 PE=1 SV=1 - [PLOD3_HUMAN]	396.558	380.867	403.944	395.598	394.242	9.665	256.967	316.164	227.57	432.523	308.306	90.6377	1.27873	2.45154
Q9NZ01	TECR GPSN2 SC2	Very-long-chain enoyl-CoA reductase OS=Homo sapiens GN=TECR PE=1 SV=1 - [TECR_HUMAN]	239.148	308.152	521.801	499.585	392.171	140.02	142.939	204.209	366.861	122.671	209.17	110.694	1.87489	35.7039
Q86UP2	KTN1 CG1 KIAA0004	Kinectin OS=Homo sapiens GN=KTN1 PE=1 SV=1 - [KTN1_HUMAN]	504.026	544.946	284.617	233.684	391.819	155.496	264.852	325.462	229.663	396.149	304.032	73.0539	1.28874	39.6858
Q13283	G3BP1	Ras GTPase-activating protein-binding protein 1 OS=Homo sapiens GN=G3BP1 PE=1 SV=1 - [G3BP1_HUMAN]	497.592	666.487	200.858	189.331	388.567	233.849	194.271	281.186	274.303	0	187.44	131.039	2.07302	60.1824
P54886	ALDH18A1 GSAS P5CS PYCS	Delta-1-pyrroline-5-carboxylate synthase OS=Homo sapiens GN=ALDH18A1 PE=1 SV=2 - [P5CS_HUMAN]	337.881	328.429	443.522	431.836	385.417	60.6581	556.457	648.174	714.816	702.79	655.559	72.1524	0.587921	15.7383
P13473	LAMP2	Lysosome-associated membrane glycoprotein 2 OS=Homo sapiens GN=LAMP2 PE=1 SV=2 - [LAMP2_HUMAN]	327.387	455.161	389.799	361.362	383.427	54.2023	795.322	852.796	842.164	540.93	757.803	146.722	0.505972	14.1363
P12830	CDH1 CDHE UVO	Cadherin-1 OS=Homo sapiens GN=CDH1 PE=1 SV=3 - [CADH1_HUMAN]	514.891	423.489	221.592	363.424	380.849	123.088	402.176	215.676	174.182	537.459	332.373	168.894	1.14585	32.3194
P61224	RAP1B OK/SW-cl.11	Ras-related protein Rap-1b OS=Homo sapiens GN=RAP1B PE=1 SV=1 - [RAP1B_HUMAN]	0	0	783.016	726.33	377.336	436.325	1460.31	1154.24	287.494	936.987	959.756	496.933	0.393159	115.633
P51572	BCAP31 BAP31 DXS1357E	B-cell receptor-associated protein 31 OS=Homo sapiens GN=BCAP31 PE=1 SV=3 - [BAP31_HUMAN]	129.45	188.274	617.303	571.872	376.725	253.39	166.811	185.835	153.779	111.836	154.565	31.3804	2.43732	67.2612
Q03518	TAP1 ABCB2 PSF1 RING4 Y3	Antigen peptide transporter 1 OS=Homo sapiens GN=TAP1 PE=1 SV=2 - [TAP1_HUMAN]	475.068	500.318	278.78	249.474	375.91	130.038	0	20.7222	52.2076	101.183	43.5281	44.0234	8.63602	34.593
P63241	EIF5A	Eukaryotic translation initiation factor 5A-1 OS=Homo sapiens GN=EIF5A PE=1 SV=2 - [IF5A1_HUMAN]	440.255	637.935	299.849	123.286	375.331	217.869	837.423	986.478	144.342	1519.96	872.051	566.757	0.430401	58.0471
Q00325	SLC25A3 PHC OK/SW-cl.48	Phosphate carrier protein, mitochondrial OS=Homo sapiens GN=SLC25A3 PE=1 SV=2 - [MPCP_HUMAN]	191.008	321.28	507.246	478.453	374.497	147.116	598.439	299.455	392.228	369.707	414.957	128.544	0.902495	39.2837
P30504	HLA-C	HLA class I histocompatibility antigen, Cw-4 alpha chain OS=Homo sapiens GN=HLA-C PE=1 SV=1 - [1C04_HUMAN]	454.195	289.091	297.787	455.663	374.184	93.306	0	0	283.639	0	70.9098	141.82	5.2769	24.9359
P61009	SPCS3 SPC22 UNQ1841/PRO3567	Signal peptidase complex subunit 3 OS=Homo sapiens GN=SPCS3 PE=1 SV=1 - [SPCS3_HUMAN]	316.516	364.57	439.197	353.598	368.47	51.4389	143.162	152.126	142.998	154.775	148.266	6.0847	2.4852	13.9601
P46977	STT3A ITM1 TMC	Dolichyl-diphosphooligosaccharide--protein glycosyltransferase subunit STT3A OS=Homo sapiens GN=STT3A PE=1 SV=2 - [STT3A_HUMAN]	277.327	410.448	382.992	377.375	362.036	58.2917	256.718	374.026	324.395	702.065	414.301	197.776	0.873846	16.1011
O15533	TAPBP	Tapasin OS=Homo sapiens GN=TAPBP PE=1 SV=1 - [TPSN_HUMAN]	518.119	326.031	286.113	307.629	359.473	107.015	0	0	0	0	0	0	#DIV/0!	29.77
Q9H9B4	SFXN1	Sideroflexin-1 OS=Homo sapiens GN=SFXN1 PE=1 SV=4 - [SFXN1_HUMAN]	290.271	440.134	326.145	380.124	359.169	65.4012	449.743	572.63	330.874	1131.79	621.258	354.374	0.578131	18.2091
Q9UBI6	GNG12	Guanine nucleotide-binding protein G(I)/G(S)/G(O) subunit gamma-12 OS=Homo sapiens GN=GNG12 PE=1 SV=3 - [GBG12_HUMAN]	476.504	436.661	251.187	265.835	357.547	115.662	699.827	406.225	1293.89	879.077	819.754	371.353	0.436164	32.3488
O95573	ACSL3 ACS3 FACL3 LACS3	Long-chain-fatty-acid--CoA ligase 3 OS=Homo sapiens GN=ACSL3 PE=1 SV=3 - [ACSL3_HUMAN]	297.397	314.558	414.32	402.272	357.137	59.6907	382.095	564.019	422.221	570.081	484.604	96.6312	0.736966	16.7137
P61313	RPL15 EC45 TCBAP0781	60S ribosomal protein L15 OS=Homo sapiens GN=RPL15 PE=1 SV=2 - [RL15_HUMAN]	670.555	738.228	0	0	352.196	407.618	470.794	512.142	312.114	971.075	566.531	283.141	0.62167	115.736
Q9Y624	F11R JAM1 JCAM UNQ264/PRO301	Junctional adhesion molecule A OS=Homo sapiens GN=F11R PE=1 SV=1 - [JAM1_HUMAN]	527.31	569.904	287.196	21.2906	351.425	252.839	518.099	597.164	524.71	539.131	544.776	36.0125	0.645082	71.9468
P11279	LAMP1	Lysosome-associated membrane glycoprotein 1 OS=Homo sapiens GN=LAMP1 PE=1 SV=3 - [LAMP1_HUMAN]	224.863	223.679	506.941	449.889	351.343	148.568	960.16	623.308	473.03	662.39	679.722	204.002	0.516892	42.2858
P00167	CYB5A CYB5	Cytochrome b5 OS=Homo sapiens GN=CYB5A PE=1 SV=2 - [CYB5_HUMAN]	503.76	222.224	331.101	337.421	348.627	116.156	240.578	321.412	0	193.926	188.979	136.551	1.84479	33.3182
P11233	RALA RAL	Ras-related protein Ral-A OS=Homo sapiens GN=RALA PE=1 SV=1 - [RALA_HUMAN]	421.264	427.249	285.438	258.835	348.197	88.5291	315.405	410.507	356.239	438.699	380.212	55.1155	0.915796	25.425
Q6PIU2	NCEH1 AADACL1 KIAA1363	Neutral cholesterol ester hydrolase 1 OS=Homo sapiens GN=NCEH1 PE=1 SV=3 - [NCEH1_HUMAN]	302.559	367.807	350.585	360.124	345.269	29.3316	116.465	176.19	201.198	349.274	210.782	98.9346	1.63804	8.49529
P00846	MT-ATP6 ATP6 ATPASE6 MTATP6	ATP synthase subunit a OS=Homo sapiens GN=MT-ATP6 PE=1 SV=1 - [ATP6_HUMAN]	231.347	334.466	417.679	392.223	343.929	82.7357	333.434	479.168	309.191	613.306	433.775	141.281	0.792874	24.0561
P27105	STOM BND7 EPB72	Erythrocyte band 7 integral membrane protein OS=Homo sapiens GN=STOM PE=1 SV=3 - [STOM_HUMAN]	187.095	243.076	494.071	449.889	343.533	151.149	363.644	451.283	440.253	354.386	402.391	50.4309	0.853728	43.9983
Q9BVK6	TMED9 GP25L2	Transmembrane emp24 domain-containing protein 9 OS=Homo sapiens GN=TMED9 PE=1 SV=2 - [TMED9_HUMAN]	0	104.144	563.422	702.456	342.505	342.78	628.244	510.59	0	620.377	439.803	298.08	0.77877	100.08
O96008	TOMM40 C19orf1 PEREC1 TOM40	Mitochondrial import receptor subunit TOM40 homolog OS=Homo sapiens GN=TOMM40 PE=1 SV=1 - [TOM40_HUMAN]	210.112	216.54	484.897	453.423	341.243	148.287	203.363	196.484	299.702	538.424	309.493	159.729	1.10259	43.455
Q00765	REEP5 C5orf18 DP1 TB2	Receptor expression-enhancing protein 5 OS=Homo sapiens GN=REEP5 PE=1 SV=3 - [REEP5_HUMAN]	192.99	73.2523	540.822	556.316	340.845	244.871	256.954	86.1928	0	0	85.7866	121.129	3.97317	71.8424
Q15046	KARS KIAA0070	Lysine--tRNA ligase OS=Homo sapiens GN=KARS PE=1 SV=3 - [SYK_HUMAN]	399.718	423.571	266.875	270.094	340.064	83.2353	134.7	131.394	44.2942	95.7299	101.529	42.0384	3.34942	24.4764
P43307	SSR1 TRAPA PSEC0262	Translocon-associated protein subunit alpha OS=Homo sapiens GN=SSR1 PE=1 SV=3 - [SSRA_HUMAN]	343.499	536.227	250.276	228.099	339.525	140.343	366.186	444.257	0	388.699	299.785	202.532	1.13256	41.3351
O15269	SPTLC1 LCB1	Serine palmitoyltransferase 1 OS=Homo sapiens GN=SPTLC1 PE=1 SV=1 - [SPTC1_HUMAN]	343.149	334.044	322.529	358.216	339.484	15.0708	231.778	292.027	572.2	301.819	349.456	151.691	0.971466	4.43932
Q07000	HLA-C	HLA class I histocompatibility antigen, Cw-15 alpha chain OS=Homo sapiens GN=HLA-C PE=1 SV=1 - [1C15_HUMAN]	0	710.526	0	631.206	335.433	388.676	0	0	372.853	0	93.2132	186.426	3.59856	115.873
Q8TCJ2	STT3B SIMP	Dolichyl-diphosphooligosaccharide--protein glycosyltransferase subunit STT3B OS=Homo sapiens GN=STT3B PE=1 SV=1 - [STT3B_HUMAN]	339.704	428.45	266.035	306.619	335.202	69.0812	96.696	162.274	230.361	176.536	166.467	54.9832	2.01363	20.6088
P49257	LMAN1 ERGIC53 F5F8D	Protein ERGIC-53 OS=Homo sapiens GN=LMAN1 PE=1 SV=2 - [LMAN1_HUMAN]	409.938	248.909	319.721	343.05	330.404	66.4359	534.316	697.306	138.615	549.04	479.819	239.083	0.688602	20.1074
Q15738	NSDHL H105E3	Sterol-4-alpha-carboxylate 3-dehydrogenase, decarboxylating OS=Homo sapiens GN=NSDHL PE=1 SV=2 - [NSDHL_HUMAN]	395.67	343.692	305.64	274.508	329.878	52.1942	221.546	241.847	104.237	364.915	233.137	106.757	1.41495	15.8223
P16070	CD44 LHR MDU2 MDU3 MIC4	CD44 antigen OS=Homo sapiens GN=CD44 PE=1 SV=3 - [CD44_HUMAN]	339.615	179.45	390.448	402.617	328.032	102.745	132.294	149.279	0	0	70.3932	81.5783	4.66	31.3216
O14828	SCAMP3 C1orf3 PROPIN1	Secretory carrier-associated membrane protein 3 OS=Homo sapiens GN=SCAMP3 PE=1 SV=3 - [SCAM3_HUMAN]	372.633	268.627	351.692	314.543	326.874	45.6604	137.759	229.292	175.464	469.51	253.006	149.143	1.29196	13.9688
O15173	PGRMC2 DG6 PMBP	Membrane-associated progesterone receptor component 2 OS=Homo sapiens GN=PGRMC2 PE=1 SV=1 - [PGRC2_HUMAN]	394.127	330.695	299.164	279.989	325.994	50.0017	276.405	320.212	297.49	398.092	323.05	53.13	1.00911	15.3383
Q8TC12	RDH11 ARSDR1 PSDR1 SDR7C1 CGI-82	Retinol dehydrogenase 11 OS=Homo sapiens GN=RDH11 PE=1 SV=2 - [RDH11_HUMAN]	457.949	308.72	256.273	277.258	325.05	91.1834	82.6779	71.0467	70.349	154.538	94.653	40.322	3.43412	28.0521
Q9UM00	TMCO1 TMCC4 PNAS-10 PNAS-136 UNQ151/PRO177	Calcium load-activated calcium channel OS=Homo sapiens GN=TMCO1 PE=1 SV=1 - [TMCO1_HUMAN]	385.654	472.932	242.183	197.926	324.674	127.238	225.246	453.234	84.2317	698.086	365.199	269.006	0.889032	39.1895
P47985	UQCRFS1	Cytochrome b-c1 complex subunit Rieske, mitochondrial OS=Homo sapiens GN=UQCRFS1 PE=1 SV=2 - [UCRI_HUMAN]	217.835	250.124	421.731	394.149	320.96	101.922	749.93	529.188	1703.87	457.178	860.041	576.174	0.373191	31.7553
Q9H3N1	TMX1 TMX TXNDC TXNDC1 PSEC0085 UNQ235/PRO268	Thioredoxin-related transmembrane protein 1 OS=Homo sapiens GN=TMX1 PE=1 SV=1 - [TMX1_HUMAN]	208.979	172.256	463.251	436.52	320.251	150.833	425.583	162.834	202.601	220.035	252.763	117.674	1.267	47.0982
P08574	CYC1	Cytochrome c1, heme protein, mitochondrial OS=Homo sapiens GN=CYC1 PE=1 SV=3 - [CY1_HUMAN]	415.11	521.296	129.147	205.194	317.687	181.797	972.545	1169.4	765.292	1002.87	977.526	165.856	0.324991	57.2252
O75306	NDUFS2	NADH dehydrogenase [ubiquinone] iron-sulfur protein 2, mitochondrial OS=Homo sapiens GN=NDUFS2 PE=1 SV=2 - [NDUS2_HUMAN]	556.99	482.498	112.983	112.725	316.299	236.878	332.322	431.72	377.078	270.74	352.965	68.2417	0.89612	74.8906
Q96A33	CCDC47 GK001 MSTP041 PSEC0077	Coiled-coil domain-containing protein 47 OS=Homo sapiens GN=CCDC47 PE=1 SV=1 - [CCD47_HUMAN]	377.389	445.904	279.838	149.536	313.167	128.62	219.099	274.522	211.551	368.806	268.495	72.5285	1.16638	41.0707
Q9Y5M8	SRPRB PSEC0230	Signal recognition particle receptor subunit beta OS=Homo sapiens GN=SRPRB PE=1 SV=3 - [SRPRB_HUMAN]	148.82	167.989	331.863	600.589	312.315	209.001	214.7	269.377	134.451	481.757	275.072	148.515	1.1354	66.9201
P62834	RAP1A KREV1	Ras-related protein Rap-1A OS=Homo sapiens GN=RAP1A PE=1 SV=1 - [RAP1A_HUMAN]	0	459.501	783.016	0	310.629	382.227	1460.31	1154.24	241.745	927.336	945.906	517.751	0.328393	123.049
P13861	PRKAR2A PKR2 PRKAR2	cAMP-dependent protein kinase type II-alpha regulatory subunit OS=Homo sapiens GN=PRKAR2A PE=1 SV=2 - [KAP2_HUMAN]	524.342	483.456	119.467	114.055	310.33	224.148	160.063	228.912	149.278	288.888	206.785	65.1168	1.50074	72.2287
P06756	ITGAV MSK8 VNRA VTNR	Integrin alpha-V OS=Homo sapiens GN=ITGAV PE=1 SV=2 - [ITAV_HUMAN]	506.191	150.655	173.399	406.806	309.263	175.034	233.962	294.886	184.397	212.811	231.514	46.875	1.33583	56.5973
Q9NPA0	EMC7 C11orf3 C15orf24 HT022 UNQ905/PRO1926	ER membrane protein complex subunit 7 OS=Homo sapiens GN=EMC7 PE=1 SV=1 - [EMC7_HUMAN]	353.626	369.151	264.923	240.453	307.038	63.8638	112.602	142.358	72.417	146.104	118.371	34.1057	2.59387	20.7999
Q3ZAQ7	VMA21 MEAX XMEA	Vacuolar ATPase assembly integral membrane protein VMA21 OS=Homo sapiens GN=VMA21 PE=1 SV=1 - [VMA21_HUMAN]	0	656.246	301.553	270.32	307.03	269.318	240.962	264.72	0	328.51	208.548	143.862	1.47223	87.7173
O75947	ATP5H My032	ATP synthase subunit d, mitochondrial OS=Homo sapiens GN=ATP5H PE=1 SV=3 - [ATP5H_HUMAN]	332.079	269.797	331.968	283.673	304.379	32.4197	730.472	661.863	359.776	484.269	559.095	168.581	0.544415	10.6511
O95782	AP2A1 ADTAA CLAPA1	AP-2 complex subunit alpha-1 OS=Homo sapiens GN=AP2A1 PE=1 SV=3 - [AP2A1_HUMAN]	337.318	403.81	235.428	230.244	301.7	84.0497	302.355	326.402	295.994	334.34	314.773	18.4838	0.958468	27.8587
Q9HDC9	APMAP C20orf3 UNQ1869/PRO4305	Adipocyte plasma membrane-associated protein OS=Homo sapiens GN=APMAP PE=1 SV=2 - [APMAP_HUMAN]	256.849	220.61	307.932	418.986	301.094	86.3722	842.582	919.098	541.978	520.743	706.1	204.36	0.426419	28.6861
Q7Z434	MAVS IPS1 KIAA1271 VISA	Mitochondrial antiviral-signaling protein OS=Homo sapiens GN=MAVS PE=1 SV=2 - [MAVS_HUMAN]	414.634	368.653	185.31	234.727	300.831	108.422	286.136	307.708	239.867	239.588	268.325	34.1755	1.12115	36.0407
P15153	RAC2	Ras-related C3 botulinum toxin substrate 2 OS=Homo sapiens GN=RAC2 PE=1 SV=1 - [RAC2_HUMAN]	177.625	113.627	454.895	452.086	299.558	179.659	586.735	478.328	557.543	418.578	510.296	76.3966	0.587029	59.9748
P60953	CDC42	Cell division control protein 42 homolog OS=Homo sapiens GN=CDC42 PE=1 SV=2 - [CDC42_HUMAN]	174.584	448.952	274.31	297.105	298.738	113.399	347.552	472.361	286.134	494.668	400.179	99.8569	0.74651	37.9593
Q9UGP8	SEC63 SEC63L	Translocation protein SEC63 homolog OS=Homo sapiens GN=SEC63 PE=1 SV=2 - [SEC63_HUMAN]	247.676	309.497	311.682	319.182	297.01	33.1492	126.854	145.328	97.6569	208.786	144.656	47.0422	2.05321	11.161
O15260	SURF4 SURF-4	Surfeit locus protein 4 OS=Homo sapiens GN=SURF4 PE=1 SV=3 - [SURF4_HUMAN]	368.61	512.321	246.069	57.1754	296.044	192.871	152.855	304.554	321.298	289.464	267.043	77.2273	1.1086	65.1494
P26885	FKBP2 FKBP13	Peptidyl-prolyl cis-trans isomerase FKBP2 OS=Homo sapiens GN=FKBP2 PE=1 SV=2 - [FKBP2_HUMAN]	364.481	355.096	236.372	226.682	295.658	74.2563	279.203	329.623	186.538	312.266	276.907	63.7732	1.06771	25.1156
Q9BSJ8	ESYT1 FAM62A KIAA0747 MBC2	Extended synaptotagmin-1 OS=Homo sapiens GN=ESYT1 PE=1 SV=1 - [ESYT1_HUMAN]	294.849	338.924	279.893	267.405	295.268	31.1917	473.99	498.315	511.697	577.139	515.286	44.0909	0.573018	10.5639
O15258	RER1	Protein RER1 OS=Homo sapiens GN=RER1 PE=1 SV=1 - [RER1_HUMAN]	298.732	333.971	281.874	263.013	294.398	30.1481	113.175	164.682	392.621	180.655	212.783	123.301	1.38356	10.2406
Q5J8M3	EMC4	ER membrane protein complex subunit 4 OS=Homo sapiens GN=EMC4 PE=1 SV=2 - [EMC4_HUMAN]	401.766	368.865	253.761	147.833	293.056	115.756	106.368	75.845	150.622	0	83.2086	63.4003	3.52194	39.4997
O95202	LETM1	Mitochondrial proton/calcium exchanger protein OS=Homo sapiens GN=LETM1 PE=1 SV=1 - [LETM1_HUMAN]	257.412	280.256	337.731	292.817	292.054	33.7944	367.528	449.652	476.552	530.391	456.031	67.8821	0.640426	11.5713
Q03519	TAP2 ABCB3 PSF2 RING11 Y1	Antigen peptide transporter 2 OS=Homo sapiens GN=TAP2 PE=1 SV=1 - [TAP2_HUMAN]	254.687	320.759	342.328	248.644	291.605	47.0156	0	41.014	0	0	10.2535	20.507	28.4395	16.1231
Q13813	SPTAN1 NEAS SPTA2	Spectrin alpha chain, non-erythrocytic 1 OS=Homo sapiens GN=SPTAN1 PE=1 SV=3 - [SPTN1_HUMAN]	295.202	330.642	269.107	270.497	291.362	28.7999	145.412	454.591	535.64	727.626	465.817	242.353	0.625486	9.88456
P17301	ITGA2 CD49B	Integrin alpha-2 OS=Homo sapiens GN=ITGA2 PE=1 SV=1 - [ITA2_HUMAN]	322.168	232.109	281.58	329.257	291.279	44.6905	89.3262	161.317	196.972	396.2	210.954	131.363	1.38077	15.3429
P15941	MUC1	Mucin-1 OS=Homo sapiens GN=MUC1 PE=1 SV=3 - [MUC1_HUMAN]	288.901	478.148	209.571	177.832	288.613	134.714	212.358	245.161	169.66	0	156.795	109.004	1.84071	46.6763
Q14435	GALNT3	Polypeptide N-acetylgalactosaminyltransferase 3 OS=Homo sapiens GN=GALNT3 PE=1 SV=2 - [GALT3_HUMAN]	222.845	327.422	317.884	286.229	288.595	47.2374	91.6543	90.8255	86.884	170.674	110.009	40.4965	2.62337	16.368
O43760	SYNGR2 UNQ352/PRO615	Synaptogyrin-2 OS=Homo sapiens GN=SYNGR2 PE=1 SV=1 - [SNG2_HUMAN]	0	0	618.525	529.421	286.986	333.374	116.474	276.339	0	0	98.2032	130.836	2.92237	116.164
P18085	ARF4 ARF2	ADP-ribosylation factor 4 OS=Homo sapiens GN=ARF4 PE=1 SV=3 - [ARF4_HUMAN]	516.234	618.8	0	0	283.759	330.321	747.498	865.707	412.532	1119.07	786.202	293.4	0.360923	116.409
P54920	NAPA SNAPA	Alpha-soluble NSF attachment protein OS=Homo sapiens GN=NAPA PE=1 SV=3 - [SNAA_HUMAN]	338.669	341.757	230.265	214.561	281.313	68.3251	273.289	266.382	236.551	227.41	250.908	22.3506	1.12118	24.2879
Q8N766	EMC1 KIAA0090 PSEC0263	ER membrane protein complex subunit 1 OS=Homo sapiens GN=EMC1 PE=1 SV=1 - [EMC1_HUMAN]	182.266	244.64	355.503	339.353	280.44	81.7003	67.0069	103.699	84.1914	128.116	95.7533	26.2709	2.92878	29.1329
P11234	RALB	Ras-related protein Ral-B OS=Homo sapiens GN=RALB PE=1 SV=1 - [RALB_HUMAN]	318.564	377.005	198.314	226.239	280.03	82.5833	238.632	319.004	99.132	288.756	236.381	97.3174	1.18466	29.4908
P48449	LSS OSC	Lanosterol synthase OS=Homo sapiens GN=LSS PE=1 SV=1 - [ERG7_HUMAN]	234.37	233.571	333.347	317.471	279.689	53.1897	186.64	164.38	437.485	137.967	231.618	138.679	1.20755	19.0174
O75694	NUP155 KIAA0791	Nuclear pore complex protein Nup155 OS=Homo sapiens GN=NUP155 PE=1 SV=1 - [NU155_HUMAN]	236.513	246.943	340.429	294.329	279.554	47.7494	157.865	215.988	176.594	254.167	201.153	42.8469	1.38975	17.0806
O75964	ATP5L	ATP synthase subunit g, mitochondrial OS=Homo sapiens GN=ATP5L PE=1 SV=3 - [ATP5L_HUMAN]	149.486	410.896	327.822	216.996	276.3	116.002	674.593	689.361	656.255	751.639	692.962	41.3957	0.398723	41.984
O96005	CLPTM1	Cleft lip and palate transmembrane protein 1 OS=Homo sapiens GN=CLPTM1 PE=1 SV=1 - [CLPT1_HUMAN]	123.181	136.159	383.519	444.574	271.858	166.15	164.566	275.529	0	335.193	193.822	147.292	1.40262	61.1165
O60488	ACSL4 ACS4 FACL4 LACS4	Long-chain-fatty-acid--CoA ligase 4 OS=Homo sapiens GN=ACSL4 PE=1 SV=2 - [ACSL4_HUMAN]	218.785	239.172	318.451	308.692	271.275	49.7038	290.392	428.693	349.25	431.382	374.929	68.0282	0.723537	18.3223
P63000	RAC1 TC25 MIG5	Ras-related C3 botulinum toxin substrate 1 OS=Homo sapiens GN=RAC1 PE=1 SV=1 - [RAC1_HUMAN]	82.9528	84.4529	454.895	460.96	270.815	216.074	612.417	424.122	32.2438	290.231	339.754	243.911	0.797093	79.7865
Q8WUD1	RAB2B	Ras-related protein Rab-2B OS=Homo sapiens GN=RAB2B PE=1 SV=1 - [RAB2B_HUMAN]	1078.98	0	0	0	269.746	539.491	0	895.645	1095.83	933.191	731.166	495.126	0.368925	200
Q13637	RAB32	Ras-related protein Rab-32 OS=Homo sapiens GN=RAB32 PE=1 SV=3 - [RAB32_HUMAN]	285.864	246.452	260.498	281.44	268.564	18.4308	357.762	357.72	348.874	310.731	343.771	22.4202	0.781227	6.86272
P18031	PTPN1 PTP1B	Tyrosine-protein phosphatase non-receptor type 1 OS=Homo sapiens GN=PTPN1 PE=1 SV=1 - [PTN1_HUMAN]	310.711	329.306	241.153	188.338	267.377	64.9304	269.531	326.97	313.56	478.451	347.128	90.9214	0.770255	24.2842
P20645	M6PR MPR46 MPRD	Cation-dependent mannose-6-phosphate receptor OS=Homo sapiens GN=M6PR PE=1 SV=1 - [MPRD_HUMAN]	234.691	294.987	263.86	263.249	264.197	24.6283	180.474	244.038	0	237.004	165.379	113.865	1.59752	9.32194
Q99735	MGST2 GST2	Microsomal glutathione S-transferase 2 OS=Homo sapiens GN=MGST2 PE=1 SV=1 - [MGST2_HUMAN]	277.59	371.604	233.772	151.539	258.626	91.6681	215.273	297.322	195.038	546.565	313.55	161.517	0.824834	35.4442
O95832	CLDN1	Claudin-1 OS=Homo sapiens GN=CLDN1 PE=1 SV=1 - [CLD1_HUMAN]	236.446	356.826	208.561	194.96	249.198	73.8005	0	0	0	0	0	0	#DIV/0!	29.6151
Q9Y265	RUVBL1 INO80H NMP238 TIP49 TIP49A	RuvB-like 1 OS=Homo sapiens GN=RUVBL1 PE=1 SV=1 - [RUVB1_HUMAN]	283.527	322.072	193.123	195.752	248.618	64.5203	224.175	285.278	230.605	179.015	229.768	43.548	1.08204	25.9515
Q8IZV5	RDH10	Retinol dehydrogenase 10 OS=Homo sapiens GN=RDH10 PE=1 SV=1 - [RDH10_HUMAN]	521.682	335.008	69.8457	67.5074	248.511	221.2	0	0	0	0	0	0	#DIV/0!	89.0101
O95197	RTN3 ASYIP NSPL2	Reticulon-3 OS=Homo sapiens GN=RTN3 PE=1 SV=2 - [RTN3_HUMAN]	0	0	586.173	400.389	246.641	294.723	464.776	18.5403	0	0	120.829	229.465	2.04123	119.495
Q01082	SPTBN1 SPTB2	Spectrin beta chain, non-erythrocytic 1 OS=Homo sapiens GN=SPTBN1 PE=1 SV=2 - [SPTB2_HUMAN]	311.366	306.415	174.944	193.669	246.598	72.3617	103.893	502.113	432.71	629.912	417.157	224.246	0.591141	29.344
Q9NX14	NDUFB11 UNQ111/PRO1064	NADH dehydrogenase [ubiquinone] 1 beta subcomplex subunit 11, mitochondrial OS=Homo sapiens GN=NDUFB11 PE=1 SV=1 - [NDUBB_HUMAN]	456.167	401.706	0	127.674	246.387	218.274	306.552	378.379	0	215.186	225.03	164.213	1.09491	88.5901
Q6IAA8	LAMTOR1 C11orf59 PDRO PP7157	Ragulator complex protein LAMTOR1 OS=Homo sapiens GN=LAMTOR1 PE=1 SV=2 - [LTOR1_HUMAN]	99.4781	92.6514	390.202	400.161	245.623	172.766	129.073	197.28	185.131	232.771	186.064	43.0359	1.3201	70.3377
Q9BUB7	TMEM70	Transmembrane protein 70, mitochondrial OS=Homo sapiens GN=TMEM70 PE=1 SV=2 - [TMM70_HUMAN]	261.803	314.122	180.184	224.524	245.158	56.805	98.5014	116.86	126.663	158.578	125.151	25.1568	1.9589	23.1708
P62330	ARF6	ADP-ribosylation factor 6 OS=Homo sapiens GN=ARF6 PE=1 SV=2 - [ARF6_HUMAN]	229.932	243.049	310.746	196.382	245.027	48.0178	455.221	525.169	685.487	452.975	529.713	109.124	0.462567	19.5969
P49788	RARRES1	Retinoic acid receptor responder protein 1 OS=Homo sapiens GN=RARRES1 PE=1 SV=2 - [TIG1_HUMAN]	262.607	260.973	223.111	231.882	244.643	20.1316	0	0	0	0	0	0	#DIV/0!	8.22895
O60437	PPL	Periplakin OS=Homo sapiens GN=PPL PE=1 SV=4 - [PEPL_HUMAN]	116.547	120.502	30.8308	708.354	244.058	312.283	137.413	267.47	260.634	0	166.379	125.995	1.46688	127.954
Q14573	ITPR3	Inositol 1,4,5-trisphosphate receptor type 3 OS=Homo sapiens GN=ITPR3 PE=1 SV=2 - [ITPR3_HUMAN]	225.893	334.288	193.361	221.311	243.713	62.0714	143.004	188.325	276.653	170.501	194.621	57.7782	1.25225	25.469
Q15165	PON2	Serum paraoxonase/arylesterase 2 OS=Homo sapiens GN=PON2 PE=1 SV=3 - [PON2_HUMAN]	286.228	294.411	202.436	180.982	241.014	57.6993	635.338	739.083	814.6	519.331	677.088	128.301	0.355957	23.9402
Q9UL25	RAB21 KIAA0118	Ras-related protein Rab-21 OS=Homo sapiens GN=RAB21 PE=1 SV=3 - [RAB21_HUMAN]	263.816	248.601	266.752	172.371	237.885	44.3946	196.314	288.139	197.664	284.497	241.653	51.5986	0.984406	18.6622
Q14165	MLEC KIAA0152	Malectin OS=Homo sapiens GN=MLEC PE=1 SV=1 - [MLEC_HUMAN]	271.825	316.005	192.567	170.092	237.622	68.0783	238.153	292.114	128.444	346.873	251.396	93.2139	0.945212	28.6498
O94905	ERLIN2 C8orf2 SPFH2 UNQ2441/PRO5003/PRO9924	Erlin-2 OS=Homo sapiens GN=ERLIN2 PE=1 SV=1 - [ERLN2_HUMAN]	206.48	229.792	263.651	247.778	236.925	24.5616	411.875	257.037	563.192	335.379	391.871	130.54	0.6046	10.3668
P16144	ITGB4	Integrin beta-4 OS=Homo sapiens GN=ITGB4 PE=1 SV=5 - [ITB4_HUMAN]	237.376	229.176	220.682	257.8	236.258	15.8964	1418.2	2073.89	1888.78	2935.91	2079.19	634.338	0.11363	6.72841
Q96N66	MBOAT7 BB1 LENG4 OACT7	Lysophospholipid acyltransferase 7 OS=Homo sapiens GN=MBOAT7 PE=1 SV=2 - [MBOA7_HUMAN]	252.176	321.657	159.793	199.363	233.247	70.0433	38.7839	0	130.251	89.8803	64.7288	57.1218	3.60345	30.0296
P23634	ATP2B4 ATP2B2 MXRA1	Plasma membrane calcium-transporting ATPase 4 OS=Homo sapiens GN=ATP2B4 PE=1 SV=2 - [AT2B4_HUMAN]	259.211	309.335	176.653	179.649	231.212	64.6082	93.1645	130.839	129.682	132.388	121.518	18.935	1.90269	27.9433
Q8WVM8	SCFD1 C14orf163 KIAA0917 STXBP1L2 FKSG23	Sec1 family domain-containing protein 1 OS=Homo sapiens GN=SCFD1 PE=1 SV=4 - [SCFD1_HUMAN]	248.257	281.427	201.714	189.221	230.155	42.5873	135.246	170.816	217.563	176.201	174.956	33.7189	1.3155	18.5038
Q01844	EWSR1 EWS	RNA-binding protein EWS OS=Homo sapiens GN=EWSR1 PE=1 SV=1 - [EWS_HUMAN]	223.568	207.269	231.257	251.612	228.427	18.4101	237.088	94.8152	0	0	82.9758	112.043	2.75293	8.05954
O14964	HGS HRS	Hepatocyte growth factor-regulated tyrosine kinase substrate OS=Homo sapiens GN=HGS PE=1 SV=1 - [HGS_HUMAN]	0	906.201	0	0	226.55	453.101	0	56.3776	0	0	14.0944	28.1888	16.0738	200
Q5JTV8	TOR1AIP1 LAP1	Torsin-1A-interacting protein 1 OS=Homo sapiens GN=TOR1AIP1 PE=1 SV=2 - [TOIP1_HUMAN]	221.603	239.953	223.728	220.374	226.414	9.13126	273.824	319.962	336.381	371.85	325.504	40.6929	0.69558	4.03299
P09543	CNP	2',3'-cyclic-nucleotide 3'-phosphodiesterase OS=Homo sapiens GN=CNP PE=1 SV=2 - [CN37_HUMAN]	234.74	287.454	175.868	201.818	224.97	48.1206	148.227	113.02	67.3791	257.34	146.491	80.9721	1.53572	21.3898
Q9Y230	RUVBL2 INO80J TIP48 TIP49B CGI-46	RuvB-like 2 OS=Homo sapiens GN=RUVBL2 PE=1 SV=3 - [RUVB2_HUMAN]	248.196	189.578	238.654	221	224.357	25.7783	166.786	191.861	169.956	213.985	185.647	21.9365	1.20852	11.4898
Q08357	SLC20A2 GLVR2 PIT2	Sodium-dependent phosphate transporter 2 OS=Homo sapiens GN=SLC20A2 PE=1 SV=1 - [S20A2_HUMAN]	357.745	363.447	86.1608	86.7747	223.532	158.285	53.5639	146.116	176.625	211.985	147.072	67.9012	1.51988	70.8111
Q92621	NUP205 C7orf14 KIAA0225	Nuclear pore complex protein Nup205 OS=Homo sapiens GN=NUP205 PE=1 SV=3 - [NU205_HUMAN]	198.196	216.705	226.3	252.59	223.448	22.6606	96.4471	148.321	175.523	217.046	159.334	50.5594	1.40239	10.1413
Q12959	DLG1	Disks large homolog 1 OS=Homo sapiens GN=DLG1 PE=1 SV=2 - [DLG1_HUMAN]	258.686	258.934	180.799	189.487	221.976	42.6794	145.179	164.27	149.904	258.88	179.558	53.5008	1.23624	19.227
Q9NRP0	OSTC DC2 HDCMD45P HSPC307	Oligosaccharyltransferase complex subunit OSTC OS=Homo sapiens GN=OSTC PE=1 SV=1 - [OSTC_HUMAN]	181.791	211.839	251.87	242.316	221.954	31.7539	159.373	242.501	0	249.422	162.824	116.005	1.36315	14.3065
Q99805	TM9SF2	Transmembrane 9 superfamily member 2 OS=Homo sapiens GN=TM9SF2 PE=1 SV=1 - [TM9S2_HUMAN]	266.063	276.784	214.332	126.354	220.883	68.665	99.6556	150.104	178.521	198.074	156.589	42.7609	1.41059	31.0866
P99999	CYCS CYC	Cytochrome c OS=Homo sapiens GN=CYCS PE=1 SV=2 - [CYC_HUMAN]	283.347	164.774	212.244	214.289	218.663	48.8138	259.948	306.132	214.419	252.325	258.206	37.6471	0.846856	22.3237
Q14108	SCARB2 CD36L2 LIMP2 LIMPII	Lysosome membrane protein 2 OS=Homo sapiens GN=SCARB2 PE=1 SV=2 - [SCRB2_HUMAN]	104.431	200.194	288.797	279.222	218.161	85.5866	392.791	256.266	416.991	256.139	330.547	86.4123	0.66	39.2309
Q13586	STIM1 GOK	Stromal interaction molecule 1 OS=Homo sapiens GN=STIM1 PE=1 SV=3 - [STIM1_HUMAN]	259.132	284.051	163.242	165.744	218.042	62.6729	122.175	137.882	165.869	103.669	132.399	26.3324	1.64686	28.7435
Q96HC4	PDLIM5 ENH L9	PDZ and LIM domain protein 5 OS=Homo sapiens GN=PDLIM5 PE=1 SV=5 - [PDLI5_HUMAN]	329.75	292.08	97.1746	152.638	217.91	110.825	101.23	108.355	63.0642	136.819	102.367	30.3797	2.12872	50.8582
Q9H7Z7	PTGES2 C9orf15 PGES2	Prostaglandin E synthase 2 OS=Homo sapiens GN=PTGES2 PE=1 SV=1 - [PGES2_HUMAN]	213.663	226.155	223.254	206.441	217.378	9.03664	385.369	484.031	293.201	372.336	383.734	78.2907	0.566482	4.1571
P62491	RAB11A RAB11	Ras-related protein Rab-11A OS=Homo sapiens GN=RAB11A PE=1 SV=3 - [RB11A_HUMAN]	418.142	447.88	0	0	216.505	250.294	1429.11	914.732	1316.33	935.666	1148.96	262.587	0.188436	115.606
O94973	AP2A2 ADTAB CLAPA2 HIP9 HYPJ KIAA0899	AP-2 complex subunit alpha-2 OS=Homo sapiens GN=AP2A2 PE=1 SV=2 - [AP2A2_HUMAN]	186.713	226.829	225.035	225.061	215.91	19.4824	232.609	248.569	276.095	276.901	258.543	21.7343	0.8351	9.02341
Q96QK1	VPS35 MEM3 TCCCTA00141	Vacuolar protein sorting-associated protein 35 OS=Homo sapiens GN=VPS35 PE=1 SV=2 - [VPS35_HUMAN]	188.7	297.719	178.089	187.933	213.11	56.6125	179.75	250.468	143.12	406.67	245.002	116.625	0.869831	26.5649
P43003	SLC1A3 EAAT1 GLAST GLAST1	Excitatory amino acid transporter 1 OS=Homo sapiens GN=SLC1A3 PE=1 SV=1 - [EAA1_HUMAN]	217.187	252.422	186.056	193.184	212.212	29.9319	0	0	38.0668	39.9578	19.5062	22.537	10.8792	14.1047
Q9HD45	TM9SF3 SMBP UNQ245/PRO282	Transmembrane 9 superfamily member 3 OS=Homo sapiens GN=TM9SF3 PE=1 SV=2 - [TM9S3_HUMAN]	187.79	253.307	213.325	190.415	211.21	30.3182	176.345	166.587	186.737	294.511	206.045	59.5486	1.02507	14.3546
P40199	CEACAM6	Carcinoembryonic antigen-related cell adhesion molecule 6 OS=Homo sapiens GN=CEACAM6 PE=1 SV=3 - [CEAM6_HUMAN]	328.109	364.675	67.9025	83.7377	211.106	157.059	0	0	0	0	0	0	#DIV/0!	74.3984
O75396	SEC22B SEC22L1	Vesicle-trafficking protein SEC22b OS=Homo sapiens GN=SEC22B PE=1 SV=4 - [SC22B_HUMAN]	276.261	273.434	148.787	145.33	210.953	73.8015	100.635	127.113	44.7258	295.799	142.068	108.088	1.48487	34.9849
O75489	NDUFS3	NADH dehydrogenase [ubiquinone] iron-sulfur protein 3, mitochondrial OS=Homo sapiens GN=NDUFS3 PE=1 SV=1 - [NDUS3_HUMAN]	191.267	213.047	203.039	233.39	210.186	17.8476	319.017	355.244	262.002	413.591	337.463	63.6299	0.622841	8.49135
O60313	OPA1 KIAA0567	Dynamin-like 120 kDa protein, mitochondrial OS=Homo sapiens GN=OPA1 PE=1 SV=3 - [OPA1_HUMAN]	269.359	273.599	150.616	143.159	209.183	72.0182	207.105	212.445	215.215	191.571	206.584	10.5596	1.01258	34.4283
P48651	PTDSS1 KIAA0024 PSSA	Phosphatidylserine synthase 1 OS=Homo sapiens GN=PTDSS1 PE=1 SV=1 - [PTSS1_HUMAN]	155.155	185.279	266.417	224.38	207.808	48.2684	0	0	181.48	43.525	56.2513	85.9702	3.69428	23.2274
O94826	TOMM70 KIAA0719 TOM70 TOMM70A	Mitochondrial import receptor subunit TOM70 OS=Homo sapiens GN=TOMM70 PE=1 SV=1 - [TOM70_HUMAN]	202.201	230.305	200.804	196.866	207.544	15.341	170.995	214.588	62.3654	173.061	155.252	65.0991	1.33682	7.39168
O75844	ZMPSTE24 FACE1 STE24	CAAX prenyl protease 1 homolog OS=Homo sapiens GN=ZMPSTE24 PE=1 SV=2 - [FACE1_HUMAN]	210	240.96	184.197	192.739	206.974	25.071	146.919	150.173	223.422	234.165	188.67	46.557	1.09702	12.1131
P30153	PPP2R1A	Serine/threonine-protein phosphatase 2A 65 kDa regulatory subunit A alpha isoform OS=Homo sapiens GN=PPP2R1A PE=1 SV=4 - [2AAA_HUMAN]	426.016	399.183	0	0	206.3	238.466	273.851	382.72	0	314.38	242.738	167.946	0.849888	115.592
P30505	HLA-C	HLA class I histocompatibility antigen, Cw-8 alpha chain OS=Homo sapiens GN=HLA-C PE=1 SV=1 - [1C08_HUMAN]	822.853	0	0	0	205.713	411.426	0	0	372.853	0	93.2132	186.426	2.20691	200
P67812	SEC11A SEC11L1 SPC18 SPCS4A	Signal peptidase complex catalytic subunit SEC11A OS=Homo sapiens GN=SEC11A PE=1 SV=1 - [SC11A_HUMAN]	162.611	203.081	120.404	336.467	205.641	93.5215	105.602	152.127	142.797	124.181	131.177	20.6313	1.56766	45.4781
O00469	PLOD2	Procollagen-lysine,2-oxoglutarate 5-dioxygenase 2 OS=Homo sapiens GN=PLOD2 PE=1 SV=2 - [PLOD2_HUMAN]	132.219	95.8882	285.126	304.524	204.439	105.714	240.409	305.71	300.695	225.716	268.132	40.9886	0.762457	51.7092
P84085	ARF5	ADP-ribosylation factor 5 OS=Homo sapiens GN=ARF5 PE=1 SV=2 - [ARF5_HUMAN]	815.857	0	0	0	203.964	407.928	943.863	1125.21	1036.38	1307.54	1103.25	155.02	0.184876	200
P01111	NRAS HRAS1	GTPase NRas OS=Homo sapiens GN=NRAS PE=1 SV=1 - [RASN_HUMAN]	158.428	202.783	205.108	243.509	202.457	34.7898	444.898	408.634	362.907	386.933	400.843	34.8054	0.505078	17.1838
P23786	CPT2 CPT1	Carnitine O-palmitoyltransferase 2, mitochondrial OS=Homo sapiens GN=CPT2 PE=1 SV=2 - [CPT2_HUMAN]	228.684	254.618	151.147	164.807	199.814	49.7692	354.407	463.888	378.518	267.942	366.189	80.5985	0.545658	24.9078
Q9NZ08	ERAP1 APPILS ARTS1 KIAA0525 UNQ584/PRO1154	Endoplasmic reticulum aminopeptidase 1 OS=Homo sapiens GN=ERAP1 PE=1 SV=3 - [ERAP1_HUMAN]	196.868	202.745	200.023	197.827	199.365	2.6113	47.6569	67.294	46.7067	77.6411	59.8246	15.2025	3.3325	1.30981
Q6RW13	AGTRAP ATRAP	Type-1 angiotensin II receptor-associated protein OS=Homo sapiens GN=AGTRAP PE=1 SV=1 - [ATRAP_HUMAN]	151.571	186.56	379.959	79.1465	199.309	128.472	120.6	199.623	175.448	382.066	219.434	113.35	0.908288	64.4584
Q6PI78	TMEM65	Transmembrane protein 65 OS=Homo sapiens GN=TMEM65 PE=1 SV=2 - [TMM65_HUMAN]	182.73	194.359	192.051	228.063	199.301	19.8229	76.2271	92.981	0	59.2646	57.1182	40.4903	3.48927	9.94621
O15127	SCAMP2	Secretory carrier-associated membrane protein 2 OS=Homo sapiens GN=SCAMP2 PE=1 SV=2 - [SCAM2_HUMAN]	144.096	161.649	236.066	251.469	198.32	53.3373	268.171	381.913	233.834	249.155	283.268	67.2459	0.700113	26.8946
Q6NZI2	CAVIN1 PTRF FKSG13	Caveolae-associated protein 1 OS=Homo sapiens GN=CAVIN1 PE=1 SV=1 - [CAVN1_HUMAN]	186.182	171.226	209.997	222.815	197.555	23.2052	986.9	1263.08	1281.97	866.137	1099.52	205.905	0.179674	11.7462
A6NIZ1		Ras-related protein Rap-1b-like protein OS=Homo sapiens PE=2 SV=1 - [RP1BL_HUMAN]	329.521	459.501	0	0	197.256	233.871	0	0	426.844	0	106.711	213.422	1.8485	118.562
P51636	CAV2	Caveolin-2 OS=Homo sapiens GN=CAV2 PE=1 SV=2 - [CAV2_HUMAN]	212.485	223.643	225.145	127.112	197.096	46.9968	273.184	432.358	305.692	262.33	318.391	78.1796	0.619038	23.8446
O75436	VPS26A VPS26	Vacuolar protein sorting-associated protein 26A OS=Homo sapiens GN=VPS26A PE=1 SV=2 - [VP26A_HUMAN]	317.061	297.817	73.8539	98.542	196.819	128.371	99.8358	144.937	68.7842	206.913	130.118	59.9889	1.51262	65.2232
P13726	F3	Tissue factor OS=Homo sapiens GN=F3 PE=1 SV=1 - [TF_HUMAN]	304.185	270.094	0	211.794	196.518	136.453	106.292	119.363	133.578	294.092	163.331	87.883	1.20319	69.4353
Q96S97	MYADM UNQ553/PRO1110	Myeloid-associated differentiation marker OS=Homo sapiens GN=MYADM PE=1 SV=2 - [MYADM_HUMAN]	198.428	241.369	202.931	140.333	195.765	41.6771	0	90.9319	0	137.284	57.054	68.5442	3.43123	21.2893
P26006	ITGA3 MSK18	Integrin alpha-3 OS=Homo sapiens GN=ITGA3 PE=1 SV=5 - [ITA3_HUMAN]	63.4145	164.282	289.882	262.821	195.1	103.054	275.556	411.429	460.589	631.466	444.76	147.027	0.438663	52.8213
Q6NUK1	SLC25A24 APC1 MCSC1 SCAMC1	Calcium-binding mitochondrial carrier protein SCaMC-1 OS=Homo sapiens GN=SLC25A24 PE=1 SV=2 - [SCMC1_HUMAN]	203.79	254.369	170.275	150.155	194.647	45.5479	124.054	144.625	169.495	306.926	186.275	82.552	1.04495	23.4002
Q8N6L1	KRTCAP2 KCP2	Keratinocyte-associated protein 2 OS=Homo sapiens GN=KRTCAP2 PE=1 SV=2 - [KTAP2_HUMAN]	193.761	247.207	179.416	158.169	194.638	37.9736	90.4583	111.525	158.139	201.878	140.5	49.7398	1.38533	19.5098
P53701	HCCS CCHL	Cytochrome c-type heme lyase OS=Homo sapiens GN=HCCS PE=1 SV=1 - [CCHL_HUMAN]	135.066	192.634	224.664	213.707	191.518	39.9127	137.661	94.9596	144.543	196.883	143.512	41.7976	1.33451	20.8403
Q9H4M9	EHD1 PAST PAST1 CDABP0131	EH domain-containing protein 1 OS=Homo sapiens GN=EHD1 PE=1 SV=2 - [EHD1_HUMAN]	289.121	288.205	103.692	83.9015	191.23	112.797	251.377	277.798	394.144	379.369	325.672	71.6087	0.587186	58.9848
Q9NX62	IMPAD1 IMPA3	Inositol monophosphatase 3 OS=Homo sapiens GN=IMPAD1 PE=1 SV=1 - [IMPA3_HUMAN]	133.055	234.969	184.702	210.953	190.92	43.6984	145.69	183.187	84.8383	141.52	138.809	40.5665	1.37542	22.8884
P20674	COX5A	Cytochrome c oxidase subunit 5A, mitochondrial OS=Homo sapiens GN=COX5A PE=1 SV=2 - [COX5A_HUMAN]	287.673	283.663	106.945	85.279	190.89	109.809	550.896	287.113	0	164.485	250.623	232.183	0.761661	57.5248
P33121	ACSL1 FACL1 FACL2 LACS LACS1 LACS2	Long-chain-fatty-acid--CoA ligase 1 OS=Homo sapiens GN=ACSL1 PE=1 SV=1 - [ACSL1_HUMAN]	178.997	141.827	223.475	211.187	188.872	36.5427	602.992	507.655	816.093	299.007	556.437	214.661	0.33943	19.3479
P61619	SEC61A1 SEC61A	Protein transport protein Sec61 subunit alpha isoform 1 OS=Homo sapiens GN=SEC61A1 PE=1 SV=2 - [S61A1_HUMAN]	53.8097	59.7905	397.792	236.34	186.933	164.103	75.71	57.7733	0	115.754	62.3093	48.0934	3.00008	87.7872
O00299	CLIC1 G6 NCC27	Chloride intracellular channel protein 1 OS=Homo sapiens GN=CLIC1 PE=1 SV=4 - [CLIC1_HUMAN]	234.435	208.554	175.515	127.703	186.552	46.0502	116.352	183.324	140.06	285.373	181.277	74.7312	1.02909	24.685
O15400	STX7	Syntaxin-7 OS=Homo sapiens GN=STX7 PE=1 SV=4 - [STX7_HUMAN]	233.571	225.577	103.64	180.326	185.779	59.5667	283.032	394.869	343.471	493.765	378.784	89.2466	0.49046	32.0633
Q8N5K1	CISD2 CDGSH2 ERIS ZCD2	CDGSH iron-sulfur domain-containing protein 2 OS=Homo sapiens GN=CISD2 PE=1 SV=1 - [CISD2_HUMAN]	185.44	217.727	189.128	150.566	185.715	27.5193	0	0	0	58.1934	14.5484	29.0967	12.7654	14.818
O15126	SCAMP1 SCAMP	Secretory carrier-associated membrane protein 1 OS=Homo sapiens GN=SCAMP1 PE=1 SV=2 - [SCAM1_HUMAN]	0	310.289	273.838	155.042	184.792	139.895	158.322	196.699	0	162.778	129.45	87.9851	1.42752	75.7039
Q15436	SEC23A	Protein transport protein Sec23A OS=Homo sapiens GN=SEC23A PE=1 SV=2 - [SC23A_HUMAN]	227.862	236.268	142.526	132.23	184.722	54.9363	213.233	186.71	315.459	343.609	264.753	76.4514	0.697714	29.74
P10316	HLA-A	HLA class I histocompatibility antigen, A-69 alpha chain OS=Homo sapiens GN=HLA-A PE=1 SV=2 - [1A69_HUMAN]	0	735.821	0	0	183.955	367.91	0	0	650.305	0	162.576	325.152	1.1315	200
Q9P0I2	EMC3 TMEM111	ER membrane protein complex subunit 3 OS=Homo sapiens GN=EMC3 PE=1 SV=3 - [EMC3_HUMAN]	189.64	242.461	156.368	146.473	183.736	43.2859	53.5048	62.3943	75.3477	112.212	75.8646	25.8379	2.42189	23.5588
Q9BXS5	AP1M1 CLTNM	AP-1 complex subunit mu-1 OS=Homo sapiens GN=AP1M1 PE=1 SV=3 - [AP1M1_HUMAN]	232.021	190.675	132.824	176.532	183.013	40.9122	146.642	149.294	178.436	112.291	146.666	27.0671	1.24782	22.3548
Q99497	PARK7	Protein/nucleic acid deglycase DJ-1 OS=Homo sapiens GN=PARK7 PE=1 SV=2 - [PARK7_HUMAN]	146.254	150.612	214.491	218.423	182.445	39.3469	270.54	253.825	0	178.737	175.775	123.798	1.03794	21.5664
Q15392	DHCR24	Delta(24)-sterol reductase OS=Homo sapiens GN=DHCR24 PE=1 SV=2 - [DHC24_HUMAN]	191.524	199.496	171.295	165.802	182.029	16.0604	0	81.4482	25.1498	0	26.6495	38.408	6.8305	8.82297
P50552	VASP	Vasodilator-stimulated phosphoprotein OS=Homo sapiens GN=VASP PE=1 SV=3 - [VASP_HUMAN]	74.5027	129.803	252.287	270.486	181.77	94.9561	107.486	174.812	0	77.3788	89.9192	72.4756	2.02148	52.2398
P26232	CTNNA2 CAPR	Catenin alpha-2 OS=Homo sapiens GN=CTNNA2 PE=1 SV=5 - [CTNA2_HUMAN]	471.706	0	253.405	0	181.278	227.504	0	0	306.843	373.215	170.015	198.177	1.06625	125.5
P50402	EMD EDMD STA	Emerin OS=Homo sapiens GN=EMD PE=1 SV=1 - [EMD_HUMAN]	267.41	165.025	166.4	125.69	181.131	60.5369	133.064	184.931	178.848	271.603	192.111	57.83	0.942844	33.4216
Q8N5M9	JAGN1	Protein jagunal homolog 1 OS=Homo sapiens GN=JAGN1 PE=1 SV=1 - [JAGN1_HUMAN]	143.553	190.997	142.358	244.724	180.408	48.4932	0	85.1068	0	81.4413	41.637	48.1016	4.33287	26.8797
Q9UBQ0	VPS29 DC15 DC7 MDS007	Vacuolar protein sorting-associated protein 29 OS=Homo sapiens GN=VPS29 PE=1 SV=1 - [VPS29_HUMAN]	314.651	243.729	64.5911	98.0004	180.243	118.653	103.798	214.439	0	397.671	178.977	170.068	1.00707	65.8292
O43747	AP1G1 ADTG CLAPG1	AP-1 complex subunit gamma-1 OS=Homo sapiens GN=AP1G1 PE=1 SV=5 - [AP1G1_HUMAN]	166.424	231.631	152.051	165.97	179.019	35.7037	136.432	165.629	81.772	180.124	140.989	43.4591	1.26974	19.9441
P28331	NDUFS1	NADH-ubiquinone oxidoreductase 75 kDa subunit, mitochondrial OS=Homo sapiens GN=NDUFS1 PE=1 SV=3 - [NDUS1_HUMAN]	91.688	213.163	213.173	197.955	178.995	58.6446	295.962	435.098	318.113	382.638	357.953	63.221	0.500051	32.7633
P10606	COX5B	Cytochrome c oxidase subunit 5B, mitochondrial OS=Homo sapiens GN=COX5B PE=1 SV=2 - [COX5B_HUMAN]	213.305	194.908	181.269	113.721	175.801	43.4184	538.841	624.014	0	631.347	448.55	301.967	0.39193	24.6975
P12532	CKMT1A CKMT; CKMT1B CKMT	Creatine kinase U-type, mitochondrial OS=Homo sapiens GN=CKMT1A PE=1 SV=1 - [KCRU_HUMAN]	111.28	145.305	254.979	186.785	174.587	61.8514	916.875	1166.91	810.673	868.894	940.838	156.845	0.185566	35.4272
O43615	TIMM44 MIMT44 TIM44	Mitochondrial import inner membrane translocase subunit TIM44 OS=Homo sapiens GN=TIMM44 PE=1 SV=2 - [TIM44_HUMAN]	230.355	241.576	98.9299	126.081	174.236	72.2816	210.045	269.601	399.867	421.709	325.306	102.047	0.535606	41.485
P61225	RAP2B	Ras-related protein Rap-2b OS=Homo sapiens GN=RAP2B PE=1 SV=1 - [RAP2B_HUMAN]	149.128	198.747	159.676	187.335	173.722	23.1929	168.387	142.065	169.157	91.5899	142.8	36.3889	1.21654	13.3506
Q10471	GALNT2	Polypeptide N-acetylgalactosaminyltransferase 2 OS=Homo sapiens GN=GALNT2 PE=1 SV=1 - [GALT2_HUMAN]	221.804	234.658	110.25	126.308	173.255	64.0337	168.739	228.44	119.814	225.856	185.712	51.8586	0.932922	36.9592
Q15005	SPCS2 KIAA0102 SPC25	Signal peptidase complex subunit 2 OS=Homo sapiens GN=SPCS2 PE=1 SV=3 - [SPCS2_HUMAN]	77.7751	71.8591	278.436	262.946	172.754	113.29	110.121	169.152	150.968	175.88	151.53	29.5438	1.14006	65.5789
P62745	RHOB	Rho-related GTP-binding protein RhoB OS=Homo sapiens GN=RHOB PE=1 SV=1 - [RHOB_HUMAN]	331.813	356.64	0	0	172.113	198.997	232.328	115.805	266.273	0	153.602	120.989	1.12052	115.62
P60468	SEC61B	Protein transport protein Sec61 subunit beta OS=Homo sapiens GN=SEC61B PE=1 SV=2 - [SC61B_HUMAN]	0	0	345.7	340.11	171.452	197.989	623.621	0	0	0	155.905	311.811	1.09972	115.478
P29992	GNA11 GA11	Guanine nucleotide-binding protein subunit alpha-11 OS=Homo sapiens GN=GNA11 PE=1 SV=2 - [GNA11_HUMAN]	101.104	122.63	287.256	165.747	169.184	83.1764	242.797	269.053	248.617	260.938	255.351	11.859	0.662555	49.1633
P30501	HLA-C	HLA class I histocompatibility antigen, Cw-2 alpha chain OS=Homo sapiens GN=HLA-C PE=1 SV=1 - [1C02_HUMAN]	0	673.64	0	0	168.41	336.82	0	0	372.853	0	93.2132	186.426	1.80672	200
Q14126	DSG2 CDHF5	Desmoglein-2 OS=Homo sapiens GN=DSG2 PE=1 SV=2 - [DSG2_HUMAN]	129.632	169.345	187.945	183.043	167.491	26.4385	268.915	292.584	442.121	358.949	340.642	77.6479	0.491692	15.785
Q06136	KDSR FVT1 SDR35C1	3-ketodihydrosphingosine reductase OS=Homo sapiens GN=KDSR PE=1 SV=1 - [KDSR_HUMAN]	151.677	155.217	163.708	199.145	167.437	21.7329	85.3472	0	180.783	160.988	106.78	82.2116	1.56806	12.9798
Q9Y3D6	FIS1 TTC11 CGI-135	Mitochondrial fission 1 protein OS=Homo sapiens GN=FIS1 PE=1 SV=2 - [FIS1_HUMAN]	146.793	165.731	152.763	202.465	166.938	24.969	172.118	279.084	99.1854	273.363	205.938	86.4802	0.810623	14.9571
P57740	NUP107	Nuclear pore complex protein Nup107 OS=Homo sapiens GN=NUP107 PE=1 SV=1 - [NU107_HUMAN]	157.166	146.152	185.366	176.054	166.185	17.7762	113.382	116.308	78.3016	162.16	117.538	34.3967	1.41388	10.6966
P53618	COPB1 COPB MSTP026	Coatomer subunit beta OS=Homo sapiens GN=COPB1 PE=1 SV=3 - [COPB_HUMAN]	208.523	196.516	135.501	124.02	166.14	42.5515	102.294	128.366	0	98.6916	82.338	56.4619	2.01778	25.6119
P61421	ATP6V0D1 ATP6D VPATPD	V-type proton ATPase subunit d 1 OS=Homo sapiens GN=ATP6V0D1 PE=1 SV=1 - [VA0D1_HUMAN]	144.895	141.27	150.087	228.259	166.128	41.5784	316.836	391.611	250.34	242.317	300.276	69.4482	0.55325	25.0279
P31689	DNAJA1 DNAJ2 HDJ2 HSJ2 HSPF4	DnaJ homolog subfamily A member 1 OS=Homo sapiens GN=DNAJA1 PE=1 SV=2 - [DNJA1_HUMAN]	162.432	179.271	158.254	164.339	166.074	9.15778	59.1617	103.503	0	106.114	67.1947	49.708	2.47153	5.51428
Q8WY22	BRI3BP KG19	BRI3-binding protein OS=Homo sapiens GN=BRI3BP PE=1 SV=1 - [BRI3B_HUMAN]	146.245	195.246	170.011	151.646	165.787	22.1175	50.1737	55.5741	0	123.444	57.298	50.7021	2.89341	13.3409
Q96HV5	TMEM41A UNQ168/PRO194	Transmembrane protein 41A OS=Homo sapiens GN=TMEM41A PE=1 SV=1 - [TM41A_HUMAN]	145.739	156.674	179.28	176.88	164.643	16.1746	24.2085	33.3439	0	35.2537	23.2015	16.2013	7.09622	9.82405
Q8NHH9	ATL2 ARL6IP2	Atlastin-2 OS=Homo sapiens GN=ATL2 PE=1 SV=2 - [ATLA2_HUMAN]	135.983	147.993	187.511	185.042	164.132	26.0551	52.7414	44.9177	0	25.1819	30.7103	23.5294	5.34454	15.8745
Q14156	EFR3A KIAA0143	Protein EFR3 homolog A OS=Homo sapiens GN=EFR3A PE=1 SV=2 - [EFR3A_HUMAN]	7.33932	167.994	0	477.156	163.122	223.247	448.541	708.469	0	54.8624	302.968	336.139	0.538414	136.859
P21397	MAOA	Amine oxidase [flavin-containing] A OS=Homo sapiens GN=MAOA PE=1 SV=1 - [AOFA_HUMAN]	214.348	165.618	125.628	142.167	161.94	38.5992	0	41.9219	0	0	10.4805	20.9609	15.4516	23.8355
P36551	CPOX CPO CPX	Oxygen-dependent coproporphyrinogen-III oxidase, mitochondrial OS=Homo sapiens GN=CPOX PE=1 SV=3 - [HEM6_HUMAN]	135.152	139.032	191.718	180.301	161.551	28.6685	211.704	249.708	199.793	74.3811	183.896	76.0497	0.878487	17.7458
A0FGR8	ESYT2 FAM62B KIAA1228	Extended synaptotagmin-2 OS=Homo sapiens GN=ESYT2 PE=1 SV=1 - [ESYT2_HUMAN]	152.329	185.95	147.109	158.761	161.037	17.2785	133.277	188.421	209.402	168.215	174.829	32.4053	0.921116	10.7295
Q13740	ALCAM MEMD	CD166 antigen OS=Homo sapiens GN=ALCAM PE=1 SV=2 - [CD166_HUMAN]	245.105	117.806	144.345	134.58	160.459	57.4852	579.576	527.332	217.965	289.808	403.67	176.716	0.397501	35.8254
Q92575	UBXN4 KIAA0242 UBXD2 UBXDC1	UBX domain-containing protein 4 OS=Homo sapiens GN=UBXN4 PE=1 SV=2 - [UBXN4_HUMAN]	176.276	177.013	182.462	99.98	158.933	39.3986	0	50.5221	0	0	12.6305	25.2611	12.5832	24.7895
Q9H3Z4	DNAJC5 CLN4	DnaJ homolog subfamily C member 5 OS=Homo sapiens GN=DNAJC5 PE=1 SV=1 - [DNJC5_HUMAN]	158.365	134.91	204.296	137.987	158.889	32.0101	196.44	255.782	95.2755	184.785	183.07	66.2736	0.867913	20.1462
P22223	CDH3 CDHP	Cadherin-3 OS=Homo sapiens GN=CDH3 PE=1 SV=2 - [CADH3_HUMAN]	190.513	229.069	116.48	97.403	158.366	61.9227	118.796	69.364	47.0455	106.549	85.4385	33.1198	1.85357	39.1009
Q13308	PTK7 CCK4	Inactive tyrosine-protein kinase 7 OS=Homo sapiens GN=PTK7 PE=1 SV=2 - [PTK7_HUMAN]	144.588	156.877	161.844	167.185	157.624	9.65608	140.452	173.477	128.152	154.047	149.032	19.4277	1.05765	6.12603
Q9P2E9	RRBP1 KIAA1398	Ribosome-binding protein 1 OS=Homo sapiens GN=RRBP1 PE=1 SV=4 - [RRBP1_HUMAN]	175.345	206.274	131.305	115.364	157.072	41.4656	225.852	215.427	89.6093	336.535	216.856	100.991	0.724315	26.3991
P53621	COPA	Coatomer subunit alpha OS=Homo sapiens GN=COPA PE=1 SV=2 - [COPA_HUMAN]	183.213	183.645	136.924	118.839	155.655	32.9097	32.411	68.8627	0	92.4657	48.4349	40.6559	3.2137	21.1427
Q6NUQ4	TMEM214 PP446	Transmembrane protein 214 OS=Homo sapiens GN=TMEM214 PE=1 SV=2 - [TM214_HUMAN]	156.56	184.923	154.352	126.24	155.519	23.9741	0	0	53.1413	44.5046	24.4115	28.4076	6.37073	15.4156
Q6UW68	TMEM205 UNQ501/PRO1018	Transmembrane protein 205 OS=Homo sapiens GN=TMEM205 PE=1 SV=1 - [TM205_HUMAN]	0	0	202.09	419.572	155.415	200.221	143.996	195.351	0	0	84.8367	100.179	1.83194	128.829
P61077	UBE2D3 UBC5C UBCH5C	Ubiquitin-conjugating enzyme E2 D3 OS=Homo sapiens GN=UBE2D3 PE=1 SV=1 - [UB2D3_HUMAN]	261.989	218.221	137.659	0	154.467	115.135	113.863	143	0	299.661	139.131	123.532	1.11023	74.5368
Q9Y639	NPTN	Neuroplastin OS=Homo sapiens GN=NPTN PE=1 SV=2 - [NPTN_HUMAN]	151.296	153.838	191.331	119.317	153.945	29.4607	143.2	180.353	26.4685	0	87.5055	87.7598	1.75927	19.1371
P29317	EPHA2 ECK	Ephrin type-A receptor 2 OS=Homo sapiens GN=EPHA2 PE=1 SV=2 - [EPHA2_HUMAN]	169.159	153.784	128.799	161.997	153.435	17.584	0	31.8539	0	85.7965	29.4126	40.4776	5.21664	11.4603
Q9BVL2	NUP58 KIAA0410 NUPL1	Nucleoporin p58/p45 OS=Homo sapiens GN=NUP58 PE=1 SV=1 - [NUP58_HUMAN]	224.552	131.336	131.134	125.968	153.247	47.6011	104.071	107.297	0	151.061	90.6073	64.0942	1.69134	31.0616
P84095	RHOG ARHG	Rho-related GTP-binding protein RhoG OS=Homo sapiens GN=RHOG PE=1 SV=1 - [RHOG_HUMAN]	169.419	178.569	132.689	131.735	153.103	24.4134	232.222	287.602	277.57	318.738	279.033	35.7926	0.548692	15.9457
P46060	RANGAP1	Ran GTPase-activating protein 1 OS=Homo sapiens GN=RANGAP1 PE=1 SV=1 - [RAGP1_HUMAN]	146.214	123.296	132.306	209.393	152.802	38.8869	201.708	229.088	253.797	0	171.148	116.065	0.892806	25.4492
Q9BPW9	DHRS9	Dehydrogenase/reductase SDR family member 9 OS=Homo sapiens GN=DHRS9 PE=1 SV=1 - [DHRS9_HUMAN]	174.176	201.376	103.337	131.641	152.632	43.6301	0	0	0	0	0	0	#DIV/0!	28.5851
P52948	NUP98 ADAR2	Nuclear pore complex protein Nup98-Nup96 OS=Homo sapiens GN=NUP98 PE=1 SV=4 - [NUP98_HUMAN]	136.42	134.288	166.957	170.869	152.133	19.4608	428.137	599.193	70.5221	170.815	317.167	240.905	0.479664	12.7919
P53992	SEC24C KIAA0079	Protein transport protein Sec24C OS=Homo sapiens GN=SEC24C PE=1 SV=3 - [SC24C_HUMAN]	177.018	118.15	174.059	135.646	151.218	29.0021	314.198	298.269	220.489	269.064	275.505	41.1648	0.548878	19.1789
Q96QD8	SLC38A2 ATA2 KIAA1382 SAT2 SNAT2	Sodium-coupled neutral amino acid transporter 2 OS=Homo sapiens GN=SLC38A2 PE=1 SV=2 - [S38A2_HUMAN]	103.735	110.519	240.729	149.489	151.118	63.0508	58.878	75.0353	89.1014	176.324	99.8346	52.4666	1.51368	41.723
P54578	USP14 TGT	Ubiquitin carboxyl-terminal hydrolase 14 OS=Homo sapiens GN=USP14 PE=1 SV=3 - [UBP14_HUMAN]	142.013	147.313	163.895	148.405	150.406	9.41562	85.0755	138.531	113.32	98.2111	108.784	22.9445	1.38261	6.26012
Q8TCS8	PNPT1 PNPASE	Polyribonucleotide nucleotidyltransferase 1, mitochondrial OS=Homo sapiens GN=PNPT1 PE=1 SV=2 - [PNPT1_HUMAN]	109.471	135.248	189.137	164.083	149.485	34.5891	90.4775	103.353	129.315	152.843	118.997	27.7494	1.2562	23.1389
Q9Y6B6	SAR1B SARA2 SARB	GTP-binding protein SAR1b OS=Homo sapiens GN=SAR1B PE=1 SV=1 - [SAR1B_HUMAN]	121.78	0	231.433	243.778	149.248	113.607	89.296	0	406.113	183.815	169.806	174.502	0.87893	76.1199
Q10713	PMPCA INPP5E KIAA0123 MPPA	Mitochondrial-processing peptidase subunit alpha OS=Homo sapiens GN=PMPCA PE=1 SV=2 - [MPPA_HUMAN]	284.416	312.022	0	0	149.11	172.545	474.824	470.512	0	389.608	333.736	225.917	0.446789	115.717
P19224	UGT1A6	UDP-glucuronosyltransferase 1-6 OS=Homo sapiens GN=UGT1A6 PE=1 SV=2 - [UD16_HUMAN]	207.292	152.084	88.4108	147.333	148.78	48.5837	0	0	0	0	0	0	#DIV/0!	32.6548
P62191	PSMC1	26S proteasome regulatory subunit 4 OS=Homo sapiens GN=PSMC1 PE=1 SV=1 - [PRS4_HUMAN]	269.815	325.214	0	0	148.757	173.253	235.841	274.493	180.819	197.042	222.049	41.896	0.669931	116.467
O15162	PLSCR1	Phospholipid scramblase 1 OS=Homo sapiens GN=PLSCR1 PE=1 SV=1 - [PLS1_HUMAN]	171.691	255.603	53.807	107.617	147.179	86.8719	67.0331	70.1655	0	0	34.2997	39.6265	4.29099	59.0245
Q969V3	NCLN	Nicalin OS=Homo sapiens GN=NCLN PE=1 SV=2 - [NCLN_HUMAN]	164.869	174.408	141.43	105.986	146.673	30.4591	122.768	156.093	184.158	192.84	163.965	31.6266	0.894543	20.7666
Q07812	BAX BCL2L4	Apoptosis regulator BAX OS=Homo sapiens GN=BAX PE=1 SV=1 - [BAX_HUMAN]	114.436	144.824	164.823	159.186	145.817	22.5515	70.8873	79.0406	94.1904	73.4492	79.3919	10.4365	1.83668	15.4656
Q15155	NOMO1	Nodal modulator 1 OS=Homo sapiens GN=NOMO1 PE=1 SV=5 - [NOMO1_HUMAN]	0	0	309.149	273.921	145.767	168.931	0	0	202.697	0	50.6742	101.348	2.87656	115.891
P04062	GBA GC GLUC	Glucosylceramidase OS=Homo sapiens GN=GBA PE=1 SV=3 - [GLCM_HUMAN]	78.0833	88.1315	207.959	208.15	145.581	72.255	142.448	167.599	448.996	151.182	227.556	147.994	0.639758	49.6321
O14966	RAB29	Ras-related protein Rab-7L1 OS=Homo sapiens GN=RAB29 PE=1 SV=1 - [RAB7L_HUMAN]	250.55	329.92	0	0	145.117	170.671	222.353	0	645.276	0	216.907	304.208	0.66903	117.609
O14656	TOR1A DQ2 DYT1 TA TORA	Torsin-1A OS=Homo sapiens GN=TOR1A PE=1 SV=1 - [TOR1A_HUMAN]	147.652	129.942	154.969	147.87	145.108	10.667	52.4662	50.1102	82.7503	74.2435	64.8926	16.117	2.23613	7.35104
P21926	CD9 MIC3 TSPAN29 GIG2	CD9 antigen OS=Homo sapiens GN=CD9 PE=1 SV=4 - [CD9_HUMAN]	174.582	208.449	55.5542	140.773	144.839	65.6231	237.262	370.036	0	331.894	234.798	166.186	0.616869	45.3075
Q15125	EBP	3-beta-hydroxysteroid-Delta(8),Delta(7)-isomerase OS=Homo sapiens GN=EBP PE=1 SV=3 - [EBP_HUMAN]	0	288.93	158.987	128.388	144.076	118.616	0	0	0	121.158	30.2895	60.5791	4.75663	82.3284
P01112	HRAS HRAS1	GTPase HRas OS=Homo sapiens GN=HRAS PE=1 SV=1 - [RASH_HUMAN]	0	194.21	160.013	221.788	144.003	99.2714	410.542	365.093	329.146	355.304	365.021	33.9292	0.394505	68.9371
O60884	DNAJA2 CPR3 HIRIP4	DnaJ homolog subfamily A member 2 OS=Homo sapiens GN=DNAJA2 PE=1 SV=1 - [DNJA2_HUMAN]	152.575	207.935	77.1638	137.738	143.853	53.7508	85.9927	86.3661	60.8593	94.066	81.821	14.4614	1.75814	37.3651
Q9BSR8	YIPF4	Protein YIPF4 OS=Homo sapiens GN=YIPF4 PE=1 SV=1 - [YIPF4_HUMAN]	162.672	166.297	128.099	117.183	143.563	24.6107	53.4346	72.9369	55.4739	0	45.4614	31.5461	3.1579	17.1428
P28288	ABCD3 PMP70 PXMP1	ATP-binding cassette sub-family D member 3 OS=Homo sapiens GN=ABCD3 PE=1 SV=1 - [ABCD3_HUMAN]	171.163	191.887	99.4839	111.334	143.467	45.0132	55.239	64.0567	66.4065	150.846	84.137	44.7316	1.70516	31.3754
O75976	CPD	Carboxypeptidase D OS=Homo sapiens GN=CPD PE=1 SV=2 - [CBPD_HUMAN]	116.844	120.192	150.299	185.949	143.321	32.155	0	73.8288	0	96.9113	42.685	50.1812	3.35764	22.4357
Q15019	SEPT2 DIFF6 KIAA0158 NEDD5	Septin-2 OS=Homo sapiens GN=SEPT2 PE=1 SV=1 - [SEPT2_HUMAN]	158.808	153.536	134.253	124.553	142.787	16.0989	316.54	353.768	647.972	367.348	421.407	152.563	0.338835	11.2747
P50570	DNM2 DYN2	Dynamin-2 OS=Homo sapiens GN=DNM2 PE=1 SV=2 - [DYN2_HUMAN]	190.423	187.132	108.614	84.4619	142.658	54.1763	125.588	150.194	94.7854	185.483	139.013	38.3876	1.02622	37.9764
Q53H12	AGK MULK	Acylglycerol kinase, mitochondrial OS=Homo sapiens GN=AGK PE=1 SV=2 - [AGK_HUMAN]	165.012	183.441	109.257	112.384	142.523	37.3945	178.944	206.368	32.2284	230.002	161.886	88.9206	0.880393	26.2375
P61966	AP1S1 AP19 CLAPS1	AP-1 complex subunit sigma-1A OS=Homo sapiens GN=AP1S1 PE=1 SV=1 - [AP1S1_HUMAN]	261.027	159.294	67.0082	80.2391	141.892	89.2649	89.5886	122.621	121.321	195.846	132.344	45.0056	1.07215	62.9104
P60033	CD81 TAPA1 TSPAN28	CD81 antigen OS=Homo sapiens GN=CD81 PE=1 SV=1 - [CD81_HUMAN]	92.7919	82.0587	130.492	258.36	140.926	80.9979	66.8792	133.267	421.491	138.599	190.059	157.7	0.741483	57.4756
Q9UI14	RABAC1	Prenylated Rab acceptor protein 1 OS=Homo sapiens GN=RABAC1 PE=1 SV=1 - [PRAF1_HUMAN]	184.356	190.613	106.837	81.3933	140.8	54.9581	103.311	176.854	160.369	0	110.134	79.8983	1.27845	39.0328
P13987	CD59 MIC11 MIN1 MIN2 MIN3 MSK21	CD59 glycoprotein OS=Homo sapiens GN=CD59 PE=1 SV=1 - [CD59_HUMAN]	0	0	280.907	282.149	140.764	162.541	2693.49	0	0	0	673.373	1346.75	0.209043	115.471
O14949	UQCRQ	Cytochrome b-c1 complex subunit 8 OS=Homo sapiens GN=UQCRQ PE=1 SV=4 - [QCR8_HUMAN]	126.814	118.391	214.936	99.1515	139.823	51.396	204.022	318.336	0	184.986	176.836	131.781	0.790693	36.7579
P50148	GNAQ GAQ	Guanine nucleotide-binding protein G(q) subunit alpha OS=Homo sapiens GN=GNAQ PE=1 SV=4 - [GNAQ_HUMAN]	91.2611	116.87	224.394	125.793	139.58	58.4066	213.194	253.137	240.139	173.418	219.972	35.2129	0.634533	41.8446
Q9Y6Q5	AP1M2	AP-1 complex subunit mu-2 OS=Homo sapiens GN=AP1M2 PE=1 SV=4 - [AP1M2_HUMAN]	159.483	156.845	99.6863	137.998	138.503	27.5896	107.763	87.2072	123.99	180.581	124.885	40.065	1.10904	19.9199
Q8NBJ4	GOLM1 C9orf155 GOLPH2 PSEC0242 UNQ686/PRO1326	Golgi membrane protein 1 OS=Homo sapiens GN=GOLM1 PE=1 SV=1 - [GOLM1_HUMAN]	165.485	209.194	108.1	70.8511	138.408	61.1731	0	21.8335	0	0	5.45838	10.9168	25.3569	44.1977
Q9UJS0	SLC25A13 ARALAR2	Calcium-binding mitochondrial carrier protein Aralar2 OS=Homo sapiens GN=SLC25A13 PE=1 SV=2 - [CMC2_HUMAN]	161.08	191.587	107.037	93.6913	138.349	45.9193	107.785	142.895	118.947	216.628	146.564	48.9522	0.94395	33.191
P35606	COPB2	Coatomer subunit beta' OS=Homo sapiens GN=COPB2 PE=1 SV=2 - [COPB2_HUMAN]	161.744	180.173	112.044	98.0168	137.995	39.2203	33.9414	89.933	51.1443	65.8693	60.222	23.7186	2.29143	28.4217
Q86Y82	STX12	Syntaxin-12 OS=Homo sapiens GN=STX12 PE=1 SV=1 - [STX12_HUMAN]	139.862	124.616	129.374	158.071	137.981	14.8304	131.031	426.679	178.117	217.979	238.452	130.42	0.578653	10.7482
Q7Z4W1	DCXR SDR20C1	L-xylulose reductase OS=Homo sapiens GN=DCXR PE=1 SV=2 - [DCXR_HUMAN]	106.765	202.411	123.296	118.242	137.678	43.7058	162.594	188.338	179.462	129.522	164.979	25.9379	0.834521	31.7448
Q9BTT6	LRRC1 LANO	Leucine-rich repeat-containing protein 1 OS=Homo sapiens GN=LRRC1 PE=1 SV=1 - [LRRC1_HUMAN]	128.532	132.569	144.39	142.159	136.912	7.5838	117.04	125.278	87.1725	100.99	107.62	16.9568	1.27218	5.53916
Q15629	TRAM1 TRAM	Translocating chain-associated membrane protein 1 OS=Homo sapiens GN=TRAM1 PE=1 SV=3 - [TRAM1_HUMAN]	114.995	211.734	109.95	110.332	136.753	50.0399	34.1577	55.9183	0	78.1704	42.0616	33.3042	3.25125	36.5915
Q13724	MOGS GCS1	Mannosyl-oligosaccharide glucosidase OS=Homo sapiens GN=MOGS PE=1 SV=5 - [MOGS_HUMAN]	157.269	166.55	111.989	109.964	136.443	29.661	187.615	216.61	112.675	267.157	196.014	64.5535	0.696086	21.7387
Q96CW1	AP2M1 CLAPM1 KIAA0109	AP-2 complex subunit mu OS=Homo sapiens GN=AP2M1 PE=1 SV=2 - [AP2M1_HUMAN]	116.918	146.915	135.486	140.631	134.987	12.9212	62.0546	62.2514	25.6835	77.1524	56.7855	21.9073	2.37714	9.57219
P49792	RANBP2 NUP358	E3 SUMO-protein ligase RanBP2 OS=Homo sapiens GN=RANBP2 PE=1 SV=2 - [RBP2_HUMAN]	110.002	115.991	153.183	160.771	134.987	25.6971	102.18	141.527	170.436	210.281	156.106	45.6833	0.864712	19.0367
O94823	ATP10B ATPVB KIAA0715	Probable phospholipid-transporting ATPase VB OS=Homo sapiens GN=ATP10B PE=2 SV=2 - [AT10B_HUMAN]	538.929	0	0	0	134.732	269.465	0	0	0	0	0	0	#DIV/0!	200
Q07157	TJP1 ZO1	Tight junction protein ZO-1 OS=Homo sapiens GN=TJP1 PE=1 SV=3 - [ZO1_HUMAN]	169.853	150.906	117.644	100.462	134.716	31.4191	155.436	171.683	106.789	171.749	151.414	30.7239	0.889718	23.3225
Q9H4A6	GOLPH3 GPP34	Golgi phosphoprotein 3 OS=Homo sapiens GN=GOLPH3 PE=1 SV=1 - [GOLP3_HUMAN]	142.467	159.784	120.257	113.889	134.099	21.0537	53.3442	67.2076	138.95	116.568	94.0173	40.4166	1.42632	15.7001
Q9HCU5	PREB SEC12	Prolactin regulatory element-binding protein OS=Homo sapiens GN=PREB PE=1 SV=2 - [PREB_HUMAN]	141.058	148.19	115.333	129.247	133.457	14.3881	66.5664	90.9173	0	47.2191	51.1757	38.5179	2.60782	10.781
Q6Y1H2	HACD2 PTPLB	Very-long-chain (3R)-3-hydroxyacyl-CoA dehydratase 2 OS=Homo sapiens GN=HACD2 PE=1 SV=1 - [HACD2_HUMAN]	0	0	288.887	244.551	133.359	155.05	69.1639	116.553	0	0	46.4292	56.9957	2.87232	116.265
Q92542	NCSTN KIAA0253 UNQ1874/PRO4317	Nicastrin OS=Homo sapiens GN=NCSTN PE=1 SV=2 - [NICA_HUMAN]	129.972	156.834	133.529	110.863	132.8	18.8625	241.498	251.566	103.07	212.232	202.091	68.0901	0.657127	14.2037
P55735	SEC13 D3S1231E SEC13L1 SEC13R	Protein SEC13 homolog OS=Homo sapiens GN=SEC13 PE=1 SV=3 - [SEC13_HUMAN]	185.43	159.254	98.4087	87.6272	132.68	47.2337	104.567	166.525	119.62	216.572	151.821	50.5924	0.873924	35.5997
Q9UDY2	TJP2 X104 ZO2	Tight junction protein ZO-2 OS=Homo sapiens GN=TJP2 PE=1 SV=2 - [ZO2_HUMAN]	187.692	177.654	83.9308	80.6058	132.471	58.1294	191.762	204.102	83.6079	151.569	157.76	54.285	0.839697	43.8809
P40616	ARL1	ADP-ribosylation factor-like protein 1 OS=Homo sapiens GN=ARL1 PE=1 SV=1 - [ARL1_HUMAN]	101.063	196.236	87.2975	144.708	132.326	49.135	166.557	165.996	104.494	109.006	136.513	34.4178	0.969328	37.1318
O95470	SGPL1 KIAA1252	Sphingosine-1-phosphate lyase 1 OS=Homo sapiens GN=SGPL1 PE=1 SV=3 - [SGPL1_HUMAN]	104.258	148.231	148.246	127.68	132.104	20.9412	96.2696	136.091	88.6338	119.835	110.207	21.7739	1.19868	15.8521
Q03405	PLAUR	Urokinase plasminogen activator surface receptor OS=Homo sapiens GN=PLAUR PE=1 SV=1 - [UPAR_HUMAN]	156.666	159.301	98.7096	111.491	131.542	30.9935	0	0	0	0	0	0	#DIV/0!	23.5617
Q02978	SLC25A11 SLC20A4	Mitochondrial 2-oxoglutarate/malate carrier protein OS=Homo sapiens GN=SLC25A11 PE=1 SV=3 - [M2OM_HUMAN]	137.522	186.468	103.941	96.2334	131.041	41.0694	89.1669	105.521	77.9548	126.753	99.8489	21.209	1.31239	31.3408
P43034	PAFAH1B1 LIS1 MDCR MDS PAFAHA	Platelet-activating factor acetylhydrolase IB subunit alpha OS=Homo sapiens GN=PAFAH1B1 PE=1 SV=2 - [LIS1_HUMAN]	30.8643	0	254.334	234.899	130.024	133.155	159.258	44.2242	0	89.9491	73.3579	68.0302	1.77247	102.408
Q9Y679	AUP1	Ancient ubiquitous protein 1 OS=Homo sapiens GN=AUP1 PE=1 SV=1 - [AUP1_HUMAN]	176.243	146.69	97.5494	99.33	129.953	38.3435	55.4349	58.1983	0	126.706	60.0847	51.8771	2.16283	29.5056
Q16706	MAN2A1 MANA2	Alpha-mannosidase 2 OS=Homo sapiens GN=MAN2A1 PE=1 SV=2 - [MA2A1_HUMAN]	118.834	150.553	156.542	93.8005	129.932	29.2233	32.6804	49.5453	76.27	65.5053	56.0003	19.0324	2.32021	22.4911
Q7Z3B4	NUP54	Nucleoporin p54 OS=Homo sapiens GN=NUP54 PE=1 SV=2 - [NUP54_HUMAN]	127.381	109.649	134.259	146.978	129.567	15.5633	113.478	125.857	107.311	213.511	140.039	49.5846	0.925218	12.0118
P10301	RRAS	Ras-related protein R-Ras OS=Homo sapiens GN=RRAS PE=1 SV=1 - [RRAS_HUMAN]	118.666	135.315	131.841	129.873	128.924	7.19909	288.896	200.022	155.562	271.414	228.974	62.2342	0.563051	5.58399
P49903	SEPHS1 SELD SPS SPS1	Selenide, water dikinase 1 OS=Homo sapiens GN=SEPHS1 PE=1 SV=2 - [SPS1_HUMAN]	189.601	162.308	91.6195	71.99	128.88	56.0633	157.18	165.489	108.874	149.772	145.329	25.1372	0.886814	43.5005
P18827	SDC1 SDC	Syndecan-1 OS=Homo sapiens GN=SDC1 PE=1 SV=3 - [SDC1_HUMAN]	281.04	232.864	0	0	128.476	149.649	101.508	149.186	68.5151	395.824	178.758	148.451	0.718714	116.48
Q8N138	ORMDL3	ORM1-like protein 3 OS=Homo sapiens GN=ORMDL3 PE=1 SV=1 - [ORML3_HUMAN]	0	0	263.184	248.671	127.964	147.879	0	0	0	0	0	0	#DIV/0!	115.563
Q92544	TM9SF4 KIAA0255 TUCAP1	Transmembrane 9 superfamily member 4 OS=Homo sapiens GN=TM9SF4 PE=1 SV=2 - [TM9S4_HUMAN]	119.888	124.296	113.941	152.247	127.593	16.9746	82.3897	264.348	0	218.157	141.224	121.77	0.903481	13.3037
P50416	CPT1A CPT1	Carnitine O-palmitoyltransferase 1, liver isoform OS=Homo sapiens GN=CPT1A PE=1 SV=2 - [CPT1A_HUMAN]	76.5716	80.881	172.907	176.964	126.831	55.5988	63.3231	69.3484	0	82.4793	53.7877	36.7396	2.35799	43.837
Q9Y6C9	MTCH2 MIMP HSPC032	Mitochondrial carrier homolog 2 OS=Homo sapiens GN=MTCH2 PE=1 SV=1 - [MTCH2_HUMAN]	97.7416	100.907	172.38	135.935	126.741	35.004	271.451	142.709	46.5877	141.827	150.644	92.3089	0.841328	27.6185
P18564	ITGB6	Integrin beta-6 OS=Homo sapiens GN=ITGB6 PE=1 SV=2 - [ITB6_HUMAN]	117.249	120.596	124.123	143.447	126.354	11.736	95.8002	159.749	98.6429	158.559	128.188	35.7788	0.985692	9.28823
Q9Y5U9	IER3IP1	Immediate early response 3-interacting protein 1 OS=Homo sapiens GN=IER3IP1 PE=1 SV=1 - [IR3IP_HUMAN]	168.326	173.716	79.2646	82.974	126.07	51.9734	69.8066	81.6928	126.516	0	69.5038	52.3763	1.81386	41.2258
P14927	UQCRB UQBP	Cytochrome b-c1 complex subunit 7 OS=Homo sapiens GN=UQCRB PE=1 SV=2 - [QCR7_HUMAN]	153.749	151.909	92.6401	104.564	125.715	31.693	202.39	269.619	0	327.024	199.758	142.58	0.629338	25.2101
P21964	COMT	Catechol O-methyltransferase OS=Homo sapiens GN=COMT PE=1 SV=2 - [COMT_HUMAN]	190.681	201.931	58.9339	50.7189	125.566	81.881	406.675	431.218	135.058	310.464	320.854	134.38	0.39135	65.2094
Q13505	MTX1 MTX MTXN	Metaxin-1 OS=Homo sapiens GN=MTX1 PE=1 SV=2 - [MTX1_HUMAN]	185.185	113.398	99.8145	103.326	125.431	40.2498	182.637	201.298	164.455	178.41	181.7	15.2004	0.690318	32.0893
P07948	LYN JTK8	Tyrosine-protein kinase Lyn OS=Homo sapiens GN=LYN PE=1 SV=3 - [LYN_HUMAN]	87.9469	42.758	193.017	177.791	125.378	71.9937	0	0	97.8577	94.6938	48.1379	55.5998	2.60456	57.4212
O75477	ERLIN1	Erlin-1 OS=Homo sapiens GN=ERLIN1 PE=1 SV=1 - [ERLN1_HUMAN]	0	0	262.824	237.939	125.191	144.915	385.665	293.526	292.134	0	242.831	167.699	0.515547	115.755
P30508	HLA-C	HLA class I histocompatibility antigen, Cw-12 alpha chain OS=Homo sapiens GN=HLA-C PE=1 SV=2 - [1C12_HUMAN]	0	0	498.22	0	124.555	249.11	0	386.4	545	0	232.85	276.558	0.534915	200
P30049	ATP5F1D ATP5D	ATP synthase subunit delta, mitochondrial OS=Homo sapiens GN=ATP5D PE=1 SV=2 - [ATPD_HUMAN]	28.5596	0	230.247	238.911	124.429	127.772	613.357	9.71466	0	120.617	185.922	290.162	0.669255	102.686
Q9NVI7	ATAD3A	ATPase family AAA domain-containing protein 3A OS=Homo sapiens GN=ATAD3A PE=1 SV=2 - [ATD3A_HUMAN]	141.156	168.559	90.2257	94.816	123.689	37.7351	95.8712	93.7499	102.621	183.504	118.936	43.211	1.03996	30.508
O00483	NDUFA4	Cytochrome c oxidase subunit NDUFA4 OS=Homo sapiens GN=NDUFA4 PE=1 SV=1 - [NDUA4_HUMAN]	77.3907	170.169	130.665	114.48	123.176	38.4551	314.446	343.362	0	387.541	261.337	176.798	0.471331	31.2195
Q8NFQ8	TOR1AIP2 IFRG15 LULL1	Torsin-1A-interacting protein 2 OS=Homo sapiens GN=TOR1AIP2 PE=1 SV=1 - [TOIP2_HUMAN]	113.889	63.7998	171.277	143.537	123.126	45.9712	191.452	96.9924	0	83.4712	92.9788	78.4187	1.32423	37.3368
P19367	HK1	Hexokinase-1 OS=Homo sapiens GN=HK1 PE=1 SV=3 - [HXK1_HUMAN]	82.3534	87.3701	175.608	146.392	122.931	45.5938	896.807	549.014	515.494	405.292	591.652	212.499	0.207776	37.089
P07947	YES1 YES	Tyrosine-protein kinase Yes OS=Homo sapiens GN=YES1 PE=1 SV=3 - [YES_HUMAN]	65.5787	59.2692	177.84	185.703	122.098	69.0283	486.474	124.083	163.219	181.808	238.896	166.796	0.511092	56.5352
Q9BXK5	BCL2L13 MIL1 CD003	Bcl-2-like protein 13 OS=Homo sapiens GN=BCL2L13 PE=1 SV=1 - [B2L13_HUMAN]	189.348	228.957	33.9286	32.8168	121.262	102.767	584.055	649.943	349.576	299.962	470.884	172.047	0.257521	84.748
O60493	SNX3	Sorting nexin-3 OS=Homo sapiens GN=SNX3 PE=1 SV=3 - [SNX3_HUMAN]	136.529	154.754	98.9996	94.7166	121.25	29.1837	93.0866	138.117	157.342	305.553	173.525	92.0461	0.698747	24.0691
Q6P3W7	SCYL2 CVAK104 KIAA1360	SCY1-like protein 2 OS=Homo sapiens GN=SCYL2 PE=1 SV=1 - [SCYL2_HUMAN]	385.944	0	47.0488	51.2914	121.071	178.105	96.07	191.528	114.391	196.352	149.585	51.7971	0.809377	147.108
P09669	COX6C	Cytochrome c oxidase subunit 6C OS=Homo sapiens GN=COX6C PE=1 SV=2 - [COX6C_HUMAN]	0	0	243.314	240.301	120.904	139.613	441.959	0	0	0	110.49	220.979	1.09425	115.475
P08174	CD55 CR DAF	Complement decay-accelerating factor OS=Homo sapiens GN=CD55 PE=1 SV=4 - [DAF_HUMAN]	151.078	157.502	76.0978	96.6428	120.33	40.1859	66.5432	0	0	0	16.6358	33.2716	7.23319	33.3964
Q9UKX7	NUP50 NPAP60L PRO1146	Nuclear pore complex protein Nup50 OS=Homo sapiens GN=NUP50 PE=1 SV=2 - [NUP50_HUMAN]	137.906	129.758	116.067	96.1387	119.967	18.2636	76.5442	106.537	27.3654	41.1508	62.8993	35.712	1.90729	15.2238
Q9UJU6	DBNL CMAP SH3P7 PP5423	Drebrin-like protein OS=Homo sapiens GN=DBNL PE=1 SV=1 - [DBNL_HUMAN]	192.087	161.479	72.1197	52.6002	119.571	67.704	70.1191	77.1577	95.5779	39.0049	70.4649	23.5606	1.69689	56.6223
Q14118	DAG1	Dystroglycan OS=Homo sapiens GN=DAG1 PE=1 SV=2 - [DAG1_HUMAN]	109.736	148.27	134.406	85.1407	119.388	27.8432	69.4753	59.6547	0	103.983	58.2783	43.2534	2.04859	23.3216
P35610	SOAT1 ACACT ACACT1 ACAT ACAT1 SOAT STAT	Sterol O-acyltransferase 1 OS=Homo sapiens GN=SOAT1 PE=1 SV=3 - [SOAT1_HUMAN]	196.962	208.938	69.732	0	118.908	101.251	0	0	0	126.081	31.5202	63.0405	3.77243	85.1506
P58107	EPPK1 EPIPL	Epiplakin OS=Homo sapiens GN=EPPK1 PE=1 SV=2 - [EPIPL_HUMAN]	212.817	262.432	0	0	118.812	138.68	0	194.328	0	604.48	199.702	284.977	0.594947	116.722
P53007	SLC25A1 SLC20A3	Tricarboxylate transport protein, mitochondrial OS=Homo sapiens GN=SLC25A1 PE=1 SV=2 - [TXTP_HUMAN]	148.097	174.934	80.4501	70.4073	118.472	51.0603	88.9589	130.913	106.039	168.048	123.49	34.3387	0.959369	43.099
O96000	NDUFB10	NADH dehydrogenase [ubiquinone] 1 beta subcomplex subunit 10 OS=Homo sapiens GN=NDUFB10 PE=1 SV=3 - [NDUBA_HUMAN]	178.575	211.808	81.5784	0	117.99	96.1245	206.69	270.929	295.42	165.08	234.53	59.5282	0.503093	81.4681
Q9BV81	EMC6	ER membrane protein complex subunit 6 OS=Homo sapiens GN=EMC6 PE=1 SV=1 - [EMC6_HUMAN]	147.414	0	187.288	135.311	117.503	81.4219	0	0	0	0	0	0	#DIV/0!	69.2935
Q9Y584	TIMM22 TEX4 TIM22	Mitochondrial import inner membrane translocase subunit Tim22 OS=Homo sapiens GN=TIMM22 PE=1 SV=2 - [TIM22_HUMAN]	99.1868	0	182.595	187.138	117.23	87.9926	0	0	164.279	157.224	80.3756	92.8544	1.45853	75.0599
Q969X5	ERGIC1 ERGIC32 KIAA1181 HT034	Endoplasmic reticulum-Golgi intermediate compartment protein 1 OS=Homo sapiens GN=ERGIC1 PE=1 SV=1 - [ERGI1_HUMAN]	118.413	168.52	85.7953	94.9574	116.922	37.0401	387.836	433.091	301.045	302.831	356.201	65.3283	0.328246	31.6794
P07384	CAPN1 CANPL1 PIG30	Calpain-1 catalytic subunit OS=Homo sapiens GN=CAPN1 PE=1 SV=1 - [CAN1_HUMAN]	105.306	78.5567	117.937	164.25	116.513	35.8104	52.1602	71.0065	95.1378	83.4385	75.4357	18.381	1.54453	30.7352
Q96BM9	ARL8A	ADP-ribosylation factor-like protein 8A OS=Homo sapiens GN=ARL8A PE=1 SV=1 - [ARL8A_HUMAN]	211.132	167.368	0	87.15	116.412	93.0527	364.191	0	71.3491	0	108.885	173.495	1.06913	79.9336
P51151	RAB9A RAB9	Ras-related protein Rab-9A OS=Homo sapiens GN=RAB9A PE=1 SV=1 - [RAB9A_HUMAN]	81.0979	90.4117	137.813	155.068	116.098	35.9397	111.822	141.509	287.208	97.2441	159.446	87.1434	0.728133	30.9565
O75352	MPDU1	Mannose-P-dolichol utilization defect 1 protein OS=Homo sapiens GN=MPDU1 PE=1 SV=2 - [MPU1_HUMAN]	104.05	115.059	128.704	116.434	116.062	10.0872	66.2903	73.803	190.752	116.992	111.959	57.0826	1.03664	8.69127
P51970	NDUFA8	NADH dehydrogenase [ubiquinone] 1 alpha subcomplex subunit 8 OS=Homo sapiens GN=NDUFA8 PE=1 SV=3 - [NDUA8_HUMAN]	117.459	122.553	114.233	109.742	115.997	5.39631	139.241	123.671	139.417	0	100.582	67.46	1.15325	4.65211
Q5ZPR3	CD276 B7H3 PSEC0249 UNQ309/PRO352	CD276 antigen OS=Homo sapiens GN=CD276 PE=1 SV=1 - [CD276_HUMAN]	140.916	154.888	111.128	55.388	115.58	44.083	133.407	150.823	0	130.457	103.672	69.6964	1.11486	38.1407
Q05655	PRKCD	Protein kinase C delta type OS=Homo sapiens GN=PRKCD PE=1 SV=2 - [KPCD_HUMAN]	83.876	90.8674	57.9196	227.393	115.014	76.2482	33.3454	46.0239	0	47.2836	31.6632	22.0274	3.63241	66.2948
Q15437	SEC23B	Protein transport protein Sec23B OS=Homo sapiens GN=SEC23B PE=1 SV=2 - [SC23B_HUMAN]	132.12	132.586	0	194.857	114.891	82.066	105.975	136.403	304.965	241.203	197.137	92.3182	0.582798	71.4295
Q9Y678	COPG1 COPG	Coatomer subunit gamma-1 OS=Homo sapiens GN=COPG1 PE=1 SV=1 - [COPG1_HUMAN]	135.405	143.461	124.1	55.0807	114.511	40.4085	65.5199	85.4608	0	51.7817	50.6906	36.513	2.25903	35.2877
Q9NZB2	FAM120A C9orf10 KIAA0183 OSSA	Constitutive coactivator of PPAR-gamma-like protein 1 OS=Homo sapiens GN=FAM120A PE=1 SV=2 - [F120A_HUMAN]	129.101	133.888	98.3039	92.749	113.51	20.9808	0	43.4888	0	116.537	40.0065	54.9851	2.8373	18.4836
Q8N4V1	MMGT1 EMC5 TMEM32	Membrane magnesium transporter 1 OS=Homo sapiens GN=MMGT1 PE=1 SV=1 - [MMGT1_HUMAN]	0	0	167.981	283.463	112.861	138.586	118.054	0	0	314.15	108.051	148.242	1.04452	122.794
O00194	RAB27B	Ras-related protein Rab-27B OS=Homo sapiens GN=RAB27B PE=1 SV=4 - [RB27B_HUMAN]	120.427	96.3667	136.828	96.2254	112.462	19.8311	90.3495	120.542	157.319	88.6784	114.222	32.2473	0.984588	17.6336
Q99720	SIGMAR1 OPRS1 SRBP AAG8	Sigma non-opioid intracellular receptor 1 OS=Homo sapiens GN=SIGMAR1 PE=1 SV=1 - [SGMR1_HUMAN]	74.7797	116.438	118.51	139.305	112.258	27.0352	85.2999	143.396	126.996	137.275	123.242	26.184	0.910877	24.0831
P15924	DSP	Desmoplakin OS=Homo sapiens GN=DSP PE=1 SV=3 - [DESP_HUMAN]	217.38	230.878	0	0	112.065	129.518	902.928	307.44	283.724	354.319	462.103	295.344	0.24251	115.575
Q8N1S5	SLC39A11	Zinc transporter ZIP11 OS=Homo sapiens GN=SLC39A11 PE=2 SV=3 - [S39AB_HUMAN]	176.549	201.485	69.6153	0	111.912	94.0117	0	0	48.0571	0	12.0143	24.0286	9.31495	84.0048
Q9NZP5	OR5AC2	Olfactory receptor 5AC2 OS=Homo sapiens GN=OR5AC2 PE=2 SV=2 - [O5AC2_HUMAN]	0	0	209.269	237.423	111.673	129.46	0	0	0	0	0	0	#DIV/0!	115.928
Q92896	GLG1 CFR1 ESL1 MG160	Golgi apparatus protein 1 OS=Homo sapiens GN=GLG1 PE=1 SV=2 - [GSLG1_HUMAN]	131.795	137.762	97.1604	78.0047	111.18	28.453	124.455	153.539	153.919	263.889	173.95	61.527	0.63915	25.5917
P10586	PTPRF LAR	Receptor-type tyrosine-protein phosphatase F OS=Homo sapiens GN=PTPRF PE=1 SV=2 - [PTPRF_HUMAN]	146.188	140.98	84.8286	71.4463	110.861	38.2376	45.148	34.2291	0	81.3758	40.1882	33.5242	2.75854	34.4916
Q8TB61	SLC35B2 PAPST1 PSEC0149	Adenosine 3'-phospho 5'-phosphosulfate transporter 1 OS=Homo sapiens GN=SLC35B2 PE=1 SV=1 - [S35B2_HUMAN]	95.4041	76.1174	149.309	122.497	110.832	31.9359	46.9169	0	0	52.1764	24.7733	28.6862	4.47384	28.8147
Q16625	OCLN	Occludin OS=Homo sapiens GN=OCLN PE=1 SV=1 - [OCLN_HUMAN]	189.434	156.623	48.0595	46.5659	110.171	73.8103	0	0	0	0	0	0	#DIV/0!	66.9963
O15321	TM9SF1	Transmembrane 9 superfamily member 1 OS=Homo sapiens GN=TM9SF1 PE=2 SV=2 - [TM9S1_HUMAN]	65.9809	0	97.582	276.471	110.008	118.187	0	0	0	104.752	26.188	52.3761	4.20071	107.434
O14657	TOR1B	Torsin-1B OS=Homo sapiens GN=TOR1B PE=1 SV=2 - [TOR1B_HUMAN]	104.543	135.379	102.571	95.9178	109.603	17.5759	0	0	0	0	0	0	#DIV/0!	16.036
Q9H5K3	POMK	Protein O-mannose kinase OS=Homo sapiens GN=POMK PE=1 SV=1 - [SG196_HUMAN]	241.927	0	96.4098	99.9385	109.569	99.6493	0	0	0	0	0	0	#DIV/0!	90.9467
O14936	CASK LIN2	Peripheral plasma membrane protein CASK OS=Homo sapiens GN=CASK PE=1 SV=3 - [CSKP_HUMAN]	105.07	116.792	112.222	101.724	108.952	6.81835	52.2312	53.1979	57.0987	57.5752	55.0257	2.70479	1.98002	6.25812
O43657	TSPAN6	Tetraspanin-6 OS=Homo sapiens GN=TSPAN6 PE=1 SV=1 - [TSN6_HUMAN]	118.316	141.417	111.765	64.1576	108.914	32.4352	0	0	0	0	0	0	#DIV/0!	29.7806
Q9UHQ9	CYB5R1 NQO3A2 UNQ3049/PRO9865	NADH-cytochrome b5 reductase 1 OS=Homo sapiens GN=CYB5R1 PE=1 SV=1 - [NB5R1_HUMAN]	91.5951	110.015	125.738	107.51	108.715	13.9765	338.851	287.757	120.169	93.2196	209.999	121.595	0.51769	12.8562
Q14677	CLINT1 ENTH EPN4 EPNR KIAA0171	Clathrin interactor 1 OS=Homo sapiens GN=CLINT1 PE=1 SV=1 - [EPN4_HUMAN]	108.564	119.638	103.581	101.933	108.429	7.98679	226.039	186.566	110.297	194.825	179.432	49.1249	0.604291	7.3659
O14672	ADAM10 KUZ MADM	Disintegrin and metalloproteinase domain-containing protein 10 OS=Homo sapiens GN=ADAM10 PE=1 SV=1 - [ADA10_HUMAN]	87.0412	104.427	134.512	107.477	108.364	19.6184	0	37.4319	0	61.1841	24.654	30.0742	4.3954	18.1042
Q02809	PLOD1 LLH PLOD	Procollagen-lysine,2-oxoglutarate 5-dioxygenase 1 OS=Homo sapiens GN=PLOD1 PE=1 SV=2 - [PLOD1_HUMAN]	81.3908	79.8316	117.471	151.24	107.483	33.9599	126.631	156.514	178.751	347.61	202.377	99.1493	0.531105	31.5955
Q9NRW7	VPS45 VPS45A VPS45B	Vacuolar protein sorting-associated protein 45 OS=Homo sapiens GN=VPS45 PE=1 SV=1 - [VPS45_HUMAN]	114.083	119.499	97.065	98.4809	107.282	11.2154	21.0821	25.918	0	41.3085	22.0772	17.0586	4.85941	10.4541
O43291	SPINT2	Kunitz-type protease inhibitor 2 OS=Homo sapiens GN=SPINT2 PE=1 SV=2 - [SPIT2_HUMAN]	0	0	217.259	210.307	106.891	123.46	0	0	0	0	0	0	#DIV/0!	115.501
O00560	SDCBP MDA9 SYCL	Syntenin-1 OS=Homo sapiens GN=SDCBP PE=1 SV=1 - [SDCB1_HUMAN]	83.4317	141.629	118.603	83.4145	106.77	28.5503	70.4982	0	0	153.926	56.106	73.193	1.903	26.7401
O00159	MYO1C	Unconventional myosin-Ic OS=Homo sapiens GN=MYO1C PE=1 SV=4 - [MYO1C_HUMAN]	96.6164	108.493	112.765	106.574	106.112	6.8387	300.718	263.36	409.577	307.807	320.366	62.589	0.331221	6.4448
Q92692	NECTIN2 HVEB PRR2 PVRL2	Nectin-2 OS=Homo sapiens GN=NECTIN2 PE=1 SV=1 - [NECT2_HUMAN]	119.36	150.696	72.6453	79.1726	105.468	36.5484	65.1664	62.6624	0	80.3759	52.0512	35.5726	2.02625	34.6534
Q9UHA4	LAMTOR3 MAP2K1IP1 MAPKSP1 PRO2783	Ragulator complex protein LAMTOR3 OS=Homo sapiens GN=LAMTOR3 PE=1 SV=1 - [LTOR3_HUMAN]	137.719	89.3316	90.3264	103.315	105.173	22.613	142.522	171.21	153.528	220.043	171.826	34.2483	0.612092	21.5008
O15121	DEGS1 DES1 MLD MIG15	Sphingolipid delta(4)-desaturase DES1 OS=Homo sapiens GN=DEGS1 PE=1 SV=1 - [DEGS1_HUMAN]	0	102.139	184.959	132.499	104.899	77.8518	0	100.535	159.033	123.7	95.8167	68.2564	1.09479	74.2158
O75323	NIPSNAP2 GBAS	Protein NipSnap homolog 2 OS=Homo sapiens GN=NIPSNAP2 PE=1 SV=1 - [NIPS2_HUMAN]	203.171	216.196	0	0	104.842	121.178	80.4618	158.257	0	0	59.6797	75.8786	1.75674	115.581
Q9C0E8	LNPK KIAA1715 LNP	Endoplasmic reticulum junction formation protein lunapark OS=Homo sapiens GN=LNPK PE=1 SV=2 - [LNP_HUMAN]	107.779	137.404	93.704	79.1851	104.518	24.8383	106.238	91.843	170.894	130.63	124.901	34.5896	0.836806	23.7646
Q9Y673	ALG5 HSPC149	Dolichyl-phosphate beta-glucosyltransferase OS=Homo sapiens GN=ALG5 PE=1 SV=1 - [ALG5_HUMAN]	99.6084	92.9687	96.3874	127.93	104.224	16.0352	58.6348	212.977	127.298	113.379	128.072	63.8928	0.813787	15.3854
Q9NTJ5	SACM1L KIAA0851	Phosphatidylinositide phosphatase SAC1 OS=Homo sapiens GN=SACM1L PE=1 SV=2 - [SAC1_HUMAN]	102.554	120.329	97.2576	95.8475	103.997	11.2644	71.4333	118.106	138.672	154.141	120.588	35.9407	0.862417	10.8315
Q14160	SCRIB CRIB1 KIAA0147 LAP4 SCRB1 VARTUL	Protein scribble homolog OS=Homo sapiens GN=SCRIB PE=1 SV=4 - [SCRIB_HUMAN]	109.997	115.19	91.5525	98.2749	103.754	10.7804	278.144	298.449	234.256	296.734	276.896	29.8765	0.374703	10.3903
Q9BW27	NUP85 NUP75 PCNT1	Nuclear pore complex protein Nup85 OS=Homo sapiens GN=NUP85 PE=1 SV=1 - [NUP85_HUMAN]	77.3827	75.5022	122.87	138.506	103.565	31.972	99.0718	87.2424	110.952	86.3407	95.9018	11.5898	1.07991	30.8713
Q86VR2	RETREG3 FAM134C	Reticulophagy regulator 3 OS=Homo sapiens GN=RETREG3 PE=1 SV=1 - [RETR3_HUMAN]	95.5238	119.829	88.0918	107.915	102.84	13.9693	39.4039	63.9229	196.031	75.9448	93.8256	69.8129	1.09608	13.5835
Q08379	GOLGA2	Golgin subfamily A member 2 OS=Homo sapiens GN=GOLGA2 PE=1 SV=3 - [GOGA2_HUMAN]	116.014	141.501	68.5782	85.0998	102.798	32.4387	61.5589	73.5356	0	104.473	59.8918	43.8308	1.7164	31.5557
P14406	COX7A2 COX7AL	Cytochrome c oxidase subunit 7A2, mitochondrial OS=Homo sapiens GN=COX7A2 PE=1 SV=1 - [CX7A2_HUMAN]	174.307	235.054	0	0	102.34	120.746	288.366	225.633	263.029	278.992	264.005	27.6373	0.387645	117.985
P55011	SLC12A2	Solute carrier family 12 member 2 OS=Homo sapiens GN=SLC12A2 PE=1 SV=1 - [S12A2_HUMAN]	102.949	117.361	87.3591	100.92	102.147	12.2785	0	0	0	0	0	0	#DIV/0!	12.0204
Q7L5N7	LPCAT2 AGPAT11 AYTL1	Lysophosphatidylcholine acyltransferase 2 OS=Homo sapiens GN=LPCAT2 PE=1 SV=1 - [PCAT2_HUMAN]	105.936	117.562	83.557	101.206	102.065	14.1234	41.9488	66.6768	0	106.43	53.7639	44.6117	1.89839	13.8377
Q12846	STX4 STX4A	Syntaxin-4 OS=Homo sapiens GN=STX4 PE=1 SV=2 - [STX4_HUMAN]	122.045	123.888	84.304	73.0709	100.827	25.9835	109.081	109.902	71.7897	129.599	105.093	24.1431	0.95941	25.7704
P15291	B4GALT1 GGTB2	Beta-1,4-galactosyltransferase 1 OS=Homo sapiens GN=B4GALT1 PE=1 SV=5 - [B4GT1_HUMAN]	79.7723	106.082	83.6478	132.305	100.452	24.196	51.0928	76.1872	88.743	129.081	86.2759	32.5473	1.16431	24.0872
P48444	ARCN1 COPD	Coatomer subunit delta OS=Homo sapiens GN=ARCN1 PE=1 SV=1 - [COPD_HUMAN]	97.3106	144.309	51.0551	107.459	100.033	38.3917	98.0021	87.4531	0	39.339	56.1986	45.3391	1.78	38.3788
P56385	ATP5ME ATP5I ATP5K	ATP synthase subunit e, mitochondrial OS=Homo sapiens GN=ATP5I PE=1 SV=2 - [ATP5I_HUMAN]	0	0	144.463	254.983	99.8617	123.823	0	166.813	0	214.723	95.3839	111.863	1.04694	123.995
P06702	S100A9	Protein S100-A9 OS=Homo sapiens GN=S100A9 PE=1 SV=1 - [S10A9_HUMAN]	0	0	254.654	143.327	99.4953	123.55	0	0	0	0	0	0	#DIV/0!	124.177
O95674	CDS2	Phosphatidate cytidylyltransferase 2 OS=Homo sapiens GN=CDS2 PE=1 SV=1 - [CDS2_HUMAN]	132.58	163.106	52.8316	44.9654	98.3709	58.5575	0	67.1597	89.694	88.0114	61.2163	42.0782	1.60694	59.5272
P05067	APP A4 AD1	Amyloid-beta A4 protein OS=Homo sapiens GN=APP PE=1 SV=3 - [A4_HUMAN]	27.0657	43.3178	156.017	163.337	97.4345	72.2392	31.8961	0	0	0	7.97402	15.948	12.219	74.1413
Q9HAW8	UGT1A10	UDP-glucuronosyltransferase 1-10 OS=Homo sapiens GN=UGT1A10 PE=1 SV=1 - [UD110_HUMAN]	143.033	93.7414	33.2089	117.838	96.9553	47.0218	0	0	0	0	0	0	#DIV/0!	48.4984
Q13190	STX5 STX5A	Syntaxin-5 OS=Homo sapiens GN=STX5 PE=1 SV=2 - [STX5_HUMAN]	116.827	122.046	66.614	80.4383	96.4812	27.184	51.5185	0	0	0	12.8796	25.7592	7.49099	28.1754
P49790	NUP153	Nuclear pore complex protein Nup153 OS=Homo sapiens GN=NUP153 PE=1 SV=2 - [NU153_HUMAN]	85.462	98.2285	56.1237	143.978	95.9481	36.5515	95.513	69.7523	112.618	88.9779	91.7152	17.7125	1.04615	38.095
O14925	TIMM23 TIM23	Mitochondrial import inner membrane translocase subunit Tim23 OS=Homo sapiens GN=TIMM23 PE=1 SV=1 - [TIM23_HUMAN]	119.588	148.149	0	114.76	95.6244	65.4302	69.5559	78.4095	0	126.897	68.7157	52.2865	1.3916	68.4241
Q9H0V9	LMAN2L VIPL PSEC0028 UNQ368/PRO704	VIP36-like protein OS=Homo sapiens GN=LMAN2L PE=1 SV=1 - [LMA2L_HUMAN]	143.926	167.14	22.2058	44.8958	94.5418	71.6623	0	39.2659	0	0	9.81648	19.633	9.63092	75.7996
Q99653	CHP1 CHP	Calcineurin B homologous protein 1 OS=Homo sapiens GN=CHP1 PE=1 SV=3 - [CHP1_HUMAN]	100.849	95.936	95.7089	83.1742	93.917	7.54414	51.2471	62.8783	0	83.9372	49.5157	35.6754	1.89671	8.03278
O43852	CALU	Calumenin OS=Homo sapiens GN=CALU PE=1 SV=2 - [CALU_HUMAN]	133.358	241.899	0	0	93.8144	117.04	182.001	179.219	0	226.111	146.832	100.217	0.638921	124.757
Q9UKS6	PACSIN3	Protein kinase C and casein kinase substrate in neurons protein 3 OS=Homo sapiens GN=PACSIN3 PE=1 SV=2 - [PACN3_HUMAN]	165.839	168.994	0	39.401	93.5585	86.7971	92.9133	88.2896	89.4013	61.2982	82.9756	14.5853	1.12754	92.7731
P37268	FDFT1	Squalene synthase OS=Homo sapiens GN=FDFT1 PE=1 SV=1 - [FDFT_HUMAN]	114.97	88.943	81.7075	87.4832	93.276	14.7964	34.0249	55.4503	72.3491	168.853	82.6692	59.5573	1.1283	15.8631
Q9Y2R0	COA3	Cytochrome c oxidase assembly factor 3 homolog, mitochondrial OS=Homo sapiens GN=COA3 PE=1 SV=1 - [COA3_HUMAN]	140.539	144.084	0	87.5014	93.031	67.203	0	0	57.3287	0	14.3322	28.6643	6.49106	72.2372
O60664	PLIN3 M6PRBP1 TIP47	Perilipin-3 OS=Homo sapiens GN=PLIN3 PE=1 SV=3 - [PLIN3_HUMAN]	104.778	85.8937	96.3238	84.4869	92.8705	9.53362	71.5781	105.607	145.753	174.866	124.451	45.2624	0.746242	10.2655
Q99541	PLIN2	Perilipin-2 OS=Homo sapiens GN=PLIN2 PE=1 SV=2 - [PLIN2_HUMAN]	0	0	190.028	181.141	92.7923	107.209	0	0	0	0	0	0	#DIV/0!	115.536
Q9NZQ7	CD274	Programmed cell death 1 ligand 1 OS=Homo sapiens GN=CD274 PE=1 SV=1 - [PD1L1_HUMAN]	170.476	160.418	0	39.5966	92.6226	85.7284	0	0	0	0	0	0	#DIV/0!	92.5566
Q9BVT8	TMUB1 C7orf21 DULP HOPS SB144 UNQ763/PRO1555	Transmembrane and ubiquitin-like domain-containing protein 1 OS=Homo sapiens GN=TMUB1 PE=1 SV=1 - [TMUB1_HUMAN]	116.117	118.981	72.4114	62.7716	92.5704	29.1338	55.2823	68.8558	0	82.4614	51.6499	36.1769	1.79227	31.4721
Q13641	TPBG 5T4	Trophoblast glycoprotein OS=Homo sapiens GN=TPBG PE=1 SV=1 - [TPBG_HUMAN]	88.006	90.3823	87.5636	103.667	92.4048	7.60962	0	0	0	39.4791	9.86978	19.7396	9.36239	8.2351
Q9UBV2	SEL1L TSA305 UNQ128/PRO1063	Protein sel-1 homolog 1 OS=Homo sapiens GN=SEL1L PE=1 SV=3 - [SE1L1_HUMAN]	100.601	153.586	31.9483	82.8751	92.2526	50.1864	118.924	161.281	110.957	113.403	126.141	23.6624	0.731343	54.401
Q8N2U0	TMEM256 C17orf61	Transmembrane protein 256 OS=Homo sapiens GN=TMEM256 PE=3 SV=1 - [TM256_HUMAN]	175.191	193.311	0	0	92.1254	106.634	205.369	241.296	0	274.07	180.184	123.356	0.511286	115.749
O95249	GOSR1 GS28	Golgi SNAP receptor complex member 1 OS=Homo sapiens GN=GOSR1 PE=1 SV=1 - [GOSR1_HUMAN]	126.666	125.054	0	115.899	91.9047	61.453	0	33.0312	0	0	8.2578	16.5156	11.1294	66.866
O60499	STX10 SYN10	Syntaxin-10 OS=Homo sapiens GN=STX10 PE=1 SV=1 - [STX10_HUMAN]	52.2754	77.1147	116.831	120.575	91.6991	32.8247	0	38.8121	62.7835	67.289	42.2212	30.7975	2.17187	35.7961
Q9Y320	TMX2 TXNDC14 CGI-31 My009 PIG26 PSEC0045 UNQ237/PRO270	Thioredoxin-related transmembrane protein 2 OS=Homo sapiens GN=TMX2 PE=1 SV=1 - [TMX2_HUMAN]	78.3049	66.6787	103.533	116.283	91.2	22.7219	0	0	90.6506	100.734	47.8462	55.4012	1.90611	24.9144
Q8NEW0	SLC30A7 ZNT7 ZNTL2	Zinc transporter 7 OS=Homo sapiens GN=SLC30A7 PE=2 SV=1 - [ZNT7_HUMAN]	75.3525	108.946	108.908	71.015	91.0553	20.7121	0	56.9193	75.2978	141.227	68.3611	58.2001	1.33198	22.7468
Q9UGT4	SUSD2	Sushi domain-containing protein 2 OS=Homo sapiens GN=SUSD2 PE=1 SV=1 - [SUSD2_HUMAN]	103.389	77.7197	91.5659	90.1392	90.7034	10.497	0	0	0	0	0	0	#DIV/0!	11.5729
Q8IZL8	PELP1 HMX3 MNAR	Proline-, glutamic acid- and leucine-rich protein 1 OS=Homo sapiens GN=PELP1 PE=1 SV=2 - [PELP1_HUMAN]	0	62.9259	147.01	150.666	90.1505	72.4877	86.0727	84.0214	36.0606	159.102	91.3142	50.7571	0.987255	80.4075
O94979	SEC31A KIAA0905 SEC31L1 HSPC275 HSPC334	Protein transport protein Sec31A OS=Homo sapiens GN=SEC31A PE=1 SV=3 - [SC31A_HUMAN]	127.209	126.476	47.6531	59.1706	90.1272	42.6563	142.826	157.39	73.0667	185.742	139.756	47.8976	0.644889	47.3289
P15151	PVR	Poliovirus receptor OS=Homo sapiens GN=PVR PE=1 SV=2 - [PVR_HUMAN]	0	0	199.615	160.559	90.0434	105.189	0	0	0	0	0	0	#DIV/0!	116.82
Q9Y3A6	TMED5 CGI-100 UNQ397/PRO733	Transmembrane emp24 domain-containing protein 5 OS=Homo sapiens GN=TMED5 PE=1 SV=1 - [TMED5_HUMAN]	71.5746	92.0454	97.9238	97.2101	89.6885	12.3567	214.671	264.736	0	119.665	149.768	116.571	0.598849	13.7774
Q8IVT2	MISP C19orf21	Mitotic interactor and substrate of PLK1 OS=Homo sapiens GN=MISP PE=1 SV=1 - [MISP_HUMAN]	130.347	131.578	50.1313	45.4724	89.382	48.0529	40.3559	60.2588	67.3148	68.0269	58.9891	12.9074	1.51523	53.7613
P20020	ATP2B1 PMCA1	Plasma membrane calcium-transporting ATPase 1 OS=Homo sapiens GN=ATP2B1 PE=1 SV=3 - [AT2B1_HUMAN]	0	0	176.653	179.649	89.0755	102.863	0	130.839	124.764	129.149	96.1881	64.1765	0.926055	115.478
P13747	HLA-E	HLA class I histocompatibility antigen, alpha chain E OS=Homo sapiens GN=HLA-E PE=1 SV=3 - [HLAE_HUMAN]	356.147	0	0	0	89.0368	178.074	0	0	137.273	0	34.3181	68.6363	2.59445	200
O14880	MGST3	Microsomal glutathione S-transferase 3 OS=Homo sapiens GN=MGST3 PE=1 SV=1 - [MGST3_HUMAN]	81.5338	132.526	82.2598	59.5187	88.9596	30.9021	201.909	201.593	117.911	574.834	274.062	204.373	0.324597	34.7372
Q12792	TWF1	Twinfilin-1 OS=Homo sapiens GN=TWF1 PE=1 SV=3 - [TWF1_HUMAN]	69.042	69.9331	113.955	102.365	88.8237	22.8261	0	0	0	0	0	0	#DIV/0!	25.6983
O95297	MPZL1 PZR UNQ849/PRO1787	Myelin protein zero-like protein 1 OS=Homo sapiens GN=MPZL1 PE=1 SV=1 - [MPZL1_HUMAN]	0	0	187.48	162.022	87.3754	101.426	284.26	374.28	0	50.128	177.167	180.6	0.493181	116.081
Q8NFJ5	GPRC5A GPCR5A RAI3 RAIG1	Retinoic acid-induced protein 3 OS=Homo sapiens GN=GPRC5A PE=1 SV=2 - [RAI3_HUMAN]	157.01	138.632	53.3204	0	87.2407	73.6441	219.334	175.907	712.014	303.717	352.743	245.322	0.247321	84.4149
Q9HD20	ATP13A1	Manganese-transporting ATPase 13A1 OS=Homo sapiens GN=ATP13A1 PE=1 SV=2 - [AT131_HUMAN]	95.1158	121.333	71.5807	59.8889	86.9796	27.187	96.2504	118.225	27.7356	0	60.5528	55.8093	1.43642	31.2567
Q14318	FKBP8 FKBP38	Peptidyl-prolyl cis-trans isomerase FKBP8 OS=Homo sapiens GN=FKBP8 PE=1 SV=2 - [FKBP8_HUMAN]	53.8315	58.1682	114.458	120.646	86.776	35.6708	105.085	131.84	261.602	145.302	160.957	69.1471	0.539125	41.1068
Q6UWP7	LCLAT1	Lysocardiolipin acyltransferase 1 OS=Homo sapiens GN=LCLAT1 PE=1 SV=1 - [LCLT1_HUMAN]	72.9123	101.294	106.85	65.1857	86.5605	20.5905	0	0	0	0	0	0	#DIV/0!	23.7874
Q9ULC3	RAB23 HSPC137	Ras-related protein Rab-23 OS=Homo sapiens GN=RAB23 PE=1 SV=1 - [RAB23_HUMAN]	74.811	57.0826	159.63	52.6988	86.0555	49.9723	44.1107	46.8425	0	0	22.7383	26.2796	3.7846	58.0698
P28482	MAPK1 ERK2 PRKM1 PRKM2	Mitogen-activated protein kinase 1 OS=Homo sapiens GN=MAPK1 PE=1 SV=3 - [MK01_HUMAN]	136.52	202.752	0	0	84.8179	101.603	67.9872	56.9718	0	109.548	58.6267	45.1679	1.44675	119.79
Q96S66	CLCC1 KIAA0761 MCLC	Chloride channel CLIC-like protein 1 OS=Homo sapiens GN=CLCC1 PE=1 SV=1 - [CLCC1_HUMAN]	83.8621	71.9614	74.8253	102.907	83.389	13.9655	24.4023	32.4278	0	37.5216	23.5879	16.6267	3.53524	16.7475
Q8WXE9	STON2	Stonin-2 OS=Homo sapiens GN=STON2 PE=1 SV=1 - [STON2_HUMAN]	0	0	103.04	230.2	83.3101	109.312	0	0	0	0	0	0	#DIV/0!	131.211
Q13492	PICALM CALM	Phosphatidylinositol-binding clathrin assembly protein OS=Homo sapiens GN=PICALM PE=1 SV=2 - [PICAL_HUMAN]	87.3236	96.7657	84.5836	63.2029	82.9689	14.1729	94.138	56.0881	0	137.52	71.9366	58.3672	1.15336	17.0822
Q9UL26	RAB22A RAB22	Ras-related protein Rab-22A OS=Homo sapiens GN=RAB22A PE=1 SV=2 - [RB22A_HUMAN]	0	81.1268	129.894	120.552	82.8932	59.1655	66.4148	47.9541	0	53.7839	42.0382	29.0654	1.97185	71.3756
P29590	PML MYL PP8675 RNF71 TRIM19	Protein PML OS=Homo sapiens GN=PML PE=1 SV=3 - [PML_HUMAN]	128.157	102.699	56.7773	43.3095	82.7357	39.5385	114.405	103.684	0	71.4883	72.3942	51.5935	1.14285	47.7889
Q9UDW1	UQCR10 UCRC HSPC119	Cytochrome b-c1 complex subunit 9 OS=Homo sapiens GN=UQCR10 PE=1 SV=3 - [QCR9_HUMAN]	0	179.993	59.5225	89.7496	82.3162	75.0366	457.123	551.268	371.738	651.486	507.903	120.577	0.162071	91.1565
P05362	ICAM1	Intercellular adhesion molecule 1 OS=Homo sapiens GN=ICAM1 PE=1 SV=2 - [ICAM1_HUMAN]	0	0	110.572	218.011	82.1456	104.504	0	0	0	0	0	0	#DIV/0!	127.218
P50395	GDI2 RABGDIB	Rab GDP dissociation inhibitor beta OS=Homo sapiens GN=GDI2 PE=1 SV=2 - [GDIB_HUMAN]	81.978	86.9723	78.8223	80.1791	81.9879	3.56544	77.4025	110.976	137.516	171.715	124.403	39.9989	0.659053	4.34874
Q8WWM7	ATXN2L A2D A2LG A2LP A2RP	Ataxin-2-like protein OS=Homo sapiens GN=ATXN2L PE=1 SV=2 - [ATX2L_HUMAN]	135.17	159.078	0	32.4014	81.6625	77.3556	61.79	87.6537	0	134.546	70.9975	56.099	1.15022	94.7261
Q9NUU7	DDX19A DDX19L	ATP-dependent RNA helicase DDX19A OS=Homo sapiens GN=DDX19A PE=1 SV=1 - [DD19A_HUMAN]	108.363	105.163	55.1299	56.5946	81.3125	29.4226	0	0	0	46.4413	11.6103	23.2207	7.00346	36.1845
Q9Y3D7	PAM16 MAGMAS TIM16 TIMM16 CGI-136	Mitochondrial import inner membrane translocase subunit TIM16 OS=Homo sapiens GN=PAM16 PE=1 SV=2 - [TIM16_HUMAN]	68.6152	79.0836	101.327	76.0948	81.28	14.071	61.5755	68.6643	0	54.8915	46.2828	31.3635	1.75616	17.3117
Q96FZ7	CHMP6	Charged multivesicular body protein 6 OS=Homo sapiens GN=CHMP6 PE=1 SV=3 - [CHMP6_HUMAN]	131.838	119.086	0	73.9477	81.2181	59.5697	71.509	128.922	20.439	0	55.2175	57.6086	1.47088	73.3454
P14854	COX6B1 COX6B	Cytochrome c oxidase subunit 6B1 OS=Homo sapiens GN=COX6B1 PE=1 SV=2 - [CX6B1_HUMAN]	135.229	102.531	0	85.4408	80.8001	57.6914	203.76	214.346	0	134.478	138.146	98.6735	0.584889	71.4002
Q9BTX1	NDC1	Nucleoporin NDC1 OS=Homo sapiens GN=NDC1 PE=1 SV=2 - [NDC1_HUMAN]	125.293	142.17	0	55.6343	80.7743	65.5943	0	0	0	0	0	0	#DIV/0!	81.2069
O00116	AGPS AAG5	Alkyldihydroxyacetonephosphate synthase, peroxisomal OS=Homo sapiens GN=AGPS PE=1 SV=1 - [ADAS_HUMAN]	56.6889	69.7072	101.98	94.1602	80.6342	21.0665	133.72	126.536	181.544	269.257	177.764	65.7002	0.453602	26.126
Q8N0U8	VKORC1L1	Vitamin K epoxide reductase complex subunit 1-like protein 1 OS=Homo sapiens GN=VKORC1L1 PE=1 SV=2 - [VKORL_HUMAN]	87.328	86.9352	66.7579	80.3188	80.335	9.60564	27.9861	25.803	15.0018	71.3228	35.0284	24.8532	2.29342	11.957
Q6P1M0	SLC27A4	Long-chain fatty acid transport protein 4 OS=Homo sapiens GN=SLC27A4 PE=1 SV=1 - [S27A4_HUMAN]	78.4042	58.3634	92.1486	91.8064	80.1807	15.8906	0	0	27.9551	0	6.98877	13.9775	11.4728	19.8185
P62070	RRAS2 TC21	Ras-related protein R-Ras2 OS=Homo sapiens GN=RRAS2 PE=1 SV=1 - [RRAS2_HUMAN]	0	0	143.028	177.337	80.0913	93.5361	302.091	110.873	71.0329	197.872	170.467	102.493	0.469834	116.787
Q969E2	SCAMP4	Secretory carrier-associated membrane protein 4 OS=Homo sapiens GN=SCAMP4 PE=1 SV=1 - [SCAM4_HUMAN]	0	0	171.572	148.046	79.9044	92.7642	52.7466	0	0	0	13.1866	26.3733	6.05949	116.094
O43464	HTRA2 OMI PRSS25	Serine protease HTRA2, mitochondrial OS=Homo sapiens GN=HTRA2 PE=1 SV=2 - [HTRA2_HUMAN]	53.0904	80.766	89.9263	93.8739	79.4142	18.388	150.456	146.774	160.742	18.442	119.104	67.3676	0.666766	23.1546
P42892	ECE1	Endothelin-converting enzyme 1 OS=Homo sapiens GN=ECE1 PE=1 SV=2 - [ECE1_HUMAN]	89.787	95.608	57.9328	73.7078	79.2589	16.9681	0	0	0	0	0	0	#DIV/0!	21.4085
P56556	NDUFA6 LYRM6 NADHB14	NADH dehydrogenase [ubiquinone] 1 alpha subcomplex subunit 6 OS=Homo sapiens GN=NDUFA6 PE=1 SV=3 - [NDUA6_HUMAN]	66.3216	65.395	59.5508	123.981	78.812	30.2613	69.6065	135.205	0	123.24	82.0129	61.6688	0.960971	38.3968
Q96S52	PIGS UNQ1873/PRO4316	GPI transamidase component PIG-S OS=Homo sapiens GN=PIGS PE=1 SV=3 - [PIGS_HUMAN]	85.8844	85.8689	53.4365	87.2892	78.1197	16.469	62.2228	70.9103	0	115.238	62.0928	47.4612	1.25811	21.0817
Q86X29	LSR LISCH	Lipolysis-stimulated lipoprotein receptor OS=Homo sapiens GN=LSR PE=1 SV=4 - [LSR_HUMAN]	0	0	170.162	142.08	78.0605	90.8626	0	43.6382	130.619	70.6246	61.2206	54.6557	1.27507	116.4
O43865	AHCYL1	Putative adenosylhomocysteinase 2 OS=Homo sapiens GN=AHCYL1 PE=1 SV=2 - [SAHH2_HUMAN]	39.3955	0	155.721	116.143	77.8148	70.8745	0	0	0	0	0	0	#DIV/0!	91.081
Q16891	IMMT HMP MIC60 MINOS2 PIG4 PIG52	MICOS complex subunit MIC60 OS=Homo sapiens GN=IMMT PE=1 SV=1 - [MIC60_HUMAN]	112.291	95.4089	49.7979	52.7672	77.5662	31.146	57.4422	82.0463	57.8163	178.847	94.0379	57.6991	0.82484	40.1541
O15355	PPM1G PPM1C	Protein phosphatase 1G OS=Homo sapiens GN=PPM1G PE=1 SV=1 - [PPM1G_HUMAN]	152.993	156.956	0	0	77.4874	89.4893	0	40.8716	0	0	10.2179	20.4358	7.5835	115.489
Q5JPE7	NOMO2	Nodal modulator 2 OS=Homo sapiens GN=NOMO2 PE=1 SV=1 - [NOMO2_HUMAN]	0	0	309.149	0	77.2872	154.574	0	0	202.697	0	50.6742	101.348	1.52518	200
Q5UCC4	EMC10	ER membrane protein complex subunit 10 OS=Homo sapiens GN=EMC10 PE=1 SV=1 - [EMC10_HUMAN]	103.76	98.574	56.4836	50.2747	77.2732	27.7874	0	0	0	0	0	0	#DIV/0!	35.96
Q8NFH5	NUP35	Nucleoporin NUP53 OS=Homo sapiens GN=NUP35 PE=1 SV=1 - [NUP53_HUMAN]	91.6851	73.6697	56.8822	86.5896	77.2066	15.527	0	0	95.6781	0	23.9195	47.839	3.22777	20.1109
P49821	NDUFV1 UQOR1	NADH dehydrogenase [ubiquinone] flavoprotein 1, mitochondrial OS=Homo sapiens GN=NDUFV1 PE=1 SV=4 - [NDUV1_HUMAN]	106.169	42.0279	62.3475	97.4742	77.0046	30.0431	164.272	223.845	134.93	115.735	159.695	47.1945	0.482197	39.0146
Q96C19	EFHD2 SWS1	EF-hand domain-containing protein D2 OS=Homo sapiens GN=EFHD2 PE=1 SV=1 - [EFHD2_HUMAN]	0	60.5531	71.6704	175.433	76.9142	72.84	50.2246	0	0	0	12.5562	25.1123	6.12562	94.7029
Q969X1	TMBIM1 LFG3 RECS1 PP1201 PSEC0158	Protein lifeguard 3 OS=Homo sapiens GN=TMBIM1 PE=1 SV=2 - [LFG3_HUMAN]	0	117.244	101.018	86.5673	76.2074	52.3274	153.375	257.03	476.061	273.467	289.983	134.963	0.262799	68.6645
P50895	BCAM	Basal cell adhesion molecule OS=Homo sapiens GN=BCAM PE=1 SV=2 - [BCAM_HUMAN]	65.9976	85.2185	80.8567	72.5865	76.1648	8.5666	0	0	0	0	0	0	#DIV/0!	11.2474
O14745	SLC9A3R1 NHERF NHERF1	Na(+)/H(+) exchange regulatory cofactor NHE-RF1 OS=Homo sapiens GN=SLC9A3R1 PE=1 SV=4 - [NHRF1_HUMAN]	109.957	105.605	43.2351	44.5822	75.8447	36.9234	70.4742	91.3232	0	0	40.4493	47.4761	1.87505	48.6829
Q8TBQ9	TMEM167A TMEM167	Protein kish-A OS=Homo sapiens GN=TMEM167A PE=1 SV=1 - [KISHA_HUMAN]	53.7268	68.1386	0	180.297	75.5406	75.7428	46.7957	48.7832	0	0	23.8947	27.6032	3.16139	100.268
O75695	RP2	Protein XRP2 OS=Homo sapiens GN=RP2 PE=1 SV=4 - [XRP2_HUMAN]	68.7861	76.4909	80.8472	72.4878	74.653	5.19147	57.5508	74.4488	127.866	91.9004	87.9416	30.085	0.848893	6.95413
Q86Y39	NDUFA11	NADH dehydrogenase [ubiquinone] 1 alpha subcomplex subunit 11 OS=Homo sapiens GN=NDUFA11 PE=1 SV=3 - [NDUAB_HUMAN]	0	0	169.519	128.692	74.5526	87.6846	0	66.8642	0	0	16.716	33.4321	4.45994	117.614
O75911	DHRS3	Short-chain dehydrogenase/reductase 3 OS=Homo sapiens GN=DHRS3 PE=1 SV=2 - [DHRS3_HUMAN]	87.5606	78.6198	60.0481	71.6683	74.4742	11.6107	0	0	0	0	0	0	#DIV/0!	15.5902
P01833	PIGR	Polymeric immunoglobulin receptor OS=Homo sapiens GN=PIGR PE=1 SV=4 - [PIGR_HUMAN]	0	180.765	0	116.704	74.3671	89.7659	0	0	0	0	0	0	#DIV/0!	120.706
Q08209	PPP3CA CALNA CNA	Serine/threonine-protein phosphatase 2B catalytic subunit alpha isoform OS=Homo sapiens GN=PPP3CA PE=1 SV=1 - [PP2BA_HUMAN]	47.9373	97.3233	80.4505	71.2393	74.2376	20.5932	51.0751	95.5526	279.214	75.9354	125.444	104.116	0.591798	27.7396
Q86SF2	GALNT7	N-acetylgalactosaminyltransferase 7 OS=Homo sapiens GN=GALNT7 PE=1 SV=1 - [GALT7_HUMAN]	143.423	0	64.3328	87.2803	73.759	59.3439	0	0	0	0	0	0	#DIV/0!	80.4566
Q5RI15	COX20 FAM36A	Cytochrome c oxidase protein 20 homolog OS=Homo sapiens GN=COX20 PE=1 SV=2 - [COX20_HUMAN]	63.1139	62.0457	169.316	0	73.619	70.29	60.5833	55.3149	0	0	28.9746	33.526	2.54081	95.478
Q969N2	PIGT CGI-06 PSEC0163 UNQ716/PRO1379	GPI transamidase component PIG-T OS=Homo sapiens GN=PIGT PE=1 SV=1 - [PIGT_HUMAN]	66.8358	76.9535	87.5596	63.013	73.5905	11.0144	36.6264	29.6073	0	100.394	41.657	42.2527	1.76658	14.9672
Q9BV40	VAMP8	Vesicle-associated membrane protein 8 OS=Homo sapiens GN=VAMP8 PE=1 SV=1 - [VAMP8_HUMAN]	0	0	129.186	163.31	73.1241	85.578	395.92	0	0	0	98.9799	197.96	0.738777	117.031
P61923	COPZ1 COPZ CGI-120 HSPC181	Coatomer subunit zeta-1 OS=Homo sapiens GN=COPZ1 PE=1 SV=1 - [COPZ1_HUMAN]	85.8833	82.9969	59.3209	62.8936	72.7737	13.6011	30.6297	33.3511	0	0	15.9952	18.503	4.54972	18.6896
O60763	USO1 VDP	General vesicular transport factor p115 OS=Homo sapiens GN=USO1 PE=1 SV=2 - [USO1_HUMAN]	86.618	74.1586	84.4578	45.7491	72.7459	18.8009	73.3453	93.9447	53.0902	109.16	82.3851	24.4298	0.882998	25.8446
O00203	AP3B1 ADTB3A	AP-3 complex subunit beta-1 OS=Homo sapiens GN=AP3B1 PE=1 SV=3 - [AP3B1_HUMAN]	129.453	118.614	42.2913	0	72.5895	62.0185	122.563	76.0139	11.7729	144.464	88.7034	58.6942	0.81834	85.4373
Q9BUR5	APOO FAM121B MIC23 MIC26 My025 UNQ1866/PRO4302	MICOS complex subunit MIC26 OS=Homo sapiens GN=APOO PE=1 SV=1 - [MIC26_HUMAN]	90.5854	96.0478	102.932	0	72.3913	48.5245	0	0	0	195.581	48.8953	97.7906	1.48054	67.0309
O94855	SEC24D KIAA0755	Protein transport protein Sec24D OS=Homo sapiens GN=SEC24D PE=1 SV=2 - [SC24D_HUMAN]	97.9005	112.325	45.2832	33.6902	72.2998	38.6352	61.1385	50.7452	0	68.3077	45.0479	30.8853	1.60495	53.4375
O95168	NDUFB4	NADH dehydrogenase [ubiquinone] 1 beta subcomplex subunit 4 OS=Homo sapiens GN=NDUFB4 PE=1 SV=3 - [NDUB4_HUMAN]	114.353	110.111	0	63.3786	71.9606	53.2433	105.647	159.847	0	125.22	97.6785	68.8671	0.736709	73.9894
O95870	ABHD16A	Abhydrolase domain-containing protein 16A OS=Homo sapiens GN=ABHD16A PE=1 SV=3 - [ABHGA_HUMAN]	151.993	62.3332	32.706	40.0533	71.7714	54.9447	0	0	0	0	0	0	#DIV/0!	76.5551
Q9Y653	GPR56	G-protein coupled receptor 56 OS=Homo sapiens GN=GPR56 PE=1 SV=2 - [GPR56_HUMAN]	92.9968	60.0607	77.8765	55.6722	71.6515	17.1664	0	0	0	0	0	0	#DIV/0!	23.9582
O75955	FLOT1	Flotillin-1 OS=Homo sapiens GN=FLOT1 PE=1 SV=3 - [FLOT1_HUMAN]	89.4588	93.0049	56.2262	47.7915	71.6204	22.9514	53.0726	44.8998	84.6846	63.8646	61.6304	17.2205	1.1621	32.0459
P56381	ATP5E	ATP synthase subunit epsilon, mitochondrial OS=Homo sapiens GN=ATP5E PE=1 SV=2 - [ATP5E_HUMAN]	0	0	106.867	178.937	71.4509	87.5937	0	0	0	0	0	0	#DIV/0!	122.593
Q9UM54	MYO6 KIAA0389	Unconventional myosin-VI OS=Homo sapiens GN=MYO6 PE=1 SV=4 - [MYO6_HUMAN]	43.6162	58.1757	94.5239	89.0738	71.3474	24.4533	0	24.1643	0	0	6.04109	12.0822	11.8104	34.2735
P20700	LMNB1 LMN2 LMNB	Lamin-B1 OS=Homo sapiens GN=LMNB1 PE=1 SV=2 - [LMNB1_HUMAN]	72.393	23.8495	95.6543	93.1641	71.2652	33.2862	37.3843	83.404	0	49.2261	42.5036	34.4035	1.67669	46.7074
P35354	PTGS2	Prostaglandin G/H synthase 2 OS=Homo sapiens GN=PTGS2 PE=1 SV=2 - [PGH2_HUMAN]	0	0	157.314	127.087	71.1002	83.0217	0	0	0	0	0	0	#DIV/0!	116.767
O14579	COPE	Coatomer subunit epsilon OS=Homo sapiens GN=COPE PE=1 SV=3 - [COPE_HUMAN]	73.1211	93.8489	54.0632	62.0098	70.7607	17.2629	28.488	45.6633	0	0	18.5378	22.5248	3.8171	24.3961
Q9BUL8	PDCD10 CCM3 TFAR15	Programmed cell death protein 10 OS=Homo sapiens GN=PDCD10 PE=1 SV=1 - [PDC10_HUMAN]	0	91.1492	99.6949	91.7407	70.6462	47.2584	207.347	72.7952	0	641.54	230.421	287.223	0.306597	66.8944
Q9Y5L4	TIMM13 TIM13B TIMM13A TIMM13B	Mitochondrial import inner membrane translocase subunit Tim13 OS=Homo sapiens GN=TIMM13 PE=1 SV=1 - [TIM13_HUMAN]	84.3364	104.933	45.1859	47.8533	70.577	29.0442	136.9	0	0	76.0183	53.2295	66.2992	1.3259	41.1525
Q9NXW2	DNAJB12	DnaJ homolog subfamily B member 12 OS=Homo sapiens GN=DNAJB12 PE=1 SV=4 - [DJB12_HUMAN]	78.8583	90.6452	69.269	42.2743	70.2617	20.6048	0	40.6814	0	68.1873	27.2172	33.3736	2.58152	29.3258
P42167	TMPO LAP2	Lamina-associated polypeptide 2, isoforms beta/gamma OS=Homo sapiens GN=TMPO PE=1 SV=2 - [LAP2B_HUMAN]	68.9438	72.9663	83.095	55.7429	70.187	11.3214	0	55.7021	0	0	13.9255	27.851	5.04017	16.1303
P48509	CD151 TSPAN24	CD151 antigen OS=Homo sapiens GN=CD151 PE=1 SV=3 - [CD151_HUMAN]	0	118.598	85.6938	76.0744	70.0916	50.1496	193.987	266.012	82.0659	455.506	249.393	156.873	0.281049	71.5487
P18084	ITGB5	Integrin beta-5 OS=Homo sapiens GN=ITGB5 PE=1 SV=1 - [ITB5_HUMAN]	140.83	58.6127	60.3176	18.7447	69.6263	51.2084	24.5237	13.0104	0	0	9.38351	11.8107	7.42007	73.5474
Q9Y6K0	CEPT1	Choline/ethanolaminephosphotransferase 1 OS=Homo sapiens GN=CEPT1 PE=1 SV=1 - [CEPT1_HUMAN]	0	160.41	114.572	0	68.7454	81.5563	0	0	0	0	0	0	#DIV/0!	118.635
Q71RG4	TMUB2	Transmembrane and ubiquitin-like domain-containing protein 2 OS=Homo sapiens GN=TMUB2 PE=2 SV=2 - [TMUB2_HUMAN]	75.6371	70.1566	49.2205	79.0191	68.5084	13.3671	0	0	0	0	0	0	#DIV/0!	19.5116
O95210	STBD1 GENX-3414	Starch-binding domain-containing protein 1 OS=Homo sapiens GN=STBD1 PE=1 SV=1 - [STBD1_HUMAN]	53.9544	71.6027	67.4854	80.0184	68.2652	10.8732	43.0094	114.736	0	128.318	71.5158	60.6124	0.954548	15.9279
Q9UH62	ARMCX3	Armadillo repeat-containing X-linked protein 3 OS=Homo sapiens GN=ARMCX3 PE=1 SV=1 - [ARMX3_HUMAN]	122.924	88.1204	60.4776	0	67.8804	51.9678	0	0	0	0	0	0	#DIV/0!	76.5579
Q9Y4W6	AFG3L2	AFG3-like protein 2 OS=Homo sapiens GN=AFG3L2 PE=1 SV=2 - [AFG32_HUMAN]	85.3575	77.6014	67.8288	39.9755	67.6908	19.8199	60.1243	113.391	115.565	79.8325	92.2283	26.937	0.733948	29.2801
Q6NUM9	RETSAT PPSIG UNQ439/PRO872	All-trans-retinol 13,14-reductase OS=Homo sapiens GN=RETSAT PE=1 SV=2 - [RETST_HUMAN]	93.2279	91.5815	28.005	56.9374	67.4379	31.1622	66.7589	71.6175	63.9173	179.604	95.4745	56.1767	0.706345	46.2088
Q9GZP9	DERL2 DER2 FLANA CGI-101 SBBI53	Derlin-2 OS=Homo sapiens GN=DERL2 PE=1 SV=1 - [DERL2_HUMAN]	174.216	0	94.7543	0	67.2425	84.1492	65.9706	144.204	0	0	52.5437	68.5653	1.27974	125.143
Q96L92	SNX27 KIAA0488 My014	Sorting nexin-27 OS=Homo sapiens GN=SNX27 PE=1 SV=2 - [SNX27_HUMAN]	81.6057	73.993	70.9562	42.1009	67.1639	17.2987	39.757	0	0	83.7499	30.8767	39.9215	2.17523	25.756
A1L0T0	ILVBL AHAS	Acetolactate synthase-like protein OS=Homo sapiens GN=ILVBL PE=1 SV=2 - [ILVBL_HUMAN]	52.8592	64.7762	68.2433	82.4311	67.0775	12.1731	37.9465	40.5708	0	59.518	34.5088	24.9324	1.94378	18.1478
Q96FX8	PERP KCP1 KRTCAP1 PIGPC1 THW	p53 apoptosis effector related to PMP-22 OS=Homo sapiens GN=PERP PE=2 SV=1 - [PERP_HUMAN]	136.09	0	0	131.996	67.0217	77.408	319.307	340.42	0	221.909	220.409	155.741	0.304079	115.497
Q15388	TOMM20 KIAA0016	Mitochondrial import receptor subunit TOM20 homolog OS=Homo sapiens GN=TOMM20 PE=1 SV=1 - [TOM20_HUMAN]	0	74.0341	0	193.457	66.8729	91.3216	54.5207	0	0	28.1518	20.6681	26.181	3.23556	136.56
P57105	SYNJ2BP OMP25	Synaptojanin-2-binding protein OS=Homo sapiens GN=SYNJ2BP PE=1 SV=2 - [SYJ2B_HUMAN]	82.9285	80.9632	36.1902	66.3579	66.61	21.585	80.2427	103.897	0	83.4603	66.9	45.8136	0.995665	32.405
O95858	TSPAN15	Tetraspanin-15 OS=Homo sapiens GN=TSPAN15 PE=2 SV=1 - [TSN15_HUMAN]	54.9117	110.334	52.4326	47.9431	66.4053	29.4273	0	0	0	0	0	0	#DIV/0!	44.3147
O95721	SNAP29	Synaptosomal-associated protein 29 OS=Homo sapiens GN=SNAP29 PE=1 SV=1 - [SNP29_HUMAN]	64.0467	89.7787	59.6987	51.9733	66.3744	16.3823	15.5833	0	0	0	3.89582	7.79165	17.0373	24.6817
P0CG08	GPR89B GPHRB GPR89C HSPC201	Golgi pH regulator B OS=Homo sapiens GN=GPR89B PE=1 SV=1 - [GPHRB_HUMAN]	77.061	90.5101	50.9579	45.8478	66.0942	21.2559	45.9981	72.4721	0	131.196	62.4165	54.7634	1.05892	32.1599
P18433	PTPRA	Receptor-type tyrosine-protein phosphatase alpha OS=Homo sapiens GN=PTPRA PE=1 SV=2 - [PTPRA_HUMAN]	128.529	0	135.261	0	65.9475	76.1992	0	0	0	0	0	0	#DIV/0!	115.545
Q7Z7H5	TMED4	Transmembrane emp24 domain-containing protein 4 OS=Homo sapiens GN=TMED4 PE=1 SV=1 - [TMED4_HUMAN]	0	0	94.1894	168.754	65.7358	81.7817	0	85.7206	249.001	0	83.6803	117.388	0.785559	124.41
P51809	VAMP7 SYBL1	Vesicle-associated membrane protein 7 OS=Homo sapiens GN=VAMP7 PE=1 SV=3 - [VAMP7_HUMAN]	62.6265	67.6848	64.952	67.6781	65.7354	2.4395	55.0781	62.8977	97.0139	57.0041	67.9984	19.6276	0.966719	3.7111
P69849	NOMO3	Nodal modulator 3 OS=Homo sapiens GN=NOMO3 PE=3 SV=2 - [NOMO3_HUMAN]	115.745	146.907	0	0	65.6631	76.8811	79.7553	147.983	202.697	193.966	156.1	56.2715	0.420648	117.084
Q5VSL9	STRIP1 FAM40A KIAA1761	Striatin-interacting protein 1 OS=Homo sapiens GN=STRIP1 PE=1 SV=1 - [STRP1_HUMAN]	125.484	137.064	0	0	65.6369	75.9383	0	0	0	0	0	0	#DIV/0!	115.694
Q9P0J0	NDUFA13 GRIM19 CDA016 CGI-39	NADH dehydrogenase [ubiquinone] 1 alpha subcomplex subunit 13 OS=Homo sapiens GN=NDUFA13 PE=1 SV=3 - [NDUAD_HUMAN]	77.3428	71.3447	55.2088	58.4337	65.5825	10.4917	114.751	141.1	153.328	96.9931	126.543	25.4401	0.518262	15.9977
O15270	SPTLC2 KIAA0526 LCB2	Serine palmitoyltransferase 2 OS=Homo sapiens GN=SPTLC2 PE=1 SV=1 - [SPTC2_HUMAN]	94.96	78.6189	30.6452	57.0609	65.3213	27.8445	28.6551	30.6455	0	75.6325	33.7333	31.2453	1.9364	42.6269
O75746	SLC25A12 ARALAR1	Calcium-binding mitochondrial carrier protein Aralar1 OS=Homo sapiens GN=SLC25A12 PE=1 SV=2 - [CMC1_HUMAN]	0	178.031	82.7871	0	65.2045	84.7392	107.785	141.675	87.6171	165.072	125.537	34.5278	0.519403	129.959
Q96CU9	FOXRED1 FP634	FAD-dependent oxidoreductase domain-containing protein 1 OS=Homo sapiens GN=FOXRED1 PE=1 SV=2 - [FXRD1_HUMAN]	30.5864	53.2176	95.8652	80.6534	65.0807	28.9873	49.8632	48.5865	28.9171	87.0042	53.5927	24.25	1.21436	44.5405
Q15363	TMED2 RNP24	Transmembrane emp24 domain-containing protein 2 OS=Homo sapiens GN=TMED2 PE=1 SV=1 - [TMED2_HUMAN]	0	0	107.769	152.511	65.0698	77.3245	93.9831	0	12.6666	19.8112	31.6152	42.3779	2.05818	118.833
Q8TBX8	PIP4K2C	Phosphatidylinositol 5-phosphate 4-kinase type-2 gamma OS=Homo sapiens GN=PIP4K2C PE=1 SV=3 - [PI42C_HUMAN]	59.8787	75.8753	68.8056	55.2286	64.9471	9.20964	28.9832	76.7574	75.2646	0	45.2513	37.4422	1.43525	14.1802
Q9NZ45	CISD1	CDGSH iron-sulfur domain-containing protein 1 OS=Homo sapiens GN=CISD1 PE=1 SV=1 - [CISD1_HUMAN]	0	0	132.776	125.798	64.6436	74.6983	0	0	0	0	0	0	#DIV/0!	115.554
Q14254	FLOT2 ESA1 M17S1	Flotillin-2 OS=Homo sapiens GN=FLOT2 PE=1 SV=2 - [FLOT2_HUMAN]	52.2269	77.451	51.2085	77.1024	64.4972	14.7631	57.6914	55.3485	0	0	28.26	32.6458	2.28228	22.8895
O15427	SLC16A3 MCT4	Monocarboxylate transporter 4 OS=Homo sapiens GN=SLC16A3 PE=1 SV=1 - [MOT4_HUMAN]	41.8528	63.0642	74.5718	78.3997	64.4721	16.4276	113.723	118.993	208.074	110.152	137.735	47.0325	0.468086	25.4801
P17706	PTPN2	Tyrosine-protein phosphatase non-receptor type 2 OS=Homo sapiens GN=PTPN2 PE=1 SV=2 - [PTN2_HUMAN]	89.5565	57.0018	25.5985	85.7014	64.4646	29.7034	0	0	0	0	0	0	#DIV/0!	46.0771
Q9NVJ2	ARL8B ARL10C GIE1	ADP-ribosylation factor-like protein 8B OS=Homo sapiens GN=ARL8B PE=1 SV=1 - [ARL8B_HUMAN]	0	0	130.09	127.611	64.4251	74.3985	357.875	299.971	86.837	311.332	264.003	120.739	0.244031	115.481
O75907	DGAT1 AGRP1 DGAT	Diacylglycerol O-acyltransferase 1 OS=Homo sapiens GN=DGAT1 PE=1 SV=2 - [DGAT1_HUMAN]	0	37.4352	219.814	0	64.3123	105.159	0	68.5769	0	38.1212	26.6745	33.2159	2.411	163.513
Q9UNF0	PACSIN2	Protein kinase C and casein kinase substrate in neurons protein 2 OS=Homo sapiens GN=PACSIN2 PE=1 SV=2 - [PACN2_HUMAN]	126.16	130.708	0	0	64.217	74.1747	203.87	259.038	287.971	0	187.72	129.918	0.34209	115.506
Q9UMX0	UBQLN1 DA41 PLIC1	Ubiquilin-1 OS=Homo sapiens GN=UBQLN1 PE=1 SV=2 - [UBQL1_HUMAN]	0	108.387	80.1924	68.2842	64.2159	45.9948	0	64.8511	0	0	16.2128	32.4255	3.96082	71.6253
Q13561	DCTN2 DCTN50	Dynactin subunit 2 OS=Homo sapiens GN=DCTN2 PE=1 SV=4 - [DCTN2_HUMAN]	80.5114	66.3301	61.7617	47.7248	64.082	13.5145	57.201	65.8885	111.039	47.268	70.3492	28.1733	0.910913	21.0893
O15031	PLXNB2 KIAA0315	Plexin-B2 OS=Homo sapiens GN=PLXNB2 PE=1 SV=3 - [PLXB2_HUMAN]	27.4501	41.6513	87.0867	100.118	64.0765	34.9897	57.496	77.3109	48.6812	97.2769	70.1912	21.6655	0.912884	54.6061
P61221	ABCE1 RLI RNASEL1 RNASELI RNS4I OK/SW-cl.40	ATP-binding cassette sub-family E member 1 OS=Homo sapiens GN=ABCE1 PE=1 SV=1 - [ABCE1_HUMAN]	52.7744	82.1058	73.7771	47.604	64.0653	16.515	70.0618	77.455	98.8074	243.968	122.573	81.8424	0.522671	25.7784
P10644	PRKAR1A PKR1 PRKAR1 TSE1	cAMP-dependent protein kinase type I-alpha regulatory subunit OS=Homo sapiens GN=PRKAR1A PE=1 SV=1 - [KAP0_HUMAN]	78.0414	76.7975	50.6212	49.4902	63.7376	15.8134	0	0	0	27.2469	6.81173	13.6235	9.35704	24.8101
Q9BRK5	SDF4 CAB45 PSEC0034	45 kDa calcium-binding protein OS=Homo sapiens GN=SDF4 PE=1 SV=1 - [CAB45_HUMAN]	97.6529	51.7698	61.6546	41.6315	63.1772	24.3943	0	0	0	44.5294	11.1323	22.2647	5.6751	38.6124
Q96EC8	YIPF6	Protein YIPF6 OS=Homo sapiens GN=YIPF6 PE=1 SV=2 - [YIPF6_HUMAN]	0	0	130.911	121.007	62.9795	72.8348	0	0	0	45.2527	11.3132	22.6264	5.56691	115.648
O14662	STX16	Syntaxin-16 OS=Homo sapiens GN=STX16 PE=1 SV=3 - [STX16_HUMAN]	52.2763	68.2827	78.5393	52.0556	62.7885	12.9611	0	0	0	0	0	0	#DIV/0!	20.6425
P01860	IGHG3	Immunoglobulin heavy constant gamma 3 OS=Homo sapiens GN=IGHG3 PE=1 SV=2 - [IGHG3_HUMAN]	248.978	0	0	0	62.2444	124.489	0	0	0	0	0	0	#DIV/0!	200
Q96L33	RHOV	Rho-related GTP-binding protein RhoV OS=Homo sapiens GN=RHOV PE=1 SV=1 - [RHOV_HUMAN]	0	0	247.063	0	61.7657	123.531	0	0	0	0	0	0	#DIV/0!	200
O95487	SEC24B	Protein transport protein Sec24B OS=Homo sapiens GN=SEC24B PE=1 SV=2 - [SC24B_HUMAN]	77.897	63.111	48.3372	57.6232	61.7421	12.3762	20.2684	48.3396	34.2142	31.3997	33.5555	11.5499	1.84	20.045
Q15075	EEA1 ZFYVE2	Early endosome antigen 1 OS=Homo sapiens GN=EEA1 PE=1 SV=2 - [EEA1_HUMAN]	121.344	74.6195	18.4651	32.2727	61.6753	46.4024	102.313	97.053	0	183.093	95.6147	74.9257	0.64504	75.2365
Q16651	PRSS8	Prostasin OS=Homo sapiens GN=PRSS8 PE=1 SV=1 - [PRSS8_HUMAN]	72.1511	0	81.9896	91.2272	61.342	41.6298	145.352	112.211	0	53.1121	77.6688	64.316	0.789789	67.8652
Q9UNH7	SNX6	Sorting nexin-6 OS=Homo sapiens GN=SNX6 PE=1 SV=1 - [SNX6_HUMAN]	0	41.6659	172.363	30.9379	61.2417	76.1578	51.5703	49.0566	52.4621	0	38.2722	25.5555	1.60016	124.356
Q8N2F6	ARMC10 SVH PSEC0198	Armadillo repeat-containing protein 10 OS=Homo sapiens GN=ARMC10 PE=1 SV=1 - [ARM10_HUMAN]	68.2129	59.1532	43.1558	74.0937	61.1539	13.4808	50.1648	92.391	82.1806	89.6336	78.5925	19.4363	0.778114	22.0441
P23229	ITGA6	Integrin alpha-6 OS=Homo sapiens GN=ITGA6 PE=1 SV=5 - [ITA6_HUMAN]	47.7056	55.6469	74.5648	66.53	61.1118	11.8312	912.203	1299.32	1097.35	1168.7	1119.39	161.472	0.0545936	19.3599
Q14728	MFSD10 TETRAN	Major facilitator superfamily domain-containing protein 10 OS=Homo sapiens GN=MFSD10 PE=1 SV=1 - [MFS10_HUMAN]	59.7388	86.1716	44.8498	53.2911	61.0128	17.8461	64.0089	73.5067	110.772	208.786	114.268	66.1647	0.533943	29.2498
Q6ZRP7	QSOX2 QSCN6L1 SOXN	Sulfhydryl oxidase 2 OS=Homo sapiens GN=QSOX2 PE=1 SV=3 - [QSOX2_HUMAN]	41.8331	62.1665	72.7308	65.3144	60.5112	13.2162	31.4495	40.2861	0	0	17.9339	21.0202	3.37413	21.8409
Q02413	DSG1 CDHF4	Desmoglein-1 OS=Homo sapiens GN=DSG1 PE=1 SV=2 - [DSG1_HUMAN]	132.991	107.893	0	0	60.2212	70.2883	86.9816	109.504	0	67.8506	66.0841	47.2308	0.911282	116.717
O75381	PEX14	Peroxisomal membrane protein PEX14 OS=Homo sapiens GN=PEX14 PE=1 SV=1 - [PEX14_HUMAN]	76.6587	32.2531	78.2401	52.9667	60.0297	21.8294	55.769	60.2977	113.901	93.8987	80.9665	27.773	0.741413	36.3644
P26572	MGAT1	Alpha-1,3-mannosyl-glycoprotein 2-beta-N-acetylglucosaminyltransferase OS=Homo sapiens GN=MGAT1 PE=2 SV=2 - [MGAT1_HUMAN]	66.9936	63.5654	56.0401	51.4061	59.5013	7.07494	0	0	0	0	0	0	#DIV/0!	11.8904
P04632	CAPNS1 CAPN4 CAPNS	Calpain small subunit 1 OS=Homo sapiens GN=CAPNS1 PE=1 SV=1 - [CPNS1_HUMAN]	0	0	142.16	94.2987	59.1147	71.0014	100.148	0	0	0	25.037	50.074	2.3611	120.108
P62341	SELENOT SELT UNQ150/PRO176	Thioredoxin reductase-like selenoprotein T OS=Homo sapiens GN=SELENOT PE=1 SV=2 - [SELT_HUMAN]	129.229	107.2	0	0	59.1072	68.841	0	86.0727	0	120.15	51.5556	61.1352	1.14647	116.468
Q12974	PTP4A2 PRL2 PTPCAAX2 BM-008	Protein tyrosine phosphatase type IVA 2 OS=Homo sapiens GN=PTP4A2 PE=1 SV=1 - [TP4A2_HUMAN]	0	69.8644	97.5153	68.666	59.0114	41.5367	81.7499	103.48	0	68.9882	63.5546	44.6984	0.928516	70.3876
Q6P1A2	LPCAT3	Lysophospholipid acyltransferase 5 OS=Homo sapiens GN=LPCAT3 PE=1 SV=1 - [MBOA5_HUMAN]	0	112.653	69.3474	52.9859	58.7465	46.5567	0	0	0	0	0	0	#DIV/0!	79.2502
Q8IY17	PNPLA6 NTE	Neuropathy target esterase OS=Homo sapiens GN=PNPLA6 PE=1 SV=2 - [PLPL6_HUMAN]	48.3935	55.5355	65.2674	65.5662	58.6906	8.29686	49.8034	69.3718	0	73.9844	48.2899	33.8568	1.21538	14.1366
Q9UBX3	SLC25A10 DIC	Mitochondrial dicarboxylate carrier OS=Homo sapiens GN=SLC25A10 PE=1 SV=2 - [DIC_HUMAN]	64.8969	77.5687	36.869	55.4202	58.6887	17.1443	46.5915	0	0	81.9974	32.1472	39.8354	1.82562	29.2122
P19404	NDUFV2	NADH dehydrogenase [ubiquinone] flavoprotein 2, mitochondrial OS=Homo sapiens GN=NDUFV2 PE=1 SV=2 - [NDUV2_HUMAN]	55.8494	71.2967	55.0614	51.7419	58.4874	8.72307	115.785	157.057	153.312	147.006	143.29	18.8	0.408175	14.9145
Q96A26	FAM162A C3orf28 E2IG5 DC16 FWP001	Protein FAM162A OS=Homo sapiens GN=FAM162A PE=1 SV=2 - [F162A_HUMAN]	0	0	100.762	133.119	58.4701	68.7956	215.67	232.056	0	56.0047	125.933	115.562	0.464297	117.659
P08962	CD63	CD63 antigen OS=Homo sapiens GN=CD63 PE=1 SV=2 - [CD63_HUMAN]	0	0	134.387	99.2229	58.4026	68.9486	0	0	0	0	0	0	#DIV/0!	118.057
P53680	AP2S1 AP17 CLAPS2	AP-2 complex subunit sigma OS=Homo sapiens GN=AP2S1 PE=1 SV=2 - [AP2S1_HUMAN]	0	0	0	232.752	58.1881	116.376	141.277	114.855	0	0	64.033	74.7217	0.90872	200
Q96TA1	FAM129B C9orf88	Niban-like protein 1 OS=Homo sapiens GN=FAM129B PE=1 SV=3 - [NIBL1_HUMAN]	54.7466	57.2621	69.381	50.9354	58.0813	7.96947	101.473	120.478	0	108.076	82.5069	55.566	0.703956	13.7212
Q8NC44	FAM134A	Protein FAM134A OS=Homo sapiens GN=FAM134A PE=1 SV=3 - [F134A_HUMAN]	0	68.65	71.344	91.3277	57.8304	39.8585	0	0	0	0	0	0	#DIV/0!	68.9231
Q02818	NUCB1 NUC	Nucleobindin-1 OS=Homo sapiens GN=NUCB1 PE=1 SV=4 - [NUCB1_HUMAN]	46.184	108.117	40.1236	35.9264	57.5876	33.9481	26.9457	0	0	0	6.73643	13.4729	8.54868	58.9503
P30536	TSPO	Translocator protein OS=Homo sapiens GN=TSPO PE=1 SV=3 - [TSPOA_HUMAN]	0	0	126.366	103.565	57.4829	67.0251	0	0	0	0	0	0	#DIV/0!	116.6
Q13277	STX3 STX3A	Syntaxin-3 OS=Homo sapiens GN=STX3 PE=1 SV=3 - [STX3_HUMAN]	132.407	95.6925	0	0	57.025	67.5312	0	0	0	0	0	0	#DIV/0!	118.424
Q9Y2Q5	LAMTOR2 MAPBPIP ROBLD3 HSPC003	Ragulator complex protein LAMTOR2 OS=Homo sapiens GN=LAMTOR2 PE=1 SV=1 - [LTOR2_HUMAN]	58.9142	88.1355	38.3163	41.0851	56.6128	22.9118	118.106	140.249	104.394	147.391	127.535	19.8354	0.4439	40.471
Q9UBM7	DHCR7 D7SR	7-dehydrocholesterol reductase OS=Homo sapiens GN=DHCR7 PE=1 SV=1 - [DHCR7_HUMAN]	55.6023	73.4153	66.3117	30.0672	56.3491	18.9895	29.6956	0	0	0	7.4239	14.8478	7.59023	33.6997
Q9BVI4	NOC4L	Nucleolar complex protein 4 homolog OS=Homo sapiens GN=NOC4L PE=1 SV=1 - [NOC4L_HUMAN]	52.0682	27.1533	82.2663	61.8807	55.8421	22.891	35.2078	21.5489	0	55.4638	28.0551	23.3225	1.99044	40.9924
Q8TEM1	NUP210	Nuclear pore membrane glycoprotein 210 OS=Homo sapiens GN=NUP210 PE=1 SV=3 - [PO210_HUMAN]	73.4838	96.5001	52.6654	0	55.6623	41.2012	0	0	0	0	0	0	#DIV/0!	74.0198
P13796	LCP1 PLS2	Plastin-2 OS=Homo sapiens GN=LCP1 PE=1 SV=6 - [PLSL_HUMAN]	221.777	0	0	0	55.4443	110.889	132.038	161.831	184.778	237.632	179.07	44.6142	0.309624	200
Q70UQ0	IKBIP IKIP	Inhibitor of nuclear factor kappa-B kinase-interacting protein OS=Homo sapiens GN=IKBIP PE=1 SV=1 - [IKIP_HUMAN]	0	0	135.89	85.1443	55.2586	67.0861	31.3794	97.8711	0	140.034	67.321	63.3623	0.820823	121.404
Q96RD7	PANX1 MRS1 UNQ2529/PRO6028	Pannexin-1 OS=Homo sapiens GN=PANX1 PE=1 SV=4 - [PANX1_HUMAN]	53.3137	59.1892	52.0699	56.4041	55.2442	3.19957	36.2368	0	0	77.4195	28.4141	36.8666	1.94426	5.79169
Q14789	GOLGB1	Golgin subfamily B member 1 OS=Homo sapiens GN=GOLGB1 PE=1 SV=2 - [GOGB1_HUMAN]	56.0167	63.541	23.593	77.543	55.1734	22.8652	0	41.5215	51.0332	245.114	84.4172	109.399	0.65358	41.4424
Q96JQ2	CLMN	Calmin OS=Homo sapiens GN=CLMN PE=1 SV=1 - [CLMN_HUMAN]	57.3369	94.5709	30.9466	36.7087	54.8908	28.7773	0	0	0	0	0	0	#DIV/0!	52.4266
Q01518	CAP1 CAP	Adenylyl cyclase-associated protein 1 OS=Homo sapiens GN=CAP1 PE=1 SV=5 - [CAP1_HUMAN]	43.862	69.3639	62.1931	42.8372	54.5641	13.2827	42.5303	105.356	126.818	204.345	119.762	66.7739	0.455603	24.3433
Q7L014	DDX46 KIAA0801	Probable ATP-dependent RNA helicase DDX46 OS=Homo sapiens GN=DDX46 PE=1 SV=2 - [DDX46_HUMAN]	122.242	95.9548	0	0	54.5492	63.8957	140.768	169.092	139.845	81.6182	132.831	36.7415	0.410667	117.134
O15118	NPC1	Niemann-Pick C1 protein OS=Homo sapiens GN=NPC1 PE=1 SV=2 - [NPC1_HUMAN]	53.653	65.602	52.0118	46.8223	54.5223	7.93948	41.0724	111.764	42.4607	83.2712	69.6421	34.23	0.782893	14.5619
Q9H553	ALG2 UNQ666/PRO1298	Alpha-1,3/1,6-mannosyltransferase ALG2 OS=Homo sapiens GN=ALG2 PE=1 SV=1 - [ALG2_HUMAN]	46.2046	81.7731	60.4718	28.6801	54.2824	22.4705	0	0	0	10.8255	2.70639	5.41277	20.0572	41.3956
Q9H8Y8	GORASP2 GOLPH6	Golgi reassembly-stacking protein 2 OS=Homo sapiens GN=GORASP2 PE=1 SV=3 - [GORS2_HUMAN]	59.9425	76.347	45.6206	34.3025	54.0532	18.1925	0	46.2695	0	0	11.5674	23.1347	4.6729	33.6566
P21589	NT5E NT5 NTE	5'-nucleotidase OS=Homo sapiens GN=NT5E PE=1 SV=1 - [5NTD_HUMAN]	92.4931	91.7183	0	30.2061	53.6044	46.1372	439.894	542.515	558.7	2370.84	977.987	930.056	0.0548109	86.0698
P78381	SLC35A2 UGALT UGT UGTL	UDP-galactose translocator OS=Homo sapiens GN=SLC35A2 PE=1 SV=1 - [S35A2_HUMAN]	101.947	112.078	0	0	53.5064	61.9221	0	0	0	0	0	0	#DIV/0!	115.728
P82094	TMF1	TATA element modulatory factor OS=Homo sapiens GN=TMF1 PE=1 SV=2 - [TMF1_HUMAN]	47.5508	69.2511	58.3682	37.7479	53.2295	13.6018	0	0	0	0	0	0	#DIV/0!	25.5531
O14683	TP53I11	Tumor protein p53-inducible protein 11 OS=Homo sapiens GN=TP53I11 PE=1 SV=2 - [P5I11_HUMAN]	0	0	128.583	83.5199	53.0258	63.9331	0	0	0	0	0	0	#DIV/0!	120.57
Q11201	ST3GAL1	CMP-N-acetylneuraminate-beta-galactosamide-alpha-2,3-sialyltransferase 1 OS=Homo sapiens GN=ST3GAL1 PE=2 SV=1 - [SIA4A_HUMAN]	27.9816	93.9306	42.1695	47.384	52.8664	28.5774	0	0	0	0	0	0	#DIV/0!	54.0558
Q9NY26	SLC39A1	Zinc transporter ZIP1 OS=Homo sapiens GN=SLC39A1 PE=1 SV=1 - [S39A1_HUMAN]	0	0	102.52	108.231	52.6878	60.8832	0	0	0	0	0	0	#DIV/0!	115.555
O14907	TAX1BP3 TIP1	Tax1-binding protein 3 OS=Homo sapiens GN=TAX1BP3 PE=1 SV=2 - [TX1B3_HUMAN]	112.398	98.2768	0	0	52.6687	61.0892	181.116	229.778	213.675	403.978	257.137	99.9651	0.204828	115.988
P50336	PPOX	Protoporphyrinogen oxidase OS=Homo sapiens GN=PPOX PE=1 SV=1 - [PPOX_HUMAN]	0	104.482	105.485	0	52.4919	60.6138	153.332	187.256	19.8577	172.506	133.238	76.8522	0.393971	115.473
Q10589	BST2	Bone marrow stromal antigen 2 OS=Homo sapiens GN=BST2 PE=1 SV=1 - [BST2_HUMAN]	0	0	44.5487	165.376	52.4812	78.1381	0	0	0	0	0	0	#DIV/0!	148.888
Q9UIQ6	LNPEP OTASE	Leucyl-cystinyl aminopeptidase OS=Homo sapiens GN=LNPEP PE=1 SV=3 - [LCAP_HUMAN]	37.8539	63.2872	54.9498	53.0608	52.2879	10.5989	58.4591	100.262	48.1677	141.674	87.1408	42.7692	0.600039	20.2702
O60635	TSPAN1	Tetraspanin-1 OS=Homo sapiens GN=TSPAN1 PE=1 SV=2 - [TSN1_HUMAN]	60.2787	67.9549	39.6253	39.5387	51.8494	14.5077	0	0	0	0	0	0	#DIV/0!	27.9804
O00161	SNAP23	Synaptosomal-associated protein 23 OS=Homo sapiens GN=SNAP23 PE=1 SV=1 - [SNP23_HUMAN]	0	0	76.2978	130.34	51.6594	63.6004	135.278	0	137.683	0	68.2402	78.8031	0.757023	123.115
Q9BYT8	NLN AGTBP KIAA1226	Neurolysin, mitochondrial OS=Homo sapiens GN=NLN PE=1 SV=1 - [NEUL_HUMAN]	63.8615	62.1454	41.308	38.2599	51.3937	13.4816	169.636	207.196	228.485	152.86	189.544	34.4964	0.271144	26.232
O00400	SLC33A1 ACATN AT1	Acetyl-coenzyme A transporter 1 OS=Homo sapiens GN=SLC33A1 PE=1 SV=1 - [ACATN_HUMAN]	22.4974	30.3085	81.0372	71.0192	51.2156	29.1167	44.5774	45.4559	49.8839	72.1705	53.0219	12.9752	0.965932	56.8513
Q8NBZ7	UXS1 UNQ2538/PRO6079	UDP-glucuronic acid decarboxylase 1 OS=Homo sapiens GN=UXS1 PE=1 SV=1 - [UXS1_HUMAN]	38.8268	59.8703	45.894	57.6364	50.5569	9.9364	44.0018	48.2901	0	89.3729	45.4162	36.538	1.11319	19.6539
P54760	EPHB4	Ephrin type-B receptor 4 OS=Homo sapiens GN=EPHB4 PE=1 SV=2 - [EPHB4_HUMAN]	41.8599	71.1045	89.1585	0	50.5307	38.9184	0	0	0	0	0	0	#DIV/0!	77.0193
Q14534	SQLE	Squalene monooxygenase OS=Homo sapiens GN=SQLE PE=1 SV=3 - [ERG1_HUMAN]	0	51.6882	98.61	50.7706	50.2672	40.2744	0	0	0	0	0	0	#DIV/0!	80.1207
P24390	KDELR1	ER lumen protein-retaining receptor 1 OS=Homo sapiens GN=KDELR1 PE=1 SV=1 - [ERD21_HUMAN]	0	0	200.718	0	50.1795	100.359	0	0	0	0	0	0	#DIV/0!	200
Q92536	SLC7A6 KIAA0245	Y+L amino acid transporter 2 OS=Homo sapiens GN=SLC7A6 PE=1 SV=3 - [YLAT2_HUMAN]	0	200.448	0	0	50.1119	100.224	0	0	0	0	0	0	#DIV/0!	200
P04920	SLC4A2	Anion exchange protein 2 OS=Homo sapiens GN=SLC4A2 PE=1 SV=4 - [B3A2_HUMAN]	31.2488	20.0525	67.6035	81.1838	50.0221	29.0446	0	0	0	0	0	0	#DIV/0!	58.0636
P52789	HK2	Hexokinase-2 OS=Homo sapiens GN=HK2 PE=1 SV=2 - [HXK2_HUMAN]	0	0	88.0686	111.897	49.9915	58.5391	0	270.402	293.028	104.222	166.913	139.529	0.299506	117.098
Q9H3K2	GHITM	Growth hormone-inducible transmembrane protein OS=Homo sapiens GN=GHITM PE=1 SV=2 - [GHITM_HUMAN]	88.9084	110.817	0	0	49.9314	58.3455	65.8348	128.791	88.6699	0	70.8238	53.912	0.705009	116.851
Q9H1C4	UNC93B1 UNC93 UNC93B	Protein unc-93 homolog B1 OS=Homo sapiens GN=UNC93B1 PE=1 SV=2 - [UN93B_HUMAN]	48.9952	64.1792	41.804	44.5761	49.8886	9.9767	35.4689	51.2583	80.7218	47.5707	53.7549	19.2013	0.928076	19.9979
Q9H0U3	MAGT1 IAG2 PSEC0084 UNQ628/PRO1244	Magnesium transporter protein 1 OS=Homo sapiens GN=MAGT1 PE=1 SV=1 - [MAGT1_HUMAN]	0	0	79.4829	118.898	49.5951	59.4852	58.8895	0	0	0	14.7224	29.4448	3.36869	119.942
Q99442	SEC62	Translocation protein SEC62 OS=Homo sapiens GN=SEC62 PE=1 SV=1 - [SEC62_HUMAN]	0	0	84.2097	111.298	48.877	57.5116	0	0	0	0	0	0	#DIV/0!	117.666
Q8NBN3	TMEM87A	Transmembrane protein 87A OS=Homo sapiens GN=TMEM87A PE=1 SV=3 - [TM87A_HUMAN]	0	18.8062	94.2752	81.864	48.7364	46.3403	0	0	0	0	0	0	#DIV/0!	95.0836
Q99640	PKMYT1	Membrane-associated tyrosine- and threonine-specific cdc2-inhibitory kinase OS=Homo sapiens GN=PKMYT1 PE=1 SV=1 - [PMYT1_HUMAN]	0	110.118	46.4825	38.1685	48.6921	45.6787	0	0	0	0	0	0	#DIV/0!	93.8113
Q9BXJ9	NAA15 GA19 NARG1 NATH TBDN100	N-alpha-acetyltransferase 15, NatA auxiliary subunit OS=Homo sapiens GN=NAA15 PE=1 SV=1 - [NAA15_HUMAN]	64.6064	129.942	0	0	48.6371	62.1735	319.428	70.5971	0	26.2814	104.077	146.494	0.46732	127.831
Q96EY1	DNAJA3 HCA57 TID1	DnaJ homolog subfamily A member 3, mitochondrial OS=Homo sapiens GN=DNAJA3 PE=1 SV=2 - [DNJA3_HUMAN]	37.8559	69.394	32.0297	54.5529	48.4581	16.9092	46.9701	47.5578	0	127.43	55.4895	52.8836	0.873284	34.8944
P49585	PCYT1A CTPCT PCYT1	Choline-phosphate cytidylyltransferase A OS=Homo sapiens GN=PCYT1A PE=1 SV=2 - [PCY1A_HUMAN]	102.355	90.9778	0	0	48.3332	56.0034	0	0	0	0	0	0	#DIV/0!	115.869
Q9H490	PIGU	Phosphatidylinositol glycan anchor biosynthesis class U protein OS=Homo sapiens GN=PIGU PE=1 SV=3 - [PIGU_HUMAN]	0	46.786	79.4468	66.9844	48.3043	34.9018	0	16.0388	96.1736	0	28.0531	46.0387	1.72189	72.2541
Q16513	PKN2 PRK2 PRKCL2	Serine/threonine-protein kinase N2 OS=Homo sapiens GN=PKN2 PE=1 SV=1 - [PKN2_HUMAN]	0	56.1981	136.654	0	48.2131	64.639	38.5119	101.041	0	79.3167	54.7173	44.7496	0.88113	134.069
P51159	RAB27A RAB27	Ras-related protein Rab-27A OS=Homo sapiens GN=RAB27A PE=1 SV=3 - [RB27A_HUMAN]	0	0	114.202	77.9932	48.0487	57.4173	0	68.7206	0	0	17.1801	34.3603	2.79676	119.498
Q9P2X0	DPM3	Dolichol-phosphate mannosyltransferase subunit 3 OS=Homo sapiens GN=DPM3 PE=1 SV=2 - [DPM3_HUMAN]	0	0	116.288	75.2559	47.886	57.7757	0	0	0	0	0	0	#DIV/0!	120.653
Q9NUQ9	FAM49B BM-009	Protein FAM49B OS=Homo sapiens GN=FAM49B PE=1 SV=1 - [FA49B_HUMAN]	66.9634	124.545	0	0	47.877	60.0739	25.7883	0	68.0942	52.4949	36.5944	30.0055	1.30832	125.476
Q96PD2	DCBLD2 CLCP1 ESDN	Discoidin, CUB and LCCL domain-containing protein 2 OS=Homo sapiens GN=DCBLD2 PE=1 SV=1 - [DCBD2_HUMAN]	140.424	50.963	0	0	47.8468	66.2292	0	0	0	0	0	0	#DIV/0!	138.419
P63165	SUMO1 SMT3C SMT3H3 UBL1 OK/SW-cl.43	Small ubiquitin-related modifier 1 OS=Homo sapiens GN=SUMO1 PE=1 SV=1 - [SUMO1_HUMAN]	0	0	98.0277	91.6942	47.4305	54.829	199.311	0	0	0	49.8277	99.6554	0.951889	115.599
O15027	SEC16A	Protein transport protein Sec16A OS=Homo sapiens GN=SEC16A PE=1 SV=3 - [SC16A_HUMAN]	97.4748	71.2662	0	20.351	47.273	44.9274	0	0	0	0	0	0	#DIV/0!	95.0382
Q9H492	MAP1LC3A	Microtubule-associated proteins 1A/1B light chain 3A OS=Homo sapiens GN=MAP1LC3A PE=1 SV=2 - [MLP3A_HUMAN]	0	0	99.1933	89.5978	47.1978	54.6399	0	0	0	0	0	0	#DIV/0!	115.768
Q7Z5G4	GOLGA7	Golgin subfamily A member 7 OS=Homo sapiens GN=GOLGA7 PE=1 SV=2 - [GOGA7_HUMAN]	59.6479	0	62.0194	66.2557	46.9807	31.4395	0	0	0	0	0	0	#DIV/0!	66.92
Q9NUP9	LIN7C MALS3 VELI3	Protein lin-7 homolog C OS=Homo sapiens GN=LIN7C PE=1 SV=1 - [LIN7C_HUMAN]	0	0	80.5739	107.058	46.9079	55.2332	81.8743	65.2525	0	0	36.7817	43.0105	1.27531	117.748
Q15643	TRIP11	Thyroid receptor-interacting protein 11 OS=Homo sapiens GN=TRIP11 PE=1 SV=3 - [TRIPB_HUMAN]	63.1505	55.4748	24.8783	42.6966	46.5501	16.7306	0	0	22.5115	0	5.62787	11.2557	8.27134	35.9411
Q16134	ETFDH	Electron transfer flavoprotein-ubiquinone oxidoreductase, mitochondrial OS=Homo sapiens GN=ETFDH PE=1 SV=2 - [ETFD_HUMAN]	38.8845	22.8677	69.8922	54.1418	46.4466	20.183	113.929	142.265	86.7316	88.7583	107.921	26.0243	0.430376	43.4543
Q96T83	SLC9A7 NHE7	Sodium/hydrogen exchanger 7 OS=Homo sapiens GN=SLC9A7 PE=1 SV=1 - [SL9A7_HUMAN]	89.1822	96.5801	0	0	46.4406	53.7099	0	0	0	0	0	0	#DIV/0!	115.653
Q9NYM9	BET1L GS15	BET1-like protein OS=Homo sapiens GN=BET1L PE=1 SV=1 - [BET1L_HUMAN]	185.696	0	0	0	46.4239	92.8478	0	0	0	0	0	0	#DIV/0!	200
P09429	HMGB1 HMG1	High mobility group protein B1 OS=Homo sapiens GN=HMGB1 PE=1 SV=3 - [HMGB1_HUMAN]	101.872	83.0824	0	0	46.2386	53.94	502.209	98.0485	0	276.82	219.269	220.711	0.210876	116.656
Q9BRT3	MIEN1	Migration and invasion enhancer 1 OS=Homo sapiens GN=MIEN1 PE=1 SV=1 - [MIEN1_HUMAN]	0	0	85.4839	99.372	46.214	53.6637	0	0	0	0	0	0	#DIV/0!	116.12
Q86YN1	DOLPP1 LSFR2	Dolichyldiphosphatase 1 OS=Homo sapiens GN=DOLPP1 PE=2 SV=1 - [DOPP1_HUMAN]	59.7676	58.6393	0	65.6178	46.0062	30.8229	0	0	0	57.0018	14.2504	28.5009	3.2284	66.9974
Q8N4Q1	CHCHD4 MIA40	Mitochondrial intermembrane space import and assembly protein 40 OS=Homo sapiens GN=CHCHD4 PE=1 SV=1 - [MIA40_HUMAN]	0	62.2268	52.8475	68.9002	45.9936	31.3614	82.4452	0	0	0	20.6113	41.2226	2.23147	68.1864
P12931	SRC SRC1	Proto-oncogene tyrosine-protein kinase Src OS=Homo sapiens GN=SRC PE=1 SV=3 - [SRC_HUMAN]	0	0	58.7342	124.524	45.8144	59.3295	148.818	108.387	162	181.808	150.253	31.0296	0.304915	129.5
Q14739	LBR	Lamin-B receptor OS=Homo sapiens GN=LBR PE=1 SV=2 - [LBR_HUMAN]	0	0	98.6338	84.2687	45.7256	53.1241	27.0246	50.1111	0	142.949	55.0211	62.0927	0.831056	116.18
Q53EP0	FNDC3B	Fibronectin type III domain-containing protein 3B OS=Homo sapiens GN=FNDC3B PE=1 SV=2 - [FND3B_HUMAN]	27.0052	57.5552	49.6667	48.5241	45.6878	13.0863	0	0	0	0	0	0	#DIV/0!	28.6428
Q15785	TOMM34	Mitochondrial import receptor subunit TOM34 OS=Homo sapiens GN=TOMM34 PE=1 SV=2 - [TOM34_HUMAN]	68.2009	54.5677	32.6217	27.1783	45.6421	19.1399	0	0	0	0	0	0	#DIV/0!	41.9347
Q9UI09	NDUFA12 DAP13	NADH dehydrogenase [ubiquinone] 1 alpha subcomplex subunit 12 OS=Homo sapiens GN=NDUFA12 PE=1 SV=1 - [NDUAC_HUMAN]	87.5706	94.1138	0	0	45.4211	52.5158	87.0812	149.962	75.2309	151.432	115.926	40.4443	0.39181	115.62
Q6P4Q7	CNNM4	Metal transporter CNNM4 OS=Homo sapiens GN=CNNM4 PE=1 SV=3 - [CNNM4_HUMAN]	58.2223	59.1444	31.1939	32.8962	45.3642	15.3999	0	0	0	0	0	0	#DIV/0!	33.9473
Q9NZN4	EHD2 PAST2	EH domain-containing protein 2 OS=Homo sapiens GN=EHD2 PE=1 SV=2 - [EHD2_HUMAN]	28.8149	42.1119	58.0021	50.0471	44.744	12.444	344.303	355.676	396.137	203.277	324.848	84.0445	0.137738	27.8116
Q86WV6	TMEM173 ERIS MITA STING	Stimulator of interferon genes protein OS=Homo sapiens GN=TMEM173 PE=1 SV=1 - [STING_HUMAN]	79.3529	98.2485	0	0	44.4004	51.8462	41.523	49.1357	0	71.2122	40.4677	29.772	1.09718	116.77
Q13439	GOLGA4	Golgin subfamily A member 4 OS=Homo sapiens GN=GOLGA4 PE=1 SV=1 - [GOGA4_HUMAN]	60.5254	89.2329	27.3895	0	44.287	38.8616	0	26.0477	24.1931	0	12.5602	14.523	3.52598	87.7496
Q5T9A4	ATAD3B KIAA1273 TOB3	ATPase family AAA domain-containing protein 3B OS=Homo sapiens GN=ATAD3B PE=1 SV=1 - [ATD3B_HUMAN]	0	0	86.9264	89.8389	44.1913	51.0416	0	109.149	102.621	177.454	97.3058	73.168	0.454149	115.501
O15320	CTAGE5 MEA11 MEA6 MGEA11 MGEA6	Endoplasmic reticulum export factor CTAGE5 OS=Homo sapiens GN=CTAGE5 PE=1 SV=4 - [CTGE5_HUMAN]	89.5804	87.1512	0	0	44.1829	51.0277	59.0723	75.8036	0	51.6261	46.6255	32.6865	0.947613	115.492
P49757	NUMB	Protein numb homolog OS=Homo sapiens GN=NUMB PE=1 SV=2 - [NUMB_HUMAN]	77.3165	66.455	32.638	0	44.1024	35.0203	0	41.7641	83.2761	0	31.26	39.8764	1.41082	79.4069
Q99747	NAPG SNAPG	Gamma-soluble NSF attachment protein OS=Homo sapiens GN=NAPG PE=1 SV=1 - [SNAG_HUMAN]	98.6535	77.3966	0	0	44.0125	51.5569	45.3575	30.8117	0	65.2315	35.3502	27.4668	1.24504	117.141
Q4KWH8	PLCH1 KIAA1069 PLCL3	1-phosphatidylinositol 4,5-bisphosphate phosphodiesterase eta-1 OS=Homo sapiens GN=PLCH1 PE=1 SV=1 - [PLCH1_HUMAN]	0	0	88.7357	86.8925	43.9071	50.7051	34.2482	0	0	0	8.56204	17.1241	5.12811	115.483
Q8IXI1	RHOT2 ARHT2 C16orf39	Mitochondrial Rho GTPase 2 OS=Homo sapiens GN=RHOT2 PE=1 SV=2 - [MIRO2_HUMAN]	51.9044	0	76.7164	45.1329	43.4384	31.9837	83.463	158.498	104.682	121.338	116.995	31.7142	0.371284	73.6299
Q15904	ATP6AP1 ATP6IP1 ATP6S1 VATPS1 XAP3	V-type proton ATPase subunit S1 OS=Homo sapiens GN=ATP6AP1 PE=1 SV=2 - [VAS1_HUMAN]	73.6055	0	55.1234	44.1371	43.2165	31.2718	73.0843	121.998	83.2511	69.1887	86.8805	24.1504	0.497425	72.3608
Q969Q5	RAB24	Ras-related protein Rab-24 OS=Homo sapiens GN=RAB24 PE=1 SV=1 - [RAB24_HUMAN]	0	0	78.7369	94.0788	43.2039	50.2792	0	0	0	0	0	0	#DIV/0!	116.377
P30419	NMT1 NMT	Glycylpeptide N-tetradecanoyltransferase 1 OS=Homo sapiens GN=NMT1 PE=1 SV=2 - [NMT1_HUMAN]	80.6669	34.1639	0	57.7245	43.1388	34.4606	0	90.8839	0	124.217	53.7753	63.5681	0.802205	79.8831
Q9P289	STK26	Serine/threonine-protein kinase 26 OS=Homo sapiens GN=STK26 PE=1 SV=2 - [STK26_HUMAN]	0	0	87.3606	85.0029	43.0909	49.7664	0	0	114.989	0	28.7472	57.4944	1.49896	115.492
Q96EE3	SEH1L SEC13L SEH1	Nucleoporin SEH1 OS=Homo sapiens GN=SEH1L PE=1 SV=3 - [SEH1_HUMAN]	98.5677	73.7142	0	0	43.0705	50.758	30.1047	79.3112	0	132.529	60.4862	58.0981	0.712071	117.849
Q9Y6A9	SPCS1 SPC12 HSPC033	Signal peptidase complex subunit 1 OS=Homo sapiens GN=SPCS1 PE=1 SV=4 - [SPCS1_HUMAN]	0	0	0	172.229	43.0573	86.1147	0	0	0	86.0104	21.5026	43.0052	2.00243	200
Q8WVQ1	CANT1	Soluble calcium-activated nucleotidase 1 OS=Homo sapiens GN=CANT1 PE=1 SV=1 - [CANT1_HUMAN]	86.3451	0	49.4911	36.3262	43.0406	35.658	0	0	0	0	0	0	#DIV/0!	82.8472
O75380	NDUFS6	NADH dehydrogenase [ubiquinone] iron-sulfur protein 6, mitochondrial OS=Homo sapiens GN=NDUFS6 PE=1 SV=1 - [NDUS6_HUMAN]	0	107.807	38.2942	25.861	42.9906	46.061	0	58.1671	0	0	14.5418	29.0836	2.95635	107.142
Q96ND0	FAM210A C18orf19	Protein FAM210A OS=Homo sapiens GN=FAM210A PE=1 SV=2 - [F210A_HUMAN]	86.6463	84.9668	0	0	42.9033	49.5452	0	0	0	0	0	0	#DIV/0!	115.481
Q9NW15	ANO10 TMEM16K	Anoctamin-10 OS=Homo sapiens GN=ANO10 PE=1 SV=2 - [ANO10_HUMAN]	51.9218	65.4441	0	54.2019	42.8919	29.1992	0	49.8608	132.614	51.3752	58.4626	54.8956	0.733665	68.0761
Q9UKR5	C14orf1	Probable ergosterol biosynthetic protein 28 OS=Homo sapiens GN=C14orf1 PE=1 SV=1 - [ERG28_HUMAN]	0	0	77.0224	92.2627	42.3213	49.2629	0	0	0	0	0	0	#DIV/0!	116.402
Q14019	COTL1	Coactosin-like protein OS=Homo sapiens GN=COTL1 PE=1 SV=3 - [COTL1_HUMAN]	0	0	89.5088	79.161	42.1675	48.8737	0	0	0	0	0	0	#DIV/0!	115.904
Q96D05	C10orf35	Uncharacterized protein C10orf35 OS=Homo sapiens GN=C10orf35 PE=1 SV=1 - [CJ035_HUMAN]	59.248	0	0	108.297	41.8862	52.3472	0	0	0	0	0	0	#DIV/0!	124.975
Q8IXI2	RHOT1 ARHT1	Mitochondrial Rho GTPase 1 OS=Homo sapiens GN=RHOT1 PE=1 SV=2 - [MIRO1_HUMAN]	47.1356	27.47	51.3474	41.4173	41.8426	10.4101	0	6.77896	115.153	34.407	39.0847	52.8505	1.07056	24.8792
O14548	COX7A2L COX7AR COX7RP	Cytochrome c oxidase subunit 7A-related protein, mitochondrial OS=Homo sapiens GN=COX7A2L PE=1 SV=2 - [COX7R_HUMAN]	95.9082	71.0683	0	0	41.7441	49.2571	117.82	208.969	0	185.966	128.189	93.8147	0.325645	117.998
Q9UKV5	AMFR RNF45	E3 ubiquitin-protein ligase AMFR OS=Homo sapiens GN=AMFR PE=1 SV=2 - [AMFR_HUMAN]	83.0981	68.7294	13.7058	0	41.3833	40.6881	0	47.1056	0	46.2341	23.3349	26.9472	1.77345	98.32
P55789	GFER ALR HERV1 HPO	FAD-linked sulfhydryl oxidase ALR OS=Homo sapiens GN=GFER PE=1 SV=2 - [ALR_HUMAN]	81.8483	82.6152	0	0	41.1159	47.4775	0	36.422	0	0	9.10549	18.211	4.5155	115.473
P17612	PRKACA PKACA	cAMP-dependent protein kinase catalytic subunit alpha OS=Homo sapiens GN=PRKACA PE=1 SV=2 - [KAPCA_HUMAN]	31.6969	77.8716	0	54.6694	41.0595	33.236	0	58.6508	0	53.3007	27.9879	32.3913	1.46704	80.9461
Q96AA3	RFT1	Protein RFT1 homolog OS=Homo sapiens GN=RFT1 PE=1 SV=1 - [RFT1_HUMAN]	0	0	106.699	56.4717	40.7927	51.373	0	0	0	62.16	15.54	31.08	2.62501	125.937
O60830	TIMM17B	Mitochondrial import inner membrane translocase subunit Tim17-B OS=Homo sapiens GN=TIMM17B PE=1 SV=1 - [TI17B_HUMAN]	0	74.9224	55.0253	33.124	40.7679	32.095	0	0	0	0	0	0	#DIV/0!	78.726
O95486	SEC24A	Protein transport protein Sec24A OS=Homo sapiens GN=SEC24A PE=1 SV=2 - [SC24A_HUMAN]	91.7432	70.5379	0	0	40.5703	47.6397	13.898	12.6457	0	89.0526	28.8991	40.5907	1.40386	117.425
Q9Y490	TLN1 KIAA1027 TLN	Talin-1 OS=Homo sapiens GN=TLN1 PE=1 SV=3 - [TLN1_HUMAN]	26.3051	22.3573	76.0316	36.9242	40.4046	24.535	63.8974	122.321	185.472	416.667	197.089	154.574	0.205006	60.7234
Q92685	ALG3	Dol-P-Man:Man(5)GlcNAc(2)-PP-Dol alpha-1,3-mannosyltransferase OS=Homo sapiens GN=ALG3 PE=1 SV=1 - [ALG3_HUMAN]	0	66.115	52.0009	43.0643	40.295	28.4901	0	0	0	0	0	0	#DIV/0!	70.7037
Q8N2K0	ABHD12	Monoacylglycerol lipase ABHD12 OS=Homo sapiens GN=ABHD12 PE=1 SV=2 - [ABD12_HUMAN]	46.2704	52.1714	27.2919	35.3995	40.2833	11.1026	0	0	0	0	0	0	#DIV/0!	27.5612
Q9UP95	SLC12A4 KCC1	Solute carrier family 12 member 4 OS=Homo sapiens GN=SLC12A4 PE=1 SV=2 - [S12A4_HUMAN]	0	0	33.5217	127.542	40.2659	60.2917	22.6918	0	141.857	41.4915	51.51	62.5744	0.78171	149.734
Q9NVV0	TMEM38B	Trimeric intracellular cation channel type B OS=Homo sapiens GN=TMEM38B PE=1 SV=1 - [TM38B_HUMAN]	47.371	41.7228	0	71.6045	40.1746	29.7547	0	0	0	0	0	0	#DIV/0!	74.0634
Q8NBU5	ATAD1 FNP001	ATPase family AAA domain-containing protein 1 OS=Homo sapiens GN=ATAD1 PE=1 SV=1 - [ATAD1_HUMAN]	71.2895	87.4862	0	0	39.6939	46.3091	93.171	63.0897	0	152.718	77.2448	63.5532	0.513872	116.665
Q13501	SQSTM1	Sequestosome-1 OS=Homo sapiens GN=SQSTM1 PE=1 SV=1 - [SQSTM_HUMAN]	88.0645	0	70.1963	0	39.5652	46.2647	0	0	45.3329	0	11.3332	22.6665	3.49108	116.933
Q15800	MSMO1 DESP4 ERG25 SC4MOL	Methylsterol monooxygenase 1 OS=Homo sapiens GN=MSMO1 PE=1 SV=1 - [MSMO1_HUMAN]	0	0	80.3914	76.8035	39.2987	45.4019	0	136.305	0	382.6	129.726	180.413	0.302936	115.53
Q13444	ADAM15 MDC15	Disintegrin and metalloproteinase domain-containing protein 15 OS=Homo sapiens GN=ADAM15 PE=1 SV=4 - [ADA15_HUMAN]	55.3328	50.7867	51.0216	0	39.2853	26.2734	70.7978	46.5075	127.272	89.0241	83.4005	34.0406	0.471044	66.8786
Q9Y6E0	STK24 MST3 STK3	Serine/threonine-protein kinase 24 OS=Homo sapiens GN=STK24 PE=1 SV=1 - [STK24_HUMAN]	73.615	83.1639	0	0	39.1947	45.4258	78.5916	81.9004	114.989	120.97	99.1126	21.9633	0.395457	115.898
Q9BZF1	OSBPL8 KIAA1451 ORP8 OSBP10	Oxysterol-binding protein-related protein 8 OS=Homo sapiens GN=OSBPL8 PE=1 SV=3 - [OSBL8_HUMAN]	75.8728	79.6214	0	0	38.8736	44.9134	139.546	163.722	145.457	151.862	150.147	10.3537	0.258904	115.537
P06731	CEACAM5 CEA	Carcinoembryonic antigen-related cell adhesion molecule 5 OS=Homo sapiens GN=CEACAM5 PE=1 SV=3 - [CEAM5_HUMAN]	0	154.722	0	0	38.6806	77.3612	0	0	0	0	0	0	#DIV/0!	200
Q06787	FMR1	Synaptic functional regulator FMR1 OS=Homo sapiens GN=FMR1 PE=1 SV=1 - [FMR1_HUMAN]	62.5485	91.4341	0	0	38.4956	45.9886	0	16.3539	0	69.1121	21.3665	32.7507	1.80168	119.464
Q8NC56	LEMD2	LEM domain-containing protein 2 OS=Homo sapiens GN=LEMD2 PE=1 SV=1 - [LEMD2_HUMAN]	0	0	68.7779	84.7521	38.3825	44.7975	0	0	0	0	0	0	#DIV/0!	116.713
Q9BZM5	ULBP2 N2DL2 RAET1H UNQ463/PRO791	UL16-binding protein 2 OS=Homo sapiens GN=ULBP2 PE=1 SV=1 - [ULBP2_HUMAN]	74.0982	78.8333	0	0	38.2329	44.1898	0	0	0	0	0	0	#DIV/0!	115.581
P08240	SRPRA SRPR	Signal recognition particle receptor subunit alpha OS=Homo sapiens GN=SRPRA PE=1 SV=2 - [SRPRA_HUMAN]	0	27.9403	65.2556	59.5214	38.1793	30.2826	56.9643	64.8017	63.5417	130.947	79.0637	34.7592	0.482893	79.3168
Q4G148	GXYLT1	Glucoside xylosyltransferase 1 OS=Homo sapiens GN=GXYLT1 PE=1 SV=2 - [GXLT1_HUMAN]	30.0778	27.715	49.8053	44.9207	38.1297	10.8894	0	0	0	0	0	0	#DIV/0!	28.5589
Q9BUP0	EFHD1 SWS2 PP3051	EF-hand domain-containing protein D1 OS=Homo sapiens GN=EFHD1 PE=1 SV=1 - [EFHD1_HUMAN]	85.3574	66.7006	0	0	38.0145	44.5513	0	0	0	0	0	0	#DIV/0!	117.195
P18206	VCL	Vinculin OS=Homo sapiens GN=VCL PE=1 SV=4 - [VINC_HUMAN]	30.9017	36.569	42.7235	41.0699	37.816	5.29259	76.1983	129.464	59.1947	130.111	98.7418	36.5149	0.382979	13.9956
O75165	DNAJC13 KIAA0678 RME8	DnaJ homolog subfamily C member 13 OS=Homo sapiens GN=DNAJC13 PE=1 SV=5 - [DJC13_HUMAN]	94.9745	56.1291	0	0	37.7759	46.4132	0	70.3872	0	60.6559	32.7608	38.0369	1.15308	122.865
O43286	B4GALT5	Beta-1,4-galactosyltransferase 5 OS=Homo sapiens GN=B4GALT5 PE=2 SV=1 - [B4GT5_HUMAN]	0	0	78.8321	71.3699	37.5505	43.4665	0	0	89.9864	0	22.4966	44.9932	1.66916	115.755
O43815	STRN	Striatin OS=Homo sapiens GN=STRN PE=1 SV=4 - [STRN_HUMAN]	0	35.337	65.2383	47.3922	36.9919	27.5509	32.8722	76.1681	33.2417	73.9973	54.0698	24.2802	0.68415	74.4784
O43264	ZW10	Centromere/kinetochore protein zw10 homolog OS=Homo sapiens GN=ZW10 PE=1 SV=3 - [ZW10_HUMAN]	25.4163	30.8074	34.3857	56.3023	36.7279	13.5603	13.7232	41.9111	43.1811	34.4692	33.3212	13.6187	1.10224	36.921
O75340	PDCD6	Programmed cell death protein 6 OS=Homo sapiens GN=PDCD6 PE=1 SV=1 - [PDCD6_HUMAN]	54.239	0	45.9933	44.9133	36.2864	24.5469	0	0	0	0	0	0	#DIV/0!	67.6476
Q9BT22	ALG1 HMAT1 HMT1 PSEC0061 UNQ861/PRO1870	Chitobiosyldiphosphodolichol beta-mannosyltransferase OS=Homo sapiens GN=ALG1 PE=1 SV=2 - [ALG1_HUMAN]	0	86.2128	46.5852	11.8259	36.156	38.7886	38.3795	27.0078	0	110.234	43.9054	47.0576	0.823498	107.281
Q16850	CYP51A1 CYP51	Lanosterol 14-alpha demethylase OS=Homo sapiens GN=CYP51A1 PE=1 SV=3 - [CP51A_HUMAN]	35.1355	53.0415	26.4132	30.0152	36.1514	11.8151	37.9606	48.5238	32.7393	74.1698	48.3484	18.424	0.747727	32.6824
Q10472	GALNT1	Polypeptide N-acetylgalactosaminyltransferase 1 OS=Homo sapiens GN=GALNT1 PE=1 SV=1 - [GALT1_HUMAN]	51.3727	0	51.0403	41.6344	36.0118	24.4286	0	0	0	0	0	0	#DIV/0!	67.835
Q9NPL8	TIMMDC1 C3orf1 UNQ247/PRO284	Complex I assembly factor TIMMDC1, mitochondrial OS=Homo sapiens GN=TIMMDC1 PE=1 SV=2 - [TIDC1_HUMAN]	0	82.8687	57.2626	0	35.0328	41.7813	0	56.5516	0	57.0945	28.4115	32.8076	1.23305	119.263
Q9UPT5	EXOC7 EXO70 KIAA1067	Exocyst complex component 7 OS=Homo sapiens GN=EXOC7 PE=1 SV=3 - [EXOC7_HUMAN]	71.664	67.9422	0	0	34.9015	40.3295	67.2858	68.8655	42.1351	25.2876	50.8935	21.0085	0.685776	115.552
Q96EK6	GNPNAT1 GNA1	Glucosamine 6-phosphate N-acetyltransferase OS=Homo sapiens GN=GNPNAT1 PE=1 SV=1 - [GNA1_HUMAN]	56.5875	55.5926	27.0084	0	34.7971	26.9492	91.0344	186.549	103.901	195.874	144.339	54.5105	0.241078	77.4466
Q8N490	PNKD KIAA1184 MR1 TAHCCP2 FKSG19 UNQ2491/PRO5778	Probable hydrolase PNKD OS=Homo sapiens GN=PNKD PE=1 SV=2 - [PNKD_HUMAN]	66.5712	72.4826	0	0	34.7634	40.2139	62.9554	74.0332	116.406	93.9218	86.8291	23.5145	0.400366	115.679
Q9Y5X1	SNX9 SH3PX1 SH3PXD3A	Sorting nexin-9 OS=Homo sapiens GN=SNX9 PE=1 SV=1 - [SNX9_HUMAN]	61.6695	77.3069	0	0	34.7441	40.6238	55.9429	44.2403	0	0	25.0458	29.3124	1.38722	116.923
O95159	ZFPL1	Zinc finger protein-like 1 OS=Homo sapiens GN=ZFPL1 PE=1 SV=2 - [ZFPL1_HUMAN]	0	47.2538	0	91.4682	34.6805	43.9257	0	0	0	0	0	0	#DIV/0!	126.658
Q99732	LITAF	Lipopolysaccharide-induced tumor necrosis factor-alpha factor OS=Homo sapiens GN=LITAF PE=1 SV=2 - [LITAF_HUMAN]	0	0	0	137.94	34.4849	68.9699	0	0	0	0	0	0	#DIV/0!	200
Q9H5V8	CDCP1 TRASK UNQ2486/PRO5773	CUB domain-containing protein 1 OS=Homo sapiens GN=CDCP1 PE=1 SV=3 - [CDCP1_HUMAN]	0	57.138	35.1236	45.5204	34.4455	24.6614	40.2182	43.6869	35.2884	71.9435	47.7842	16.4707	0.720855	71.5954
Q8IYS2	KIAA2013	Uncharacterized protein KIAA2013 OS=Homo sapiens GN=KIAA2013 PE=1 SV=1 - [K2013_HUMAN]	18.1139	31.2279	48.107	40.0246	34.3683	12.8428	0	10.7284	0	38.3027	12.2578	18.0849	2.8038	37.3681
Q9H2H9	SLC38A1 ATA1 NAT2 SAT1 SNAT1	Sodium-coupled neutral amino acid transporter 1 OS=Homo sapiens GN=SLC38A1 PE=1 SV=1 - [S38A1_HUMAN]	0	0	69.9475	67.4061	34.3384	39.6641	491.021	0	0	91.0002	145.505	234.304	0.235994	115.51
Q9UEU0	VTI1B VTI1 VTI1L VTI1L1 VTI2	Vesicle transport through interaction with t-SNAREs homolog 1B OS=Homo sapiens GN=VTI1B PE=1 SV=3 - [VTI1B_HUMAN]	0	52.5462	42.9719	41.31	34.207	23.3361	56.5594	56.5489	0	0	28.2771	32.6516	1.20971	68.2202
Q99595	TIMM17A MIMT17 TIM17 TIM17A TIMM17	Mitochondrial import inner membrane translocase subunit Tim17-A OS=Homo sapiens GN=TIMM17A PE=1 SV=1 - [TI17A_HUMAN]	70.6174	65.2346	0	0	33.963	39.2786	0	0	0	71.9925	17.9981	35.9963	1.88703	115.651
Q8WWI5	SLC44A1	Choline transporter-like protein 1 OS=Homo sapiens GN=SLC44A1 PE=1 SV=1 - [CTL1_HUMAN]	0	38.646	48.1969	47.9704	33.7033	22.9053	0	0	0	0	0	0	#DIV/0!	67.9615
Q92485	SMPDL3B ASML3B ASMLPD	Acid sphingomyelinase-like phosphodiesterase 3b OS=Homo sapiens GN=SMPDL3B PE=1 SV=2 - [ASM3B_HUMAN]	48.8082	85.8235	0	0	33.6579	41.6993	0	0	0	0	0	0	#DIV/0!	123.891
O14653	GOSR2 GS27	Golgi SNAP receptor complex member 2 OS=Homo sapiens GN=GOSR2 PE=1 SV=2 - [GOSR2_HUMAN]	0	58.3778	75.1299	0	33.3769	39.1425	27.9628	23.3886	0	60.1856	27.8843	24.7732	1.19698	117.274
Q9BWM7	SFXN3	Sideroflexin-3 OS=Homo sapiens GN=SFXN3 PE=1 SV=3 - [SFXN3_HUMAN]	72.5385	60.6243	0	0	33.2907	38.7473	80.6922	84.3064	127.071	226.567	129.659	67.9523	0.256755	116.391
P98194	ATP2C1 KIAA1347 PMR1L HUSSY-28	Calcium-transporting ATPase type 2C member 1 OS=Homo sapiens GN=ATP2C1 PE=1 SV=3 - [AT2C1_HUMAN]	17.3289	32.4133	32.9985	48.7399	32.8702	12.8271	22.6838	25.4885	0	51.7209	24.9733	21.1708	1.31621	39.0236
Q8IWA5	SLC44A2 CTL2 PSEC0210	Choline transporter-like protein 2 OS=Homo sapiens GN=SLC44A2 PE=1 SV=3 - [CTL2_HUMAN]	81.6365	0	49.5553	0	32.7979	40.0725	55.8635	57.0995	52.5959	51.354	54.2282	2.69841	0.604813	122.18
Q9Y371	SH3GLB1 KIAA0491 CGI-61	Endophilin-B1 OS=Homo sapiens GN=SH3GLB1 PE=1 SV=1 - [SHLB1_HUMAN]	69.1182	61.9857	0	0	32.776	37.9583	47.2629	58.2549	0	106.631	53.0373	43.764	0.617979	115.811
Q9H4L5	OSBPL3 KIAA0704 ORP3 OSBP3	Oxysterol-binding protein-related protein 3 OS=Homo sapiens GN=OSBPL3 PE=1 SV=1 - [OSBL3_HUMAN]	38.1691	92.7985	0	0	32.7419	43.895	0	0	0	0	0	0	#DIV/0!	134.064
Q14574	DSC3	Desmocollin-3 OS=Homo sapiens GN=DSC3 PE=1 SV=3 - [DSC3_HUMAN]	57.8281	72.5885	0	0	32.6042	38.1273	0	62.8641	132.206	0	48.7675	63.0271	0.668563	116.94
Q7LGA3	HS2ST1	Heparan sulfate 2-O-sulfotransferase 1 OS=Homo sapiens GN=HS2ST1 PE=1 SV=1 - [HS2ST_HUMAN]	0	20.3465	54.5945	55.3615	32.5756	27.1707	0	0	0	0	0	0	#DIV/0!	83.4082
P36021	SLC16A2	Monocarboxylate transporter 8 OS=Homo sapiens GN=SLC16A2 PE=1 SV=2 - [MOT8_HUMAN]	0	0	0	130.252	32.5629	65.1259	0	0	0	0	0	0	#DIV/0!	200
Q13177	PAK2	Serine/threonine-protein kinase PAK 2 OS=Homo sapiens GN=PAK2 PE=1 SV=3 - [PAK2_HUMAN]	0	130.111	0	0	32.5278	65.0556	0	0	0	0	0	0	#DIV/0!	200
P01130	LDLR	Low-density lipoprotein receptor OS=Homo sapiens GN=LDLR PE=1 SV=1 - [LDLR_HUMAN]	42.069	42.3125	0	45.573	32.4886	21.7179	27.0005	0	48.0669	37.6055	28.1682	20.6545	1.15338	66.8478
P22694	PRKACB	cAMP-dependent protein kinase catalytic subunit beta OS=Homo sapiens GN=PRKACB PE=1 SV=2 - [KAPCB_HUMAN]	24.7469	0	58.1491	45.9809	32.2192	25.5321	0	0	0	0	0	0	#DIV/0!	79.2447
P08581	MET	Hepatocyte growth factor receptor OS=Homo sapiens GN=MET PE=1 SV=4 - [MET_HUMAN]	0	43.526	43.8222	41.3937	32.1855	21.4842	0	22.9399	0	0	5.73499	11.47	5.61212	66.7513
Q3MIR4	TMEM30B	Cell cycle control protein 50B OS=Homo sapiens GN=TMEM30B PE=1 SV=1 - [CC50B_HUMAN]	0	0	81.4653	47.1764	32.1604	39.6864	0	0	0	0	0	0	#DIV/0!	123.401
Q9BSF4	TIMM29 c19orf52	Mitochondrial import inner membrane translocase subunit Tim29 OS=Homo sapiens GN=TIMM29 PE=1 SV=2 - [TIM29_HUMAN]	61.2626	67.0771	0	0	32.0849	37.1244	57.4698	76.0833	0	85.225	54.6945	38.2482	0.586621	115.707
Q13636	RAB31	Ras-related protein Rab-31 OS=Homo sapiens GN=RAB31 PE=1 SV=1 - [RAB31_HUMAN]	0	0	128.305	0	32.0763	64.1526	0	0	0	0	0	0	#DIV/0!	200
O75063	FAM20B KIAA0475	Glycosaminoglycan xylosylkinase OS=Homo sapiens GN=FAM20B PE=1 SV=1 - [XYLK_HUMAN]	37.1455	48.3993	42.4152	0	31.99	21.8166	21.5008	26.9305	0	75.2703	30.9254	31.7681	1.03443	68.1981
Q93052	LPP	Lipoma-preferred partner OS=Homo sapiens GN=LPP PE=1 SV=1 - [LPP_HUMAN]	65.1437	62.7891	0	0	31.9832	36.9435	23.9387	38.9319	0	74.2385	34.2773	31.0933	0.933073	115.509
Q9Y666	SLC12A7	Solute carrier family 12 member 7 OS=Homo sapiens GN=SLC12A7 PE=1 SV=3 - [S12A7_HUMAN]	66.1735	0	61.3316	0	31.8763	36.8606	0	0	0	0	0	0	#DIV/0!	115.636
P27701	CD82 KAI1 SAR2 ST6 TSPAN27	CD82 antigen OS=Homo sapiens GN=CD82 PE=1 SV=1 - [CD82_HUMAN]	0	0	69.8348	57.4492	31.821	37.09	88.9006	109.474	207.491	102.705	127.143	54.2453	0.250278	116.558
P22830	FECH	Ferrochelatase, mitochondrial OS=Homo sapiens GN=FECH PE=1 SV=2 - [HEMH_HUMAN]	0	0	69.7469	57.4209	31.7919	37.0535	88.3824	134.628	0	0	55.7526	67.0889	0.570232	116.55
Q5XXA6	ANO1	Anoctamin-1 OS=Homo sapiens GN=ANO1 PE=1 SV=1 - [ANO1_HUMAN]	0	58.7691	49.2677	18.7966	31.7083	27.1584	0	0	0	0	0	0	#DIV/0!	85.6508
Q96GC9	VMP1	Vacuole membrane protein 1 OS=Homo sapiens GN=VMP1 PE=1 SV=1 - [VMP1_HUMAN]	0	0	64.1028	62.5506	31.6634	36.5672	0	0	0	0	0	0	#DIV/0!	115.487
P62072	TIMM10	Mitochondrial import inner membrane translocase subunit Tim10 OS=Homo sapiens GN=TIMM10 PE=1 SV=1 - [TIM10_HUMAN]	0	0	0	126.534	31.6336	63.2671	0	0	0	0	0	0	#DIV/0!	200
O75616	ERAL1 HERA	GTPase Era, mitochondrial OS=Homo sapiens GN=ERAL1 PE=1 SV=2 - [ERAL1_HUMAN]	61.1683	65.3487	0	0	31.6293	36.5622	0	50.6501	0	0	12.6625	25.325	2.49786	115.596
O95219	SNX4	Sorting nexin-4 OS=Homo sapiens GN=SNX4 PE=1 SV=1 - [SNX4_HUMAN]	54.7611	49.8707	0	20.8077	31.3599	25.7233	0	20.292	0	0	5.073	10.146	6.18173	82.026
Q9UH99	SUN2 FRIGG KIAA0668 RAB5IP UNC84B	SUN domain-containing protein 2 OS=Homo sapiens GN=SUN2 PE=1 SV=3 - [SUN2_HUMAN]	24.7563	41.4913	57.4267	0	30.9186	24.552	38.4551	55.4916	0	56.1553	37.5255	26.3241	0.823935	79.4084
Q9Y3L5	RAP2C	Ras-related protein Rap-2c OS=Homo sapiens GN=RAP2C PE=1 SV=1 - [RAP2C_HUMAN]	0	0	123.616	0	30.904	61.8081	0	0	0	38.852	9.713	19.426	3.18172	200
Q8IWA4	MFN1	Mitofusin-1 OS=Homo sapiens GN=MFN1 PE=1 SV=2 - [MFN1_HUMAN]	48.7106	74.8312	0	0	30.8854	37.2236	0	0	0	0	0	0	#DIV/0!	120.521
Q9NXF1	TEX10	Testis-expressed sequence 10 protein OS=Homo sapiens GN=TEX10 PE=1 SV=2 - [TEX10_HUMAN]	0	0	66.6791	55.9054	30.6461	35.6594	0	0	0	0	0	0	#DIV/0!	116.359
Q8IV08	PLD3	Phospholipase D3 OS=Homo sapiens GN=PLD3 PE=1 SV=1 - [PLD3_HUMAN]	0	0	52.7127	69.5258	30.5596	35.9486	95.5261	94.3349	0	140.552	82.6032	59.1212	0.369957	117.634
Q68DH5	LMBRD2	LMBR1 domain-containing protein 2 OS=Homo sapiens GN=LMBRD2 PE=1 SV=1 - [LMBD2_HUMAN]	45.033	56.8494	20.3425	0	30.5562	25.4225	0	0	0	0	0	0	#DIV/0!	83.1991
Q2M2I8	AAK1	AP2-associated protein kinase 1 OS=Homo sapiens GN=AAK1 PE=1 SV=3 - [AAK1_HUMAN]	49.3333	34.7029	37.9117	0	30.487	21.2724	0	0	0	0	0	0	#DIV/0!	69.7753
Q15041	ARL6IP1	ADP-ribosylation factor-like protein 6-interacting protein 1 OS=Homo sapiens GN=ARL6IP1 PE=1 SV=2 - [AR6P1_HUMAN]	0	0	0	121.472	30.3681	60.7361	0	0	0	0	0	0	#DIV/0!	200
Q6P9B6	TLDC1 KIAA1609	TLD domain-containing protein 1 OS=Homo sapiens GN=TLDC1 PE=1 SV=2 - [TLDC1_HUMAN]	59.7701	61.5641	0	0	30.3336	35.0338	68.2303	93.1431	0	52.8688	53.5606	39.3751	0.566342	115.495
Q8NHP6	MOSPD2	Motile sperm domain-containing protein 2 OS=Homo sapiens GN=MOSPD2 PE=1 SV=1 - [MSPD2_HUMAN]	28.5869	44.3897	47.1024	0	30.0197	21.6144	0	0	0	0	0	0	#DIV/0!	72.0007
Q13425	SNTB2 D16S2531E SNT2B2 SNTL	Beta-2-syntrophin OS=Homo sapiens GN=SNTB2 PE=1 SV=1 - [SNTB2_HUMAN]	21.1731	44.5992	0	54.0125	29.9462	24.2737	39.4445	103.585	33.2478	69.2955	61.3933	32.2311	0.487776	81.0577
Q13445	TMED1 IL1RL1L IL1RL1LG	Transmembrane emp24 domain-containing protein 1 OS=Homo sapiens GN=TMED1 PE=1 SV=1 - [TMED1_HUMAN]	0	0	65.0442	54.3247	29.8422	34.7356	54.8074	0	0	0	13.7018	27.4037	2.17797	116.398
Q5SWX8	ODR4	Protein odr-4 homolog OS=Homo sapiens GN=ODR4 PE=1 SV=1 - [ODR4_HUMAN]	0	0	65.3058	54.0433	29.8373	34.7586	73.857	47.0018	32.199	0	38.2644	30.7903	0.779765	116.494
O75970	MPDZ MUPP1	Multiple PDZ domain protein OS=Homo sapiens GN=MPDZ PE=1 SV=2 - [MPDZ_HUMAN]	59.3924	59.815	0	0	29.8019	34.4127	0	0	0	0	0	0	#DIV/0!	115.472
Q9H330	TMEM245	Transmembrane protein 245 OS=Homo sapiens GN=TMEM245 PE=1 SV=2 - [TM245_HUMAN]	0	0	58.0949	60.5891	29.671	34.2762	0	0	0	0	0	0	#DIV/0!	115.521
Q8WVX9	FAR1	Fatty acyl-CoA reductase 1 OS=Homo sapiens GN=FAR1 PE=1 SV=1 - [FACR1_HUMAN]	0	0	72.2983	46.3053	29.6509	35.8447	0	0	0	0	0	0	#DIV/0!	120.889
Q9NRX5	SERINC1 KIAA1253 TDE1L TDE2 UNQ396/PRO732	Serine incorporator 1 OS=Homo sapiens GN=SERINC1 PE=1 SV=1 - [SERC1_HUMAN]	64.7819	0	53.8134	0	29.6488	34.5271	30.5903	41.8972	77.0043	89.3198	59.7029	27.935	0.496606	116.454
Q96HS1	PGAM5	Serine/threonine-protein phosphatase PGAM5, mitochondrial OS=Homo sapiens GN=PGAM5 PE=1 SV=2 - [PGAM5_HUMAN]	0	0	68.8453	49.6754	29.6302	35.0976	123.289	100.453	0	107.84	82.8954	56.0766	0.357441	118.452
Q969M3	YIPF5	Protein YIPF5 OS=Homo sapiens GN=YIPF5 PE=1 SV=1 - [YIPF5_HUMAN]	0	0	0	117.985	29.4962	58.9923	0	0	0	0	0	0	#DIV/0!	200
O14908	GIPC1 C19orf3 GIPC RGS19IP1	PDZ domain-containing protein GIPC1 OS=Homo sapiens GN=GIPC1 PE=1 SV=2 - [GIPC1_HUMAN]	0	0	44.5412	73.4402	29.4953	36.0438	77.2446	0	55.0697	93.2594	56.3934	40.7261	0.523028	122.202
Q9NX63	CHCHD3 MIC19 MINOS3	MICOS complex subunit MIC19 OS=Homo sapiens GN=CHCHD3 PE=1 SV=1 - [MIC19_HUMAN]	0	0	55.6121	62.3009	29.4783	34.1479	0	35.224	0	177.496	53.1801	84.5246	0.55431	115.841
O60749	SNX2 TRG9	Sorting nexin-2 OS=Homo sapiens GN=SNX2 PE=1 SV=2 - [SNX2_HUMAN]	57.3701	0	60.1392	0	29.3773	33.9409	92.4146	125.261	109.528	122.047	112.313	14.9008	0.261568	115.534
Q9UBC2	EPS15L1 EPS15R	Epidermal growth factor receptor substrate 15-like 1 OS=Homo sapiens GN=EPS15L1 PE=1 SV=1 - [EP15R_HUMAN]	0	91.5908	25.595	0	29.2964	43.2468	46.4187	93.8374	0	73.404	53.415	40.5612	0.548468	147.618
Q9BY50	SEC11C SEC11L3 SPC21 SPCS4C	Signal peptidase complex catalytic subunit SEC11C OS=Homo sapiens GN=SEC11C PE=1 SV=3 - [SC11C_HUMAN]	0	34.1725	47.6004	35.0502	29.2058	20.4138	0	0	0	25.0361	6.25901	12.518	4.6662	69.8963
Q96S59	RANBP9	Ran-binding protein 9 OS=Homo sapiens GN=RANBP9 PE=1 SV=1 - [RANB9_HUMAN]	26.3465	48.6698	41.5505	0	29.1417	21.5436	0	0	0	0	0	0	#DIV/0!	73.927
P30626	SRI	Sorcin OS=Homo sapiens GN=SRI PE=1 SV=1 - [SORCN_HUMAN]	0	0	116.288	0	29.072	58.144	0	0	0	0	0	0	#DIV/0!	200
Q9NWW5	CLN6	Ceroid-lipofuscinosis neuronal protein 6 OS=Homo sapiens GN=CLN6 PE=1 SV=1 - [CLN6_HUMAN]	0	0	66.7218	49.4621	29.046	34.2716	0	0	0	0	0	0	#DIV/0!	117.991
Q14746	COG2 LDLC	Conserved oligomeric Golgi complex subunit 2 OS=Homo sapiens GN=COG2 PE=1 SV=1 - [COG2_HUMAN]	64.0449	51.7341	0	0	28.9448	33.7983	0	0	0	0	0	0	#DIV/0!	116.768
Q13033	STRN3 GS2NA SG2NA	Striatin-3 OS=Homo sapiens GN=STRN3 PE=1 SV=3 - [STRN3_HUMAN]	0	24.9128	46.4118	44.351	28.9189	21.5755	0	0	0	30.0288	7.5072	15.0144	3.85216	74.6068
P11117	ACP2	Lysosomal acid phosphatase OS=Homo sapiens GN=ACP2 PE=1 SV=3 - [PPAL_HUMAN]	0	0	55.7673	59.459	28.8066	33.2971	43.0918	55.0713	0	53.4638	37.9067	25.8228	0.759933	115.589
Q8NE86	MCU C10orf42 CCDC109A	Calcium uniporter protein, mitochondrial OS=Homo sapiens GN=MCU PE=1 SV=1 - [MCU_HUMAN]	62.4446	52.5393	0	0	28.746	33.4384	48.4266	62.4627	43.232	63.4085	54.3824	10.1088	0.528589	116.324
Q96TA2	YME1L1 FTSH1 YME1L UNQ1868/PRO4304	ATP-dependent zinc metalloprotease YME1L1 OS=Homo sapiens GN=YME1L1 PE=1 SV=2 - [YMEL1_HUMAN]	0	41.4553	36.0883	37.4043	28.737	19.2936	43.2672	28.1394	68.0697	120.669	65.0363	40.577	0.44186	67.1388
O60292	SIPA1L3 KIAA0545 SPAL3	Signal-induced proliferation-associated 1-like protein 3 OS=Homo sapiens GN=SIPA1L3 PE=1 SV=3 - [SI1L3_HUMAN]	0	114.162	0	0	28.5404	57.0808	0	0	0	0	0	0	#DIV/0!	200
Q9NZA1	CLIC5	Chloride intracellular channel protein 5 OS=Homo sapiens GN=CLIC5 PE=1 SV=3 - [CLIC5_HUMAN]	0	0	0	113.679	28.4197	56.8395	0	0	0	0	0	0	#DIV/0!	200
Q15382	RHEB	GTP-binding protein Rheb OS=Homo sapiens GN=RHEB PE=1 SV=1 - [RHEB_HUMAN]	0	0	69.7915	43.7473	28.3847	34.4573	0	0	0	0	0	0	#DIV/0!	121.394
Q9Y5Y6	ST14 PRSS14 SNC19 TADG15	Suppressor of tumorigenicity 14 protein OS=Homo sapiens GN=ST14 PE=1 SV=2 - [ST14_HUMAN]	0	0	47.655	65.2767	28.2329	33.3849	0	0	65.0224	53.262	29.5711	34.4817	0.954747	118.248
Q658P3	STEAP3 TSAP6	Metalloreductase STEAP3 OS=Homo sapiens GN=STEAP3 PE=1 SV=2 - [STEA3_HUMAN]	0	32.5779	43.8842	36.4035	28.2164	19.3881	0	32.8411	0	68.092	25.2333	32.4971	1.11822	68.7122
Q7L5L3	GDPD3 GDE7	Lysophospholipase D GDPD3 OS=Homo sapiens GN=GDPD3 PE=2 SV=3 - [GDPD3_HUMAN]	59.269	0	53.4336	0	28.1756	32.6215	42.9364	407.315	135.324	66.0158	162.898	167.607	0.172965	115.779
P31997	CEACAM8 CGM6	Carcinoembryonic antigen-related cell adhesion molecule 8 OS=Homo sapiens GN=CEACAM8 PE=1 SV=2 - [CEAM8_HUMAN]	112.596	0	0	0	28.1489	56.2978	0	0	0	0	0	0	#DIV/0!	200
Q6IAN0	DHRS7B	Dehydrogenase/reductase SDR family member 7B OS=Homo sapiens GN=DHRS7B PE=1 SV=2 - [DRS7B_HUMAN]	0	0	112.215	0	28.0536	56.1073	0	0	0	0	0	0	#DIV/0!	200
Q9P003	CNIH4 HSPC163	Protein cornichon homolog 4 OS=Homo sapiens GN=CNIH4 PE=1 SV=1 - [CNIH4_HUMAN]	0	0	74.7228	37.4764	28.0498	35.7809	0	0	0	312.816	78.2039	156.408	0.358675	127.562
P15529	CD46	Membrane cofactor protein OS=Homo sapiens GN=CD46 PE=1 SV=3 - [MCP_HUMAN]	111.375	0	0	0	27.8439	55.6877	0	0	81.3447	0	20.3362	40.6723	1.36918	200
Q5JRA6	MIA3 KIAA0268 TANGO UNQ6077/PRO20088	Transport and Golgi organization protein 1 homolog OS=Homo sapiens GN=MIA3 PE=1 SV=1 - [TGO1_HUMAN]	0	9.19252	43.5039	57.8631	27.6399	27.5038	0	26.4592	0	49.2059	18.9163	23.7347	1.46117	99.5077
Q9Y385	UBE2J1	Ubiquitin-conjugating enzyme E2 J1 OS=Homo sapiens GN=UBE2J1 PE=1 SV=2 - [UB2J1_HUMAN]	0	0	57.5325	52.1255	27.4145	31.7324	0	0	0	0	0	0	#DIV/0!	115.75
O96011	PEX11B	Peroxisomal membrane protein 11B OS=Homo sapiens GN=PEX11B PE=1 SV=1 - [PX11B_HUMAN]	0	0	50.3177	59.3282	27.4115	31.8651	0	33.4097	0	0	8.35243	16.7049	3.28186	116.247
Q8TAA9	VANGL1	Vang-like protein 1 OS=Homo sapiens GN=VANGL1 PE=1 SV=1 - [VANG1_HUMAN]	0	0	53.6246	55.5385	27.2908	31.5224	0	40.7164	66.2952	0	26.7529	32.6088	1.0201	115.506
Q9Y276	BCS1L BCS1	Mitochondrial chaperone BCS1 OS=Homo sapiens GN=BCS1L PE=1 SV=1 - [BCS1_HUMAN]	24.0155	56.1752	0	28.8512	27.2605	23.038	113.909	95.7311	0	171.284	95.231	71.1855	0.286256	84.5107
Q9UQM7	CAMK2A CAMKA KIAA0968	Calcium/calmodulin-dependent protein kinase type II subunit alpha OS=Homo sapiens GN=CAMK2A PE=1 SV=2 - [KCC2A_HUMAN]	0	0	0	107.68	26.9199	53.8399	0	79.498	110.366	92.9436	70.7019	48.7992	0.380753	200
Q16718	NDUFA5	NADH dehydrogenase [ubiquinone] 1 alpha subcomplex subunit 5 OS=Homo sapiens GN=NDUFA5 PE=1 SV=3 - [NDUA5_HUMAN]	54.1779	53.3881	0	0	26.8915	31.0533	138.279	167.712	125.797	124.564	139.088	20.0628	0.193341	115.476
Q92643	PIGK GPI8	GPI-anchor transamidase OS=Homo sapiens GN=PIGK PE=1 SV=2 - [GPI8_HUMAN]	0	0	65.5362	41.6697	26.8015	32.4452	0	80.4654	45.5653	75.452	50.3707	36.9462	0.532085	121.058
Q9Y282	ERGIC3	Endoplasmic reticulum-Golgi intermediate compartment protein 3 OS=Homo sapiens GN=ERGIC3 PE=1 SV=1 - [ERGI3_HUMAN]	0	0	57.7765	48.9887	26.6913	31.0286	87.2822	94.9939	98.5013	0	70.1944	47.0303	0.380249	116.25
Q9BR39	JPH2 JP2	Junctophilin-2 OS=Homo sapiens GN=JPH2 PE=1 SV=2 - [JPH2_HUMAN]	59.1274	47.4385	0	0	26.6415	31.1308	0	0	0	0	0	0	#DIV/0!	116.851
O75787	ATP6AP2 ATP6IP2 CAPER ELDF10 HT028 MSTP009 PSEC0072	Renin receptor OS=Homo sapiens GN=ATP6AP2 PE=1 SV=2 - [RENR_HUMAN]	0	0	44.9343	61.5106	26.6112	31.4644	105.608	0	0	0	26.4021	52.8042	1.00792	118.237
P11717	IGF2R MPRI	Cation-independent mannose-6-phosphate receptor OS=Homo sapiens GN=IGF2R PE=1 SV=3 - [MPRI_HUMAN]	0	52.8323	29.4854	23.9783	26.574	21.6863	0	0	0	109.309	27.3273	54.6547	0.972432	81.6073
Q16394	EXT1	Exostosin-1 OS=Homo sapiens GN=EXT1 PE=1 SV=2 - [EXT1_HUMAN]	41.7299	35.1394	0	29.3475	26.5542	18.4114	0	0	0	0	0	0	#DIV/0!	69.3351
P53985	SLC16A1 MCT1	Monocarboxylate transporter 1 OS=Homo sapiens GN=SLC16A1 PE=1 SV=3 - [MOT1_HUMAN]	0	0	44.9481	61.1948	26.5357	31.3505	142.702	70.0884	0	97.7822	77.6432	59.788	0.341765	118.144
P08842	STS	Steryl-sulfatase OS=Homo sapiens GN=STS PE=1 SV=2 - [STS_HUMAN]	0	0	57.1417	48.8273	26.4922	30.7784	0	0	0	0	0	0	#DIV/0!	116.179
Q9UKM7	MAN1B1 UNQ747/PRO1477	Endoplasmic reticulum mannosyl-oligosaccharide 1,2-alpha-mannosidase OS=Homo sapiens GN=MAN1B1 PE=1 SV=2 - [MA1B1_HUMAN]	0	36.4675	0	68.9493	26.3542	33.1949	25.8323	84.089	0	153.106	65.7568	68.0291	0.400783	125.957
Q99643	SDHC CYB560 SDH3	Succinate dehydrogenase cytochrome b560 subunit, mitochondrial OS=Homo sapiens GN=SDHC PE=1 SV=1 - [C560_HUMAN]	0	105.115	0	0	26.2787	52.5573	83.3594	144.408	40.869	196.101	116.184	68.1497	0.226181	200
P56962	STX17	Syntaxin-17 OS=Homo sapiens GN=STX17 PE=1 SV=2 - [STX17_HUMAN]	0	0	0	104.242	26.0604	52.1208	0	0	0	0	0	0	#DIV/0!	200
P78334	GABRE	Gamma-aminobutyric acid receptor subunit epsilon OS=Homo sapiens GN=GABRE PE=2 SV=2 - [GBRE_HUMAN]	0	0	0	103.818	25.9546	51.9092	0	0	0	0	0	0	#DIV/0!	200
O43920	NDUFS5	NADH dehydrogenase [ubiquinone] iron-sulfur protein 5 OS=Homo sapiens GN=NDUFS5 PE=1 SV=3 - [NDUS5_HUMAN]	0	35.8755	27.6931	39.8922	25.8652	17.9751	64.4313	80.2476	52.3297	85.5061	70.6287	15.1341	0.366214	69.4953
O15228	GNPAT DAPAT DHAPAT	Dihydroxyacetone phosphate acyltransferase OS=Homo sapiens GN=GNPAT PE=1 SV=1 - [GNPAT_HUMAN]	34.4815	37.2955	0	31.3464	25.7809	17.3582	110.784	82.0652	71.578	97.0421	90.3674	17.1598	0.285289	67.3296
Q8WUK0	PTPMT1 MOSP PLIP PNAS-129	Phosphatidylglycerophosphatase and protein-tyrosine phosphatase 1 OS=Homo sapiens GN=PTPMT1 PE=1 SV=1 - [PTPM1_HUMAN]	0	42.3022	28.3894	32.3912	25.7707	18.1485	23.257	0	0	14.6363	9.47334	11.4911	2.72034	70.4231
Q92797	SYMPK SPK	Symplekin OS=Homo sapiens GN=SYMPK PE=1 SV=2 - [SYMPK_HUMAN]	36.197	43.88	22.8187	0	25.7239	19.231	39.5846	34.5111	0	24.0746	24.5426	17.5897	1.04813	74.759
Q8IUH4	ZDHHC13 HIP14L HIP3RP	Palmitoyltransferase ZDHHC13 OS=Homo sapiens GN=ZDHHC13 PE=1 SV=3 - [ZDH13_HUMAN]	0	46.7082	34.5473	20.8757	25.5328	20.0272	0	0	0	41.4677	10.3669	20.7339	2.46291	78.4373
Q13948	CUX1 CUTL1	Protein CASP OS=Homo sapiens GN=CUX1 PE=1 SV=2 - [CASP_HUMAN]	60.8575	41.2136	0	0	25.5178	30.5372	0	0	0	0	0	0	#DIV/0!	119.67
Q6ZMG9	CERS6 LASS6	Ceramide synthase 6 OS=Homo sapiens GN=CERS6 PE=1 SV=1 - [CERS6_HUMAN]	0	0	53.4422	48.2385	25.4202	29.4295	0	52.3904	0	0	13.0976	26.1952	1.94083	115.772
P49841	GSK3B	Glycogen synthase kinase-3 beta OS=Homo sapiens GN=GSK3B PE=1 SV=2 - [GSK3B_HUMAN]	0	71.6317	29.4961	0	25.2819	33.8842	35.6	90.6529	0	133.859	65.028	59.1299	0.388785	134.025
O75298	RTN2	Reticulon-2 OS=Homo sapiens GN=RTN2 PE=1 SV=1 - [RTN2_HUMAN]	0	0	45.2393	55.652	25.2228	29.4334	0	0	0	0	0	0	#DIV/0!	116.694
Q9HD26	GOPC CAL FIG	Golgi-associated PDZ and coiled-coil motif-containing protein OS=Homo sapiens GN=GOPC PE=1 SV=1 - [GOPC_HUMAN]	55.2641	45.6139	0	0	25.2195	29.3862	0	0	0	0	0	0	#DIV/0!	116.522
Q96BW9	TAMM41	Phosphatidate cytidylyltransferase, mitochondrial OS=Homo sapiens GN=TAMM41 PE=1 SV=2 - [TAM41_HUMAN]	0	60.0292	40.5264	0	25.1389	30.1	0	0	0	0	0	0	#DIV/0!	119.735
Q9NXE4	SMPD4 KIAA1418	Sphingomyelin phosphodiesterase 4 OS=Homo sapiens GN=SMPD4 PE=1 SV=2 - [NSMA3_HUMAN]	52.3236	48.1111	0	0	25.1087	29.044	0	0	0	0	0	0	#DIV/0!	115.673
Q8N3R9	MPP5	MAGUK p55 subfamily member 5 OS=Homo sapiens GN=MPP5 PE=1 SV=3 - [MPP5_HUMAN]	28.4234	45.9697	5.43449	20.5445	25.093	16.8728	30.3877	41.9929	0	62.1831	33.6409	25.9917	0.745908	67.241
P46939	UTRN DMDL DRP1	Utrophin OS=Homo sapiens GN=UTRN PE=1 SV=2 - [UTRO_HUMAN]	50.7294	47.964	0	0	24.6733	28.5127	23.4477	32.2353	35.2418	78.5553	42.37	24.6371	0.58233	115.561
Q13555	CAMK2G	Calcium/calmodulin-dependent protein kinase type II subunit gamma OS=Homo sapiens GN=CAMK2G PE=1 SV=3 - [KCC2G_HUMAN]	0	79.112	19.5007	0	24.6532	37.4516	0	0	110.366	0	27.5915	55.1831	0.893506	151.914
Q96A57	TMEM230	Transmembrane protein 230 OS=Homo sapiens GN=TMEM230 PE=1 SV=1 - [TM230_HUMAN]	0	0	54.5201	43.7313	24.5629	28.7027	0	0	0	0	0	0	#DIV/0!	116.854
Q8TBA6	GOLGA5 RETII RFG5 PIG31	Golgin subfamily A member 5 OS=Homo sapiens GN=GOLGA5 PE=1 SV=3 - [GOGA5_HUMAN]	33.025	0	24.2819	40.4496	24.4391	17.5817	44.8053	73.4029	0	0	29.5521	36.0657	0.826986	71.9408
Q96RT1	ERBIN ERBB2IP KIAA1225 LAP2	Erbin OS=Homo sapiens GN=ERBIN PE=1 SV=2 - [ERBIN_HUMAN]	27.7398	32.8562	17.606	17.858	24.015	7.55037	50.1123	58.7036	0	43.3908	38.0517	26.1304	0.631116	31.4402
Q92604	LPGAT1	Acyl-CoA:lysophosphatidylglycerol acyltransferase 1 OS=Homo sapiens GN=LPGAT1 PE=2 SV=1 - [LGAT1_HUMAN]	0	36.062	18.8938	39.4516	23.6018	18.1263	0	0	0	0	0	0	#DIV/0!	76.8002
O94886	TMEM63A	CSC1-like protein 1 OS=Homo sapiens GN=TMEM63A PE=2 SV=3 - [CSCL1_HUMAN]	0	0	64.6749	29.1724	23.4618	30.7248	0	0	0	0	0	0	#DIV/0!	130.957
O00186	STXBP3	Syntaxin-binding protein 3 OS=Homo sapiens GN=STXBP3 PE=1 SV=2 - [STXB3_HUMAN]	0	0	43.7913	49.4807	23.318	27.0253	47.3677	75.0522	84.1442	24.5987	57.7907	27.0974	0.40349	115.899
O60831	PRAF2 JM4	PRA1 family protein 2 OS=Homo sapiens GN=PRAF2 PE=1 SV=1 - [PRAF2_HUMAN]	0	0	19.9326	73.2729	23.3014	34.6141	0	0	0	49.8125	12.4531	24.9062	1.87113	148.55
Q99523	SORT1	Sortilin OS=Homo sapiens GN=SORT1 PE=1 SV=3 - [SORT_HUMAN]	25.1944	68.0082	0	0	23.3007	32.0842	0	0	0	0	0	0	#DIV/0!	137.697
Q13356	PPIL2	Peptidyl-prolyl cis-trans isomerase-like 2 OS=Homo sapiens GN=PPIL2 PE=1 SV=1 - [PPIL2_HUMAN]	0	0	33.895	59.1521	23.2618	28.7715	0	0	0	0	0	0	#DIV/0!	123.686
O14681	EI24	Etoposide-induced protein 2.4 homolog OS=Homo sapiens GN=EI24 PE=1 SV=4 - [EI24_HUMAN]	0	0	48.9983	42.2962	22.8236	26.4961	0	0	0	0	0	0	#DIV/0!	116.091
O14786	NRP1 NRP VEGF165R	Neuropilin-1 OS=Homo sapiens GN=NRP1 PE=1 SV=3 - [NRP1_HUMAN]	52.0034	38.8599	0	0	22.7158	26.7732	0	0	0	0	0	0	#DIV/0!	117.861
P31641	SLC6A6	Sodium- and chloride-dependent taurine transporter OS=Homo sapiens GN=SLC6A6 PE=1 SV=2 - [SC6A6_HUMAN]	0	0	43.561	47.1982	22.6898	26.242	0	0	0	0	0	0	#DIV/0!	115.655
Q9Y6M7	SLC4A7	Sodium bicarbonate cotransporter 3 OS=Homo sapiens GN=SLC4A7 PE=1 SV=2 - [S4A7_HUMAN]	0	0	57.202	33.5194	22.6803	27.9167	0	0	0	0	0	0	#DIV/0!	123.088
Q96SU4	OSBPL9 ORP9 OSBP4	Oxysterol-binding protein-related protein 9 OS=Homo sapiens GN=OSBPL9 PE=1 SV=2 - [OSBL9_HUMAN]	88.7349	0	0	0	22.1837	44.3675	0	0	0	53.3294	13.3324	26.6647	1.6639	200
L0R6Q1	SLC35A4	SLC35A4 upstream open reading frame protein OS=Homo sapiens GN=SLC35A4 PE=3 SV=1 - [S35U4_HUMAN]	43.112	44.7751	0	0	21.9718	25.3799	60.7694	74.7629	0	73.9732	52.3764	35.5026	0.419498	115.511
P22059	OSBP OSBP1	Oxysterol-binding protein 1 OS=Homo sapiens GN=OSBP PE=1 SV=1 - [OSBP1_HUMAN]	0	0	51.2231	36.642	21.9663	26.0536	0	33.4623	0	0	8.36557	16.7311	2.62579	118.607
O15294	OGT	UDP-N-acetylglucosamine--peptide N-acetylglucosaminyltransferase 110 kDa subunit OS=Homo sapiens GN=OGT PE=1 SV=3 - [OGT1_HUMAN]	0	0	43.813	43.2536	21.7666	25.135	0	18.9837	0	19.1844	9.54201	11.0185	2.28114	115.475
Q9H3P7	ACBD3 GCP60 GOCAP1 GOLPH1	Golgi resident protein GCP60 OS=Homo sapiens GN=ACBD3 PE=1 SV=4 - [GCP60_HUMAN]	0	0	49.1039	37.1602	21.566	25.3752	68.6832	38.0313	0	0	26.6786	33.2504	0.808364	117.663
P31513	FMO3	Dimethylaniline monooxygenase [N-oxide-forming] 3 OS=Homo sapiens GN=FMO3 PE=1 SV=5 - [FMO3_HUMAN]	53.9382	32.302	0	0	21.5601	26.416	0	0	0	0	0	0	#DIV/0!	122.523
P00156	MT-CYB COB CYTB MTCYB	Cytochrome b OS=Homo sapiens GN=MT-CYB PE=1 SV=2 - [CYB_HUMAN]	0	0	39.8708	45.8182	21.4223	24.8552	87.5315	153.413	0	100.819	85.4409	63.669	0.250726	116.025
Q9NVZ3	NECAP2	Adaptin ear-binding coat-associated protein 2 OS=Homo sapiens GN=NECAP2 PE=1 SV=1 - [NECP2_HUMAN]	0	29.9586	55.6994	0	21.4145	26.8677	68.5568	117.018	74.1706	0	64.9364	48.3997	0.329777	125.465
Q13057	COASY PSEC0106	Bifunctional coenzyme A synthase OS=Homo sapiens GN=COASY PE=1 SV=4 - [COASY_HUMAN]	53.7265	0	31.3441	0	21.2676	26.2026	0	57.6972	0	0	14.4243	28.8486	1.47443	123.204
O76024	WFS1	Wolframin OS=Homo sapiens GN=WFS1 PE=1 SV=2 - [WFS1_HUMAN]	0	0	43.6595	39.7739	20.8583	24.1373	0	0	0	0	0	0	#DIV/0!	115.72
Q9H269	VPS16	Vacuolar protein sorting-associated protein 16 homolog OS=Homo sapiens GN=VPS16 PE=1 SV=2 - [VPS16_HUMAN]	59.1664	0	23.9687	0	20.7838	27.972	46.484	58.172	71.9517	0	44.1519	31.2208	0.470733	134.586
Q9BQA9	C17orf62	Uncharacterized protein C17orf62 OS=Homo sapiens GN=C17orf62 PE=1 SV=1 - [CQ062_HUMAN]	83.0916	0	0	0	20.7729	41.5458	0	0	0	0	0	0	#DIV/0!	200
Q6NUQ1	RINT1	RAD50-interacting protein 1 OS=Homo sapiens GN=RINT1 PE=1 SV=1 - [RINT1_HUMAN]	0	0	46.2737	36.7749	20.7622	24.2857	0	0	0	0	0	0	#DIV/0!	116.971
Q8WV24	PHLDA1	Pleckstrin homology-like domain family A member 1 OS=Homo sapiens GN=PHLDA1 PE=1 SV=4 - [PHLA1_HUMAN]	0	0	43.0124	39.9833	20.7489	23.9907	0	0	0	0	0	0	#DIV/0!	115.624
Q5JTH9	RRP12 KIAA0690	RRP12-like protein OS=Homo sapiens GN=RRP12 PE=1 SV=2 - [RRP12_HUMAN]	0	0	27.3641	55.1328	20.6242	26.3754	45.2362	76.2061	0	88.2928	52.4338	39.3789	0.393339	127.886
P15260	IFNGR1	Interferon gamma receptor 1 OS=Homo sapiens GN=IFNGR1 PE=1 SV=1 - [INGR1_HUMAN]	0	0	31.1906	49.3535	20.136	24.4048	0	0	49.7827	0	12.4457	24.8914	1.61791	121.2
A6NGY5	OR51F1	Olfactory receptor 51F1 OS=Homo sapiens GN=OR51F1 PE=2 SV=1 - [O51F1_HUMAN]	0	0	80.5341	0	20.1335	40.267	0	0	0	0	0	0	#DIV/0!	200
Q9NZD8	SPG21 ACP33 BM-019 GL010	Maspardin OS=Homo sapiens GN=SPG21 PE=1 SV=1 - [SPG21_HUMAN]	0	0	32.8446	47.4883	20.0832	23.9483	0	28.8195	0	0	7.20487	14.4097	2.78745	119.245
Q9BW60	ELOVL1 SSC1 CGI-88	Elongation of very long chain fatty acids protein 1 OS=Homo sapiens GN=ELOVL1 PE=1 SV=1 - [ELOV1_HUMAN]	0	0	80.0387	0	20.0097	40.0194	0	0	0	39.161	9.79025	19.5805	2.04384	200
Q9BU61	NDUFAF3 C3orf60	NADH dehydrogenase [ubiquinone] 1 alpha subcomplex assembly factor 3 OS=Homo sapiens GN=NDUFAF3 PE=1 SV=1 - [NDUF3_HUMAN]	0	0	79.6693	0	19.9173	39.8347	72.2652	138.779	0	0	52.761	66.7007	0.377501	200
Q9H2D1	SLC25A32 MFT MFTC	Mitochondrial folate transporter/carrier OS=Homo sapiens GN=SLC25A32 PE=1 SV=2 - [MFTC_HUMAN]	22.0204	0	0	56.8349	19.7138	26.8363	0	0	36.877	29.7352	16.6531	19.4491	1.1838	136.129
O00291	HIP1	Huntingtin-interacting protein 1 OS=Homo sapiens GN=HIP1 PE=1 SV=5 - [HIP1_HUMAN]	0	78.0957	0	0	19.5239	39.0479	108.528	131.934	137.361	131.905	127.432	12.8611	0.153211	200
Q9Y5K6	CD2AP	CD2-associated protein OS=Homo sapiens GN=CD2AP PE=1 SV=1 - [CD2AP_HUMAN]	54.243	0	0	23.5225	19.4414	25.7148	22.483	0	14.3016	0	9.19616	11.1317	2.11408	132.268
Q9P0T7	TMEM9 DERP4 TMEM9A HSPC186 PSEC0012 UNQ631/PRO1248	Transmembrane protein 9 OS=Homo sapiens GN=TMEM9 PE=1 SV=1 - [TMEM9_HUMAN]	0	0	0	76.9922	19.248	38.4961	57.8563	0	0	0	14.4641	28.9281	1.33075	200
P15907	ST6GAL1 SIAT1	Beta-galactoside alpha-2,6-sialyltransferase 1 OS=Homo sapiens GN=ST6GAL1 PE=1 SV=1 - [SIAT1_HUMAN]	34.3378	42.0947	0	0	19.1081	22.2902	0	0	0	0	0	0	#DIV/0!	116.653
O60487	MPZL2 EVA EVA1 UNQ606/PRO1192	Myelin protein zero-like protein 2 OS=Homo sapiens GN=MPZL2 PE=1 SV=1 - [MPZL2_HUMAN]	0	0	42.7668	33.4422	19.0523	22.3266	60.9336	69.3824	0	47.6588	44.4937	30.9808	0.428201	117.186
Q86T03	TMEM55B	Type 1 phosphatidylinositol 4,5-bisphosphate 4-phosphatase OS=Homo sapiens GN=TMEM55B PE=1 SV=1 - [TM55B_HUMAN]	0	22.2372	0	53.6957	18.9832	25.4052	0	0	0	0	0	0	#DIV/0!	133.83
O43674	NDUFB5	NADH dehydrogenase [ubiquinone] 1 beta subcomplex subunit 5, mitochondrial OS=Homo sapiens GN=NDUFB5 PE=1 SV=1 - [NDUB5_HUMAN]	0	75.1297	0	0	18.7824	37.5649	80.5177	89.6012	0	99.3286	67.3619	45.5601	0.278829	200
Q9UNK0	STX8	Syntaxin-8 OS=Homo sapiens GN=STX8 PE=1 SV=2 - [STX8_HUMAN]	0	0	37.908	36.9137	18.7054	21.603	0	85.12	38.7544	24.6747	37.1373	35.7745	0.503683	115.49
Q13557	CAMK2D	Calcium/calmodulin-dependent protein kinase type II subunit delta OS=Homo sapiens GN=CAMK2D PE=1 SV=3 - [KCC2D_HUMAN]	74.632	0	0	0	18.658	37.316	60.3877	0	110.366	0	42.6885	53.3484	0.437073	200
O43759	SYNGR1	Synaptogyrin-1 OS=Homo sapiens GN=SYNGR1 PE=1 SV=2 - [SNG1_HUMAN]	0	0	44.0541	30.0386	18.5232	22.1408	0	0	0	0	0	0	#DIV/0!	119.53
Q9Y289	SLC5A6 SMVT	Sodium-dependent multivitamin transporter OS=Homo sapiens GN=SLC5A6 PE=2 SV=2 - [SC5A6_HUMAN]	73.9186	0	0	0	18.4796	36.9593	0	0	0	0	0	0	#DIV/0!	200
Q8IXU6	SLC35F2	Solute carrier family 35 member F2 OS=Homo sapiens GN=SLC35F2 PE=1 SV=1 - [S35F2_HUMAN]	0	0	0	73.739	18.4348	36.8695	0	0	53.0391	0	13.2598	26.5196	1.39028	200
P48167	GLRB	Glycine receptor subunit beta OS=Homo sapiens GN=GLRB PE=1 SV=1 - [GLRB_HUMAN]	0	0	0	73.711	18.4277	36.8555	0	0	0	0	0	0	#DIV/0!	200
Q9Y3A3	MOB4	MOB-like protein phocein OS=Homo sapiens GN=MOB4 PE=1 SV=1 - [PHOCN_HUMAN]	0	0	73.65	0	18.4125	36.825	0	0	0	0	0	0	#DIV/0!	200
Q96D71	REPS1	RalBP1-associated Eps domain-containing protein 1 OS=Homo sapiens GN=REPS1 PE=1 SV=3 - [REPS1_HUMAN]	0	72.9905	0	0	18.2476	36.4952	0	0	0	0	0	0	#DIV/0!	200
Q9Y5J7	TIMM9 TIM9 TIM9A TIMM9A	Mitochondrial import inner membrane translocase subunit Tim9 OS=Homo sapiens GN=TIMM9 PE=1 SV=1 - [TIM9_HUMAN]	0	0	72.3061	0	18.0765	36.153	0	0	0	180.259	45.0649	90.1297	0.401122	200
Q96HR9	REEP6 C19orf32 DP1L1	Receptor expression-enhancing protein 6 OS=Homo sapiens GN=REEP6 PE=1 SV=2 - [REEP6_HUMAN]	37.5061	34.3584	0	0	17.9661	20.7853	0	9.82409	0	14.9279	6.188	7.44289	2.90338	115.691
Q8NI35	PATJ INADL	InaD-like protein OS=Homo sapiens GN=PATJ PE=1 SV=3 - [INADL_HUMAN]	0	27.9375	0	43.6699	17.9018	21.6461	19.3021	17.3159	0	0	9.1545	10.6018	1.95552	120.915
Q92572	AP3S1 CLAPS3	AP-3 complex subunit sigma-1 OS=Homo sapiens GN=AP3S1 PE=1 SV=1 - [AP3S1_HUMAN]	0	70.7234	0	0	17.6808	35.3617	0	0	0	0	0	0	#DIV/0!	200
P28290	SSFA2 CS1 KIAA1927 KRAP	Sperm-specific antigen 2 OS=Homo sapiens GN=SSFA2 PE=1 SV=3 - [SSFA2_HUMAN]	0	0	36.5935	33.8569	17.6126	20.3679	20.1452	0	0	0	5.0363	10.0726	3.49713	115.644
Q92667	AKAP1 AKAP149 PRKA1	A-kinase anchor protein 1, mitochondrial OS=Homo sapiens GN=AKAP1 PE=1 SV=1 - [AKAP1_HUMAN]	0	0	45.3073	25.1253	17.6082	21.9381	32.328	0	0	0	8.082	16.164	2.17869	124.591
Q9UBH6	XPR1	Xenotropic and polytropic retrovirus receptor 1 OS=Homo sapiens GN=XPR1 PE=1 SV=1 - [XPR1_HUMAN]	0	0	34.6624	35.6488	17.5778	20.3011	0	0	0	0	0	0	#DIV/0!	115.493
Q330K2	NDUFAF6	NADH dehydrogenase (ubiquinone) complex I, assembly factor 6 OS=Homo sapiens GN=NDUFAF6 PE=1 SV=2 - [NDUF6_HUMAN]	9.19347	27.6237	0	33.1271	17.4861	15.5128	0	0	0	0	0	0	#DIV/0!	88.7153
Q9C0D9	SELENOI EPT1 KIAA1724 SELI	Ethanolaminephosphotransferase 1 OS=Homo sapiens GN=SELENOI PE=1 SV=3 - [EPT1_HUMAN]	0	0	69.7769	0	17.4442	34.8884	0	0	0	70.0805	17.5201	35.0402	0.995668	200
Q9Y3B8	REXO2 SFN SMFN CGI-114	Oligoribonuclease, mitochondrial OS=Homo sapiens GN=REXO2 PE=1 SV=3 - [ORN_HUMAN]	0	32.8961	36.7393	0	17.4088	20.1631	67.1726	70.9349	0	109.576	61.9208	45.512	0.281147	115.821
Q93050	ATP6V0A1 ATP6N1 ATP6N1A VPP1	V-type proton ATPase 116 kDa subunit a isoform 1 OS=Homo sapiens GN=ATP6V0A1 PE=1 SV=3 - [VPP1_HUMAN]	0	0	47.3473	22.2823	17.4074	22.5551	0	81.2977	203.489	86.9963	92.9458	83.7255	0.187285	129.572
Q02127	DHODH	Dihydroorotate dehydrogenase (quinone), mitochondrial OS=Homo sapiens GN=DHODH PE=1 SV=3 - [PYRD_HUMAN]	0	31.2414	0	38.3443	17.3964	20.2959	0	22.3454	0	0	5.58635	11.1727	3.11409	116.667
P31146	CORO1A	Coronin-1A OS=Homo sapiens GN=CORO1A PE=1 SV=4 - [COR1A_HUMAN]	0	0	29.3775	38.806	17.0459	20.0557	0	0	0	0	0	0	#DIV/0!	117.657
Q15526	SURF1	Surfeit locus protein 1 OS=Homo sapiens GN=SURF1 PE=1 SV=1 - [SURF1_HUMAN]	0	0	32.6429	35.2759	16.9797	19.6359	0	0	0	0	0	0	#DIV/0!	115.643
Q96K37	SLC35E1	Solute carrier family 35 member E1 OS=Homo sapiens GN=SLC35E1 PE=1 SV=2 - [S35E1_HUMAN]	0	0	37.854	29.9948	16.9622	19.8473	0	0	0	0	0	0	#DIV/0!	117.009
P35240	NF2	Merlin OS=Homo sapiens GN=NF2 PE=1 SV=1 - [MERL_HUMAN]	67.5017	0	0	0	16.8754	33.7508	0	88.7003	41.633	0	32.5833	42.2467	0.517916	200
Q8NBI5	SLC43A3	Solute carrier family 43 member 3 OS=Homo sapiens GN=SLC43A3 PE=1 SV=2 - [S43A3_HUMAN]	0	0	37.5468	29.6784	16.8063	19.6703	0	0	0	0	0	0	#DIV/0!	117.041
Q03252	LMNB2	Lamin-B2 OS=Homo sapiens GN=LMNB2 PE=1 SV=3 - [LMNB2_HUMAN]	0	0	32.8642	34.3209	16.7963	19.4038	0	0	0	0	0	0	#DIV/0!	115.524
Q92974	ARHGEF2 KIAA0651 LFP40	Rho guanine nucleotide exchange factor 2 OS=Homo sapiens GN=ARHGEF2 PE=1 SV=4 - [ARHG2_HUMAN]	66.9085	0	0	0	16.7271	33.4543	0	0	0	81.8156	20.4539	40.9078	0.817797	200
Q14980	NUMA1 NMP22 NUMA	Nuclear mitotic apparatus protein 1 OS=Homo sapiens GN=NUMA1 PE=1 SV=2 - [NUMA1_HUMAN]	22.1463	44.3087	0	0	16.6137	21.2105	63.6264	119.028	0	132.036	78.6727	60.255	0.211176	127.668
Q96T37	RBM15 OTT OTT1	Putative RNA-binding protein 15 OS=Homo sapiens GN=RBM15 PE=1 SV=2 - [RBM15_HUMAN]	0	0	38.9708	27.4446	16.6038	19.7415	0	0	0	29.4023	7.35058	14.7012	2.25885	118.897
P54762	EPHB1	Ephrin type-B receptor 1 OS=Homo sapiens GN=EPHB1 PE=1 SV=1 - [EPHB1_HUMAN]	0	0	66.3312	0	16.5828	33.1656	0	0	0	0	0	0	#DIV/0!	200
Q99808	SLC29A1 ENT1	Equilibrative nucleoside transporter 1 OS=Homo sapiens GN=SLC29A1 PE=1 SV=3 - [S29A1_HUMAN]	0	0	30.0153	35.6848	16.425	19.1067	117.601	33.618	0	109.873	65.2731	57.7062	0.251635	116.327
P83436	COG7	Conserved oligomeric Golgi complex subunit 7 OS=Homo sapiens GN=COG7 PE=1 SV=1 - [COG7_HUMAN]	0	0	65.3881	0	16.347	32.6941	0	0	0	0	0	0	#DIV/0!	200
P38435	GGCX GC	Vitamin K-dependent gamma-carboxylase OS=Homo sapiens GN=GGCX PE=1 SV=2 - [VKGC_HUMAN]	25.0215	0	39.1234	0	16.0362	19.3914	0	0	0	34.3728	8.59321	17.1864	1.86615	120.922
P48426	PIP4K2A	Phosphatidylinositol 5-phosphate 4-kinase type-2 alpha OS=Homo sapiens GN=PIP4K2A PE=1 SV=2 - [PI42A_HUMAN]	0	0	63.5884	0	15.8971	31.7942	0	0	0	0	0	0	#DIV/0!	200
Q629K1	TRIQK	Triple QxxK/R motif-containing protein OS=Homo sapiens GN=TRIQK PE=2 SV=1 - [TRIQK_HUMAN]	0	0	63.3027	0	15.8257	31.6514	0	0	0	0	0	0	#DIV/0!	200
P78310	CXADR	Coxsackievirus and adenovirus receptor OS=Homo sapiens GN=CXADR PE=1 SV=1 - [CXAR_HUMAN]	0	0	62.9957	0	15.7489	31.4979	0	0	0	0	0	0	#DIV/0!	200
P22570	FDXR ADXR	NADPH:adrenodoxin oxidoreductase, mitochondrial OS=Homo sapiens GN=FDXR PE=1 SV=3 - [ADRO_HUMAN]	62.9701	0	0	0	15.7425	31.4851	189.477	195.343	0	179.316	141.034	94.2555	0.111622	200
Q7Z3C6	ATG9A	Autophagy-related protein 9A OS=Homo sapiens GN=ATG9A PE=1 SV=3 - [ATG9A_HUMAN]	0	0	26.9851	34.8429	15.457	18.1342	0	0	0	0	0	0	#DIV/0!	117.32
P09601	HMOX1 HO HO1	Heme oxygenase 1 OS=Homo sapiens GN=HMOX1 PE=1 SV=1 - [HMOX1_HUMAN]	0	61.3707	0	0	15.3427	30.6853	0	0	0	0	0	0	#DIV/0!	200
Q9C0H2	TTYH3	Protein tweety homolog 3 OS=Homo sapiens GN=TTYH3 PE=1 SV=3 - [TTYH3_HUMAN]	0	0	26.7969	34.5613	15.3396	17.994	0	0	0	0	0	0	#DIV/0!	117.305
Q99943	AGPAT1	1-acyl-sn-glycerol-3-phosphate acyltransferase alpha OS=Homo sapiens GN=AGPAT1 PE=1 SV=2 - [PLCA_HUMAN]	0	0	0	61.2177	15.3044	30.6088	0	0	0	0	0	0	#DIV/0!	200
Q9BQB6	VKORC1 VKOR MSTP134 MSTP576 UNQ308/PRO351	Vitamin K epoxide reductase complex subunit 1 OS=Homo sapiens GN=VKORC1 PE=1 SV=1 - [VKOR1_HUMAN]	0	0	28.9524	31.5848	15.1343	17.5086	0	0	0	73.7917	18.4479	36.8959	0.820378	115.688
O60725	ICMT	Protein-S-isoprenylcysteine O-methyltransferase OS=Homo sapiens GN=ICMT PE=1 SV=1 - [ICMT_HUMAN]	0	0	60.5286	0	15.1322	30.2643	0	0	0	0	0	0	#DIV/0!	200
Q15642	TRIP10 CIP4 STOT STP	Cdc42-interacting protein 4 OS=Homo sapiens GN=TRIP10 PE=1 SV=3 - [CIP4_HUMAN]	19.8862	40.5303	0	0	15.1041	19.3703	0	17.895	0	29.6907	11.8964	14.5564	1.26964	128.245
O15120	AGPAT2	1-acyl-sn-glycerol-3-phosphate acyltransferase beta OS=Homo sapiens GN=AGPAT2 PE=1 SV=1 - [PLCB_HUMAN]	0	0	60.2687	0	15.0672	30.1343	0	0	0	0	0	0	#DIV/0!	200
Q9P2W9	STX18 GIG9	Syntaxin-18 OS=Homo sapiens GN=STX18 PE=1 SV=1 - [STX18_HUMAN]	18.1323	41.6761	0	0	14.9521	19.7604	33.3456	32.8702	0	64.9919	32.8019	26.5359	0.45583	132.158
P13164	IFITM1 CD225 IFI17	Interferon-induced transmembrane protein 1 OS=Homo sapiens GN=IFITM1 PE=1 SV=3 - [IFM1_HUMAN]	0	0	35.6948	23.4962	14.7978	17.7979	0	36.4176	0	0	9.1044	18.2088	1.62534	120.274
Q8TD43	TRPM4	Transient receptor potential cation channel subfamily M member 4 OS=Homo sapiens GN=TRPM4 PE=1 SV=1 - [TRPM4_HUMAN]	0	0	23.0326	35.9848	14.7544	17.8386	0	0	0	0	0	0	#DIV/0!	120.904
Q9Y6I3	EPN1	Epsin-1 OS=Homo sapiens GN=EPN1 PE=1 SV=2 - [EPN1_HUMAN]	0	0	58.2826	0	14.5706	29.1413	0	0	0	0	0	0	#DIV/0!	200
Q9P2B2	PTGFRN CD9P1 EWIF FPRP KIAA1436	Prostaglandin F2 receptor negative regulator OS=Homo sapiens GN=PTGFRN PE=1 SV=2 - [FPRP_HUMAN]	26.4275	0	0	31.6042	14.5079	16.8851	60.8469	85.4896	101.349	95.2015	85.7218	17.8222	0.169244	116.385
Q99816	TSG101	Tumor susceptibility gene 101 protein OS=Homo sapiens GN=TSG101 PE=1 SV=2 - [TS101_HUMAN]	0	0	57.9859	0	14.4965	28.993	0	0	0	0	0	0	#DIV/0!	200
O00461	GOLIM4 GIMPC GOLPH4 GPP130	Golgi integral membrane protein 4 OS=Homo sapiens GN=GOLIM4 PE=1 SV=1 - [GOLI4_HUMAN]	0	0	24.9282	33.0239	14.488	17.0527	37.693	59.2704	38.9469	90.5367	56.6117	24.6843	0.255919	117.702
Q9BXB4	OSBPL11 ORP11 OSBP12	Oxysterol-binding protein-related protein 11 OS=Homo sapiens GN=OSBPL11 PE=1 SV=2 - [OSB11_HUMAN]	0	57.8648	0	0	14.4662	28.9324	0	35.076	0	0	8.76899	17.538	1.6497	200
P17655	CAPN2 CANPL2	Calpain-2 catalytic subunit OS=Homo sapiens GN=CAPN2 PE=1 SV=6 - [CAN2_HUMAN]	27.2248	30.4974	0	0	14.4305	16.7164	21.2604	48.4488	0	67.0469	34.189	29.5467	0.422081	115.841
O95070	YIF1A	Protein YIF1A OS=Homo sapiens GN=YIF1A PE=1 SV=2 - [YIF1A_HUMAN]	0	0	34.9992	22.692	14.4228	17.3954	47.8478	44.1178	69.4969	0	40.3656	29.1438	0.357304	120.611
Q9H223	EHD4 HCA10 HCA11 PAST4 FKSG7	EH domain-containing protein 4 OS=Homo sapiens GN=EHD4 PE=1 SV=1 - [EHD4_HUMAN]	0	0	57.4906	0	14.3727	28.7453	82.5256	90.5448	54.9873	152.527	95.1462	41.1735	0.151059	200
Q86XL3	ANKLE2 KIAA0692 LEM4	Ankyrin repeat and LEM domain-containing protein 2 OS=Homo sapiens GN=ANKLE2 PE=1 SV=4 - [ANKL2_HUMAN]	31.7442	25.2173	0	0	14.2404	16.6579	0	0	0	0	0	0	#DIV/0!	116.976
P43155	CRAT CAT1	Carnitine O-acetyltransferase OS=Homo sapiens GN=CRAT PE=1 SV=5 - [CACP_HUMAN]	0	56.5722	0	0	14.143	28.2861	0	0	0	0	0	0	#DIV/0!	200
Q9H1C7	CYSTM1	Cysteine-rich and transmembrane domain-containing protein 1 OS=Homo sapiens GN=CYSTM1 PE=1 SV=1 - [CYTM1_HUMAN]	0	0	0	56.0577	14.0144	28.0289	0	0	0	0	0	0	#DIV/0!	200
Q96K19	RNF170	E3 ubiquitin-protein ligase RNF170 OS=Homo sapiens GN=RNF170 PE=1 SV=2 - [RN170_HUMAN]	0	0	25.2908	30.6811	13.993	16.3068	0	0	0	0	0	0	#DIV/0!	116.536
Q5HYK3	COQ5	2-methoxy-6-polyprenyl-1,4-benzoquinol methylase, mitochondrial OS=Homo sapiens GN=COQ5 PE=1 SV=2 - [COQ5_HUMAN]	0	0	26.4031	29.4337	13.9592	16.1661	79.0574	102.279	76.7247	110.238	92.0747	16.7243	0.151607	115.81
P05187	ALPP	Alkaline phosphatase, placental type OS=Homo sapiens GN=ALPP PE=1 SV=2 - [PPB1_HUMAN]	0	0	55.6481	0	13.912	27.8241	213.756	202.261	171.733	0	146.937	99.5504	0.0946799	200
Q86U90	YRDC	YrdC domain-containing protein, mitochondrial OS=Homo sapiens GN=YRDC PE=1 SV=1 - [YRDC_HUMAN]	0	0	36.9864	18.4009	13.8468	17.6979	0	0	0	0	0	0	#DIV/0!	127.812
Q99961	SH3GL1 CNSA1 SH3D2B	Endophilin-A2 OS=Homo sapiens GN=SH3GL1 PE=1 SV=1 - [SH3G1_HUMAN]	0	0	54.9399	0	13.735	27.47	66.7774	0	0	0	16.6943	33.3887	0.822733	200
Q30201	HFE	Hereditary hemochromatosis protein OS=Homo sapiens GN=HFE PE=1 SV=1 - [HFE_HUMAN]	0	0	0	54.7145	13.6786	27.3573	0	0	0	0	0	0	#DIV/0!	200
Q8N201	INTS1	Integrator complex subunit 1 OS=Homo sapiens GN=INTS1 PE=1 SV=2 - [INT1_HUMAN]	0	0	54.5915	0	13.6479	27.2957	0	0	0	0	0	0	#DIV/0!	200
Q5BJD5	TMEM41B	Transmembrane protein 41B OS=Homo sapiens GN=TMEM41B PE=1 SV=1 - [TM41B_HUMAN]	0	0	26.2828	28.28	13.6407	15.772	0	0	0	0	0	0	#DIV/0!	115.625
Q9NUN5	LMBRD1 C6orf209 NESI BM-021 CD001 MSTP044	Probable lysosomal cobalamin transporter OS=Homo sapiens GN=LMBRD1 PE=1 SV=1 - [LMBD1_HUMAN]	54.4981	0	0	0	13.6245	27.2491	45.1915	65.312	0	67.8483	44.588	31.4058	0.305565	200
Q9HCH5	SYTL2	Synaptotagmin-like protein 2 OS=Homo sapiens GN=SYTL2 PE=1 SV=3 - [SYTL2_HUMAN]	0	0	29.9555	24.3696	13.5813	15.8472	0	0	0	0	0	0	#DIV/0!	116.684
Q7L576	CYFIP1 KIAA0068	Cytoplasmic FMR1-interacting protein 1 OS=Homo sapiens GN=CYFIP1 PE=1 SV=1 - [CYFP1_HUMAN]	16.9955	20.3497	16.6895	0	13.5087	9.15714	19.6201	79.6094	53.2371	31.0936	45.8901	26.4576	0.29437	67.7871
Q8IWT6	LRRC8A	Volume-regulated anion channel subunit LRRC8A OS=Homo sapiens GN=LRRC8A PE=1 SV=1 - [LRC8A_HUMAN]	0	0	22.667	31.3382	13.5013	15.9868	0	0	69.9699	0	17.4925	34.9849	0.771835	118.409
Q96A49	SYAP1 PRO3113	Synapse-associated protein 1 OS=Homo sapiens GN=SYAP1 PE=1 SV=1 - [SYAP1_HUMAN]	30.6696	23.2728	0	0	13.4856	15.8619	0	0	0	0	0	0	#DIV/0!	117.621
Q8IWB9	TEX2	Testis-expressed sequence 2 protein OS=Homo sapiens GN=TEX2 PE=1 SV=2 - [TEX2_HUMAN]	0	0	29.1514	24.4744	13.4065	15.5977	46.1548	65.339	51.9708	0	40.8661	28.4033	0.328058	116.345
Q02487	DSC2	Desmocollin-2 OS=Homo sapiens GN=DSC2 PE=1 SV=1 - [DSC2_HUMAN]	0	0	0	52.9718	13.243	26.4859	0	0	132.206	0	33.0515	66.103	0.400676	200
Q15599	SLC9A3R2 NHERF2	Na(+)/H(+) exchange regulatory cofactor NHE-RF2 OS=Homo sapiens GN=SLC9A3R2 PE=1 SV=2 - [NHRF2_HUMAN]	24.9517	27.7669	0	0	13.1797	15.2619	42.3797	56.7315	30.9933	41.5158	42.9051	10.5714	0.307182	115.799
P49810	PSEN2 AD4 PS2 PSNL2 STM2	Presenilin-2 OS=Homo sapiens GN=PSEN2 PE=1 SV=1 - [PSN2_HUMAN]	7.67668	0	22.9726	21.8326	13.1205	11.1766	37.8997	22.1722	0	0	15.018	18.4918	0.87365	85.1842
Q99755	PIP5K1A	Phosphatidylinositol 4-phosphate 5-kinase type-1 alpha OS=Homo sapiens GN=PIP5K1A PE=1 SV=1 - [PI51A_HUMAN]	0	51.7064	0	0	12.9266	25.8532	0	0	0	0	0	0	#DIV/0!	200
Q96T51	RUFY1 RABIP4 ZFYVE12	RUN and FYVE domain-containing protein 1 OS=Homo sapiens GN=RUFY1 PE=1 SV=2 - [RUFY1_HUMAN]	0	0	50.9063	0	12.7266	25.4532	0	0	0	31.8322	7.95805	15.9161	1.59921	200
Q9NW97	TMEM51	Transmembrane protein 51 OS=Homo sapiens GN=TMEM51 PE=1 SV=1 - [TMM51_HUMAN]	0	0	26.8944	23.8938	12.6971	14.7124	0	0	0	0	0	0	#DIV/0!	115.872
O43752	STX6	Syntaxin-6 OS=Homo sapiens GN=STX6 PE=1 SV=1 - [STX6_HUMAN]	0	50.5966	0	0	12.6492	25.2983	39.8164	51.5513	0	18.9692	27.5842	22.7973	0.458565	200
Q8NCG7	DAGLB	Sn1-specific diacylglycerol lipase beta OS=Homo sapiens GN=DAGLB PE=1 SV=2 - [DGLB_HUMAN]	0	0	34.9791	15.1654	12.5361	16.5822	0	0	0	0	0	0	#DIV/0!	132.275
Q9UBU6	FAM8A1	Protein FAM8A1 OS=Homo sapiens GN=FAM8A1 PE=1 SV=1 - [FA8A1_HUMAN]	0	0	50.0754	0	12.5189	25.0377	0	0	0	0	0	0	#DIV/0!	200
Q96KC8	DNAJC1 HTJ1	DnaJ homolog subfamily C member 1 OS=Homo sapiens GN=DNAJC1 PE=1 SV=1 - [DNJC1_HUMAN]	50.0737	0	0	0	12.5184	25.0368	0	0	0	0	0	0	#DIV/0!	200
Q96BI3	APH1A	Gamma-secretase subunit APH-1A OS=Homo sapiens GN=APH1A PE=1 SV=1 - [APH1A_HUMAN]	0	0	49.8439	0	12.461	24.922	0	0	0	0	0	0	#DIV/0!	200
Q587I9	SFT2D3	Vesicle transport protein SFT2C OS=Homo sapiens GN=SFT2D3 PE=2 SV=1 - [SFT2C_HUMAN]	0	0	0	49.2613	12.3153	24.6307	0	0	0	0	0	0	#DIV/0!	200
Q16611	BAK1 BAK BCL2L7 CDN1	Bcl-2 homologous antagonist/killer OS=Homo sapiens GN=BAK1 PE=1 SV=1 - [BAK_HUMAN]	0	0	0	49.0349	12.2587	24.5175	53.248	55.1059	123.536	58.4457	72.5839	34.036	0.168891	200
O00481	BTN3A1	Butyrophilin subfamily 3 member A1 OS=Homo sapiens GN=BTN3A1 PE=1 SV=3 - [BT3A1_HUMAN]	0	0	48.8529	0	12.2132	24.4265	0	0	0	0	0	0	#DIV/0!	200
Q99519	NEU1	Sialidase-1 OS=Homo sapiens GN=NEU1 PE=1 SV=1 - [NEUR1_HUMAN]	0	0	0	48.2085	12.0521	24.1043	0	0	0	0	0	0	#DIV/0!	200
Q15811	ITSN1 ITSN SH3D1A	Intersectin-1 OS=Homo sapiens GN=ITSN1 PE=1 SV=3 - [ITSN1_HUMAN]	35.2792	12.8051	0	0	12.0211	16.639	41.8439	0	43.3253	65.2438	37.6032	27.2564	0.319681	138.415
O75131	CPNE3 CPN3 KIAA0636	Copine-3 OS=Homo sapiens GN=CPNE3 PE=1 SV=1 - [CPNE3_HUMAN]	0	47.9961	0	0	11.999	23.9981	0	0	0	58.8106	14.7027	29.4053	0.816113	200
P13688	CEACAM1	Carcinoembryonic antigen-related cell adhesion molecule 1 OS=Homo sapiens GN=CEACAM1 PE=1 SV=2 - [CEAM1_HUMAN]	0	0	0	47.9846	11.9961	23.9923	0	0	0	0	0	0	#DIV/0!	200
P11047	LAMC1 LAMB2	Laminin subunit gamma-1 OS=Homo sapiens GN=LAMC1 PE=1 SV=3 - [LAMC1_HUMAN]	0	0	47.8532	0	11.9633	23.9266	0	20.5758	63.2801	84.248	42.026	38.5605	0.284664	200
Q9H6H4	REEP4 C8orf20 PP432	Receptor expression-enhancing protein 4 OS=Homo sapiens GN=REEP4 PE=1 SV=1 - [REEP4_HUMAN]	0	47.5707	0	0	11.8927	23.7853	0	0	0	0	0	0	#DIV/0!	200
Q99766	ATP5S	ATP synthase subunit s, mitochondrial OS=Homo sapiens GN=ATP5S PE=1 SV=3 - [ATP5S_HUMAN]	0	0	25.4271	21.949	11.844	13.7498	0	0	238.656	0	59.6641	119.328	0.198512	116.091
Q7KZI7	MARK2 EMK1	Serine/threonine-protein kinase MARK2 OS=Homo sapiens GN=MARK2 PE=1 SV=2 - [MARK2_HUMAN]	0	0	0	47.2905	11.8226	23.6453	22.6722	0	0	0	5.66805	11.3361	2.08584	200
P54753	EPHB3	Ephrin type-B receptor 3 OS=Homo sapiens GN=EPHB3 PE=1 SV=2 - [EPHB3_HUMAN]	0	0	47.2779	0	11.8195	23.639	0	0	0	0	0	0	#DIV/0!	200
Q9H1X3	DNAJC25	DnaJ homolog subfamily C member 25 OS=Homo sapiens GN=DNAJC25 PE=1 SV=1 - [DJC25_HUMAN]	0	47.0582	0	0	11.7645	23.5291	0	0	0	27.0338	6.75844	13.5169	1.74072	200
Q96RQ1	ERGIC2 ERV41 PTX1 CDA14	Endoplasmic reticulum-Golgi intermediate compartment protein 2 OS=Homo sapiens GN=ERGIC2 PE=1 SV=2 - [ERGI2_HUMAN]	43.4235	0	3.58776	0	11.7528	21.1814	94.6054	112.144	106.973	110.187	105.977	7.87533	0.110899	180.224
Q9HCM4	EPB41L5 KIAA1548	Band 4.1-like protein 5 OS=Homo sapiens GN=EPB41L5 PE=1 SV=3 - [E41L5_HUMAN]	25.5021	0	21.3792	0	11.7203	13.6377	27.6566	0	0	21.0239	12.1701	14.3113	0.963041	116.36
Q86V85	GPR180	Integral membrane protein GPR180 OS=Homo sapiens GN=GPR180 PE=2 SV=1 - [GP180_HUMAN]	0	0	20.3892	26.2636	11.6632	13.6794	0	0	0	0	0	0	#DIV/0!	117.287
Q9UP83	COG5	Conserved oligomeric Golgi complex subunit 5 OS=Homo sapiens GN=COG5 PE=1 SV=3 - [COG5_HUMAN]	0	0	23.3062	23.1988	11.6263	13.4249	0	0	0	0	0	0	#DIV/0!	115.471
Q7Z7D3	VTCN1 B7H4 UNQ659/PRO1291	V-set domain-containing T-cell activation inhibitor 1 OS=Homo sapiens GN=VTCN1 PE=1 SV=1 - [VTCN1_HUMAN]	0	46.4524	0	0	11.6131	23.2262	0	0	0	0	0	0	#DIV/0!	200
P78536	ADAM17 CSVP TACE	Disintegrin and metalloproteinase domain-containing protein 17 OS=Homo sapiens GN=ADAM17 PE=1 SV=1 - [ADA17_HUMAN]	21.4584	24.8565	0	0	11.5787	13.4417	0	0	0	0	0	0	#DIV/0!	116.09
O43292	GPAA1	Glycosylphosphatidylinositol anchor attachment 1 protein OS=Homo sapiens GN=GPAA1 PE=1 SV=3 - [GPAA1_HUMAN]	46.1403	0	0	0	11.5351	23.0702	0	0	66.728	0	16.682	33.364	0.691468	200
O75027	ABCB7 ABC7	ATP-binding cassette sub-family B member 7, mitochondrial OS=Homo sapiens GN=ABCB7 PE=1 SV=2 - [ABCB7_HUMAN]	0	0	46.0674	0	11.5169	23.0337	0	0	0	11.0496	2.76241	5.52481	4.16914	200
Q8NB49	ATP11C	Phospholipid-transporting ATPase IG OS=Homo sapiens GN=ATP11C PE=1 SV=3 - [AT11C_HUMAN]	0	0	46.0533	0	11.5133	23.0267	0	0	0	0	0	0	#DIV/0!	200
Q8TDB6	DTX3L BBAP	E3 ubiquitin-protein ligase DTX3L OS=Homo sapiens GN=DTX3L PE=1 SV=1 - [DTX3L_HUMAN]	16.2528	29.0947	0	0	11.3369	14.1015	0	0	0	0	0	0	#DIV/0!	124.386
Q8NFZ8	CADM4	Cell adhesion molecule 4 OS=Homo sapiens GN=CADM4 PE=1 SV=1 - [CADM4_HUMAN]	25.8636	0	0	19.4756	11.3348	13.3456	0	0	0	0	0	0	#DIV/0!	117.74
Q5VST6	ABHD17B C9orf77 FAM108B1 CGI-67	Protein ABHD17B OS=Homo sapiens GN=ABHD17B PE=1 SV=1 - [AB17B_HUMAN]	44.9544	0	0	0	11.2386	22.4772	0	0	0	0	0	0	#DIV/0!	200
Q9BQE4	SELENOS SELS VIMP AD-015 SBBI8	Selenoprotein S OS=Homo sapiens GN=SELENOS PE=1 SV=3 - [SELS_HUMAN]	0	0	0	44.8201	11.205	22.4101	28.3697	0	0	0	7.09244	14.1849	1.57986	200
O43493	TGOLN2	Trans-Golgi network integral membrane protein 2 OS=Homo sapiens GN=TGOLN2 PE=1 SV=2 - [TGON2_HUMAN]	0	0	19.6702	24.5641	11.0586	12.9247	0	0	0	0	0	0	#DIV/0!	116.875
Q9BTU6	PI4K2A	Phosphatidylinositol 4-kinase type 2-alpha OS=Homo sapiens GN=PI4K2A PE=1 SV=1 - [P4K2A_HUMAN]	0	23.0407	21.1409	0	11.0454	12.7777	48.8769	59.1984	30.7901	55.754	48.6548	12.6592	0.227015	115.683
Q96K49	TMEM87B	Transmembrane protein 87B OS=Homo sapiens GN=TMEM87B PE=1 SV=1 - [TM87B_HUMAN]	0	0	0	44.0404	11.0101	22.0202	0	0	0	0	0	0	#DIV/0!	200
Q9NSC5	HOMER3	Homer protein homolog 3 OS=Homo sapiens GN=HOMER3 PE=1 SV=2 - [HOME3_HUMAN]	0	43.874	0	0	10.9685	21.937	0	0	0	0	0	0	#DIV/0!	200
O75110	ATP9A ATPIIA KIAA0611	Probable phospholipid-transporting ATPase IIA OS=Homo sapiens GN=ATP9A PE=1 SV=3 - [ATP9A_HUMAN]	0	43.8438	0	0	10.961	21.9219	0	0	0	0	0	0	#DIV/0!	200
Q01970	PLCB3	1-phosphatidylinositol 4,5-bisphosphate phosphodiesterase beta-3 OS=Homo sapiens GN=PLCB3 PE=1 SV=2 - [PLCB3_HUMAN]	22.2601	21.5273	0	0	10.9468	12.6439	14.6409	0	0	18.0703	8.1778	9.54613	1.3386	115.502
P53041	PPP5C	Serine/threonine-protein phosphatase 5 OS=Homo sapiens GN=PPP5C PE=1 SV=1 - [PPP5_HUMAN]	0	0	0	43.693	10.9233	21.8465	0	0	0	0	0	0	#DIV/0!	200
Q8N271	PROM2 PROML2 UNQ2521/PRO6014	Prominin-2 OS=Homo sapiens GN=PROM2 PE=1 SV=1 - [PROM2_HUMAN]	0	0	43.4432	0	10.8608	21.7216	103.69	140.73	74.748	61.2486	95.1041	35.1948	0.114199	200
P80303	NUCB2 NEFA	Nucleobindin-2 OS=Homo sapiens GN=NUCB2 PE=1 SV=2 - [NUCB2_HUMAN]	0	43.1859	0	0	10.7965	21.593	25.3655	25.8708	0	0	12.8091	14.7921	0.842877	200
Q9H974	QTRT2 QTRTD1	Queuine tRNA-ribosyltransferase accessory subunit 2 OS=Homo sapiens GN=QTRT2 PE=1 SV=1 - [QTRT2_HUMAN]	42.9118	0	0	0	10.728	21.4559	0	0	0	0	0	0	#DIV/0!	200
Q08378	GOLGA3	Golgin subfamily A member 3 OS=Homo sapiens GN=GOLGA3 PE=1 SV=2 - [GOGA3_HUMAN]	21.0936	21.7847	0	0	10.7196	12.3811	0	0	0	0	0	0	#DIV/0!	115.5
Q9Y2G8	DNAJC16 KIAA0962	DnaJ homolog subfamily C member 16 OS=Homo sapiens GN=DNAJC16 PE=2 SV=3 - [DJC16_HUMAN]	16.2272	26.6216	0	0	10.7122	13.077	0	0	0	18.7676	4.69191	9.38382	2.28312	122.076
Q12860	CNTN1	Contactin-1 OS=Homo sapiens GN=CNTN1 PE=1 SV=1 - [CNTN1_HUMAN]	0	0	25.3515	17.4937	10.7113	12.7776	0	0	0	0	0	0	#DIV/0!	119.291
Q12929	EPS8	Epidermal growth factor receptor kinase substrate 8 OS=Homo sapiens GN=EPS8 PE=1 SV=1 - [EPS8_HUMAN]	42.7381	0	0	0	10.6845	21.3691	0	0	0	88.9305	22.2326	44.4652	0.480579	200
Q99650	OSMR	Oncostatin-M-specific receptor subunit beta OS=Homo sapiens GN=OSMR PE=1 SV=1 - [OSMR_HUMAN]	0	0	41.7131	0	10.4283	20.8566	0	0	0	0	0	0	#DIV/0!	200
Q6UW78	UQCC3 C11orf83 UNQ655/PRO1286	Ubiquinol-cytochrome-c reductase complex assembly factor 3 OS=Homo sapiens GN=UQCC3 PE=1 SV=2 - [UQCC3_HUMAN]	41.5316	0	0	0	10.3829	20.7658	79.0404	128.623	0	0	51.9158	63.2725	0.199995	200
P09496	CLTA	Clathrin light chain A OS=Homo sapiens GN=CLTA PE=1 SV=1 - [CLCA_HUMAN]	0	0	41.5013	0	10.3753	20.7507	0	0	0	0	0	0	#DIV/0!	200
O00391	QSOX1 QSCN6 UNQ2520/PRO6013	Sulfhydryl oxidase 1 OS=Homo sapiens GN=QSOX1 PE=1 SV=3 - [QSOX1_HUMAN]	0	41.233	0	0	10.3082	20.6165	0	0	0	0	0	0	#DIV/0!	200
Q9NS86	LANCL2	LanC-like protein 2 OS=Homo sapiens GN=LANCL2 PE=1 SV=1 - [LANC2_HUMAN]	0	0	20.8877	19.8696	10.1893	11.773	0	0	0	0	0	0	#DIV/0!	115.542
Q9Y5X2	SNX8	Sorting nexin-8 OS=Homo sapiens GN=SNX8 PE=1 SV=1 - [SNX8_HUMAN]	0	0	26.3597	13.9634	10.0808	12.6928	0	0	0	0	0	0	#DIV/0!	125.911
P56589	PEX3	Peroxisomal biogenesis factor 3 OS=Homo sapiens GN=PEX3 PE=1 SV=1 - [PEX3_HUMAN]	0	0	20.8489	19.4574	10.0766	11.6493	0	0	0	0	0	0	#DIV/0!	115.608
O00212	RHOD ARHD	Rho-related GTP-binding protein RhoD OS=Homo sapiens GN=RHOD PE=1 SV=2 - [RHOD_HUMAN]	39.9897	0	0	0	9.99744	19.9949	0	0	0	0	0	0	#DIV/0!	200
O95169	NDUFB8	NADH dehydrogenase [ubiquinone] 1 beta subcomplex subunit 8, mitochondrial OS=Homo sapiens GN=NDUFB8 PE=1 SV=1 - [NDUB8_HUMAN]	0	39.8876	0	0	9.9719	19.9438	66.3304	89.7937	0	80.7337	59.2145	40.6413	0.168403	200
Q5JSH3	WDR44	WD repeat-containing protein 44 OS=Homo sapiens GN=WDR44 PE=1 SV=1 - [WDR44_HUMAN]	0	0	0	38.7787	9.69467	19.3893	0	0	0	0	0	0	#DIV/0!	200
Q96FS4	SIPA1	Signal-induced proliferation-associated protein 1 OS=Homo sapiens GN=SIPA1 PE=1 SV=1 - [SIPA1_HUMAN]	0	0	38.7419	0	9.68547	19.3709	0	0	0	0	0	0	#DIV/0!	200
Q9UHQ4	BCAP29	B-cell receptor-associated protein 29 OS=Homo sapiens GN=BCAP29 PE=1 SV=2 - [BAP29_HUMAN]	0	0	38.5888	0	9.64721	19.2944	0	0	0	0	0	0	#DIV/0!	200
Q8TCC7	SLC22A8	Solute carrier family 22 member 8 OS=Homo sapiens GN=SLC22A8 PE=1 SV=1 - [S22A8_HUMAN]	0	0	0	38.4625	9.61563	19.2313	0	0	0	0	0	0	#DIV/0!	200
Q9H3U5	MFSD1	Major facilitator superfamily domain-containing protein 1 OS=Homo sapiens GN=MFSD1 PE=2 SV=2 - [MFSD1_HUMAN]	0	0	0	38.4505	9.61262	19.2252	0	0	0	0	0	0	#DIV/0!	200
Q9NXF8	ZDHHC7	Palmitoyltransferase ZDHHC7 OS=Homo sapiens GN=ZDHHC7 PE=1 SV=2 - [ZDHC7_HUMAN]	0	37.6553	0	0	9.41382	18.8276	0	0	0	0	0	0	#DIV/0!	200
O14521	SDHD SDH4	Succinate dehydrogenase [ubiquinone] cytochrome b small subunit, mitochondrial OS=Homo sapiens GN=SDHD PE=1 SV=1 - [DHSD_HUMAN]	0	0	0	36.6017	9.15043	18.3009	30.64	0	0	62.664	23.326	29.9398	0.392284	200
Q00005	PPP2R2B	Serine/threonine-protein phosphatase 2A 55 kDa regulatory subunit B beta isoform OS=Homo sapiens GN=PPP2R2B PE=1 SV=1 - [2ABB_HUMAN]	14.5837	21.9277	0	0	9.12784	10.9581	0	22.4838	0	60.3985	20.7206	28.4964	0.440521	120.051
Q7Z7N9	TMEM179B	Transmembrane protein 179B OS=Homo sapiens GN=TMEM179B PE=1 SV=1 - [T179B_HUMAN]	0	0	36.4055	0	9.10136	18.2027	0	0	124.441	0	31.1102	62.2203	0.292553	200
P78329	CYP4F2	Phylloquinone omega-hydroxylase CYP4F2 OS=Homo sapiens GN=CYP4F2 PE=1 SV=1 - [CP4F2_HUMAN]	0	0	0	36.2726	9.06814	18.1363	0	23.1223	0	0	5.78057	11.5611	1.56873	200
Q5VW38	GPR107	Protein GPR107 OS=Homo sapiens GN=GPR107 PE=1 SV=1 - [GP107_HUMAN]	0	0	0	36.1914	9.04785	18.0957	0	0	0	0	0	0	#DIV/0!	200
P35611	ADD1 ADDA	Alpha-adducin OS=Homo sapiens GN=ADD1 PE=1 SV=2 - [ADDA_HUMAN]	0	0	0	36.0554	9.01386	18.0277	75.0694	91.3801	0	110.266	69.179	48.3097	0.130298	200
Q9Y3E0	GOLT1B GCT2 GOT1A CGI-141 HDCMA39P UNQ432/PRO793	Vesicle transport protein GOT1B OS=Homo sapiens GN=GOLT1B PE=1 SV=1 - [GOT1B_HUMAN]	0	0	14.6201	21.0873	8.92686	10.6406	0	59.0155	34.4013	116.198	52.4037	48.9342	0.170348	119.198
Q96DA6	DNAJC19	Mitochondrial import inner membrane translocase subunit TIM14 OS=Homo sapiens GN=DNAJC19 PE=1 SV=3 - [TIM14_HUMAN]	0	0	35.4254	0	8.85635	17.7127	0	0	0	0	0	0	#DIV/0!	200
Q9NZH0	GPRC5B	G-protein coupled receptor family C group 5 member B OS=Homo sapiens GN=GPRC5B PE=2 SV=2 - [GPC5B_HUMAN]	0	0	35.1618	0	8.79045	17.5809	0	0	0	0	0	0	#DIV/0!	200
Q12981	BNIP1 NIP1 SEC20L TRG8	Vesicle transport protein SEC20 OS=Homo sapiens GN=BNIP1 PE=1 SV=3 - [SEC20_HUMAN]	0	0	35.1127	0	8.77817	17.5563	0	0	0	76.3129	19.0782	38.1564	0.460115	200
Q96TC7	RMDN3 FAM82A2 FAM82C PTPIP51 hucep-10 UNQ3122/PRO10274	Regulator of microtubule dynamics protein 3 OS=Homo sapiens GN=RMDN3 PE=1 SV=2 - [RMD3_HUMAN]	34.9648	0	0	0	8.7412	17.4824	32.9127	0	0	0	8.22817	16.4563	1.06235	200
P31323	PRKAR2B	cAMP-dependent protein kinase type II-beta regulatory subunit OS=Homo sapiens GN=PRKAR2B PE=1 SV=3 - [KAP3_HUMAN]	0	0	0	34.7134	8.67836	17.3567	0	0	155.353	0	38.8384	77.6767	0.223448	200
Q96A29	SLC35C1 FUCT1	GDP-fucose transporter 1 OS=Homo sapiens GN=SLC35C1 PE=1 SV=1 - [FUCT1_HUMAN]	0	33.867	0	0	8.46674	16.9335	0	0	0	0	0	0	#DIV/0!	200
O75146	HIP1R HIP12 KIAA0655	Huntingtin-interacting protein 1-related protein OS=Homo sapiens GN=HIP1R PE=1 SV=2 - [HIP1R_HUMAN]	0	33.7444	0	0	8.43609	16.8722	53.5427	61.5355	63.0359	64.0605	60.5436	4.78112	0.139339	200
Q9Y2Z9	COQ6 CGI-10	Ubiquinone biosynthesis monooxygenase COQ6, mitochondrial OS=Homo sapiens GN=COQ6 PE=1 SV=2 - [COQ6_HUMAN]	0	0	0	33.2927	8.32318	16.6464	64.5751	76.6483	140.34	52.7945	83.5894	39.0669	0.0995722	200
Q02742	GCNT1	Beta-1,3-galactosyl-O-glycosyl-glycoprotein beta-1,6-N-acetylglucosaminyltransferase OS=Homo sapiens GN=GCNT1 PE=1 SV=2 - [GCNT1_HUMAN]	0	0	33.1254	0	8.28136	16.5627	0	0	0	0	0	0	#DIV/0!	200
Q9P253	VPS18 KIAA1475	Vacuolar protein sorting-associated protein 18 homolog OS=Homo sapiens GN=VPS18 PE=1 SV=2 - [VPS18_HUMAN]	9.68238	23.3697	0	0	8.26301	11.0571	42.9913	50.9942	26.2833	31.327	37.8989	11.1883	0.218028	133.815
Q96CP6	GRAMD1A	GRAM domain-containing protein 1A OS=Homo sapiens GN=GRAMD1A PE=1 SV=2 - [GRM1A_HUMAN]	0	0	0	32.6458	8.16145	16.3229	0	0	0	0	0	0	#DIV/0!	200
Q9P0U1	TOMM7	Mitochondrial import receptor subunit TOM7 homolog OS=Homo sapiens GN=TOMM7 PE=1 SV=1 - [TOM7_HUMAN]	0	0	32.5261	0	8.13154	16.2631	0	0	0	0	0	0	#DIV/0!	200
Q04912	MST1R	Macrophage-stimulating protein receptor OS=Homo sapiens GN=MST1R PE=1 SV=2 - [RON_HUMAN]	0	0	31.7649	0	7.94122	15.8824	0	0	0	0	0	0	#DIV/0!	200
Q8WWA1	TMEM40	Transmembrane protein 40 OS=Homo sapiens GN=TMEM40 PE=1 SV=2 - [TMM40_HUMAN]	0	31.6779	0	0	7.91949	15.839	44.4302	82.8779	0	83.851	52.7898	39.6936	0.150019	200
Q8IYU8	MICU2 EFHA1	Calcium uptake protein 2, mitochondrial OS=Homo sapiens GN=MICU2 PE=1 SV=2 - [MICU2_HUMAN]	0	31.404	0	0	7.85099	15.702	0	0	0	0	0	0	#DIV/0!	200
Q8WTW3	COG1	Conserved oligomeric Golgi complex subunit 1 OS=Homo sapiens GN=COG1 PE=1 SV=1 - [COG1_HUMAN]	0	0	31.3546	0	7.83864	15.6773	0	0	0	0	0	0	#DIV/0!	200
Q9P032	NDUFAF4 C6orf66 HRPAP20 HSPC125 My013	NADH dehydrogenase [ubiquinone] 1 alpha subcomplex assembly factor 4 OS=Homo sapiens GN=NDUFAF4 PE=1 SV=1 - [NDUF4_HUMAN]	30.9349	0	0	0	7.73372	15.4674	80.3935	48.6271	0	95.3691	56.0974	42.1714	0.137862	200
A2RRP1	NBAS NAG	Neuroblastoma-amplified sequence OS=Homo sapiens GN=NBAS PE=1 SV=2 - [NBAS_HUMAN]	0	0	30.4895	0	7.62237	15.2447	0	0	111.743	28.0221	34.9414	52.8779	0.218147	200
O15554	KCNN4 IK1 IKCA1 KCA4 SK4	Intermediate conductance calcium-activated potassium channel protein 4 OS=Homo sapiens GN=KCNN4 PE=1 SV=1 - [KCNN4_HUMAN]	12.9914	17.4527	0	0	7.61104	8.97521	0	0	0	15.2782	3.81955	7.6391	1.99265	117.924
Q9BW72	HIGD2A	HIG1 domain family member 2A, mitochondrial OS=Homo sapiens GN=HIGD2A PE=1 SV=1 - [HIG2A_HUMAN]	0	30.191	0	0	7.54775	15.0955	67.6566	81.2081	0	222.662	92.8816	93.528	0.0812621	200
Q92903	CDS1 CDS	Phosphatidate cytidylyltransferase 1 OS=Homo sapiens GN=CDS1 PE=2 SV=2 - [CDS1_HUMAN]	0	30.115	0	0	7.52875	15.0575	0	45.1929	0	0	11.2982	22.5964	0.666367	200
P21281	ATP6V1B2 ATP6B2 VPP3	V-type proton ATPase subunit B, brain isoform OS=Homo sapiens GN=ATP6V1B2 PE=1 SV=3 - [VATB2_HUMAN]	0	0	0	30.0475	7.51187	15.0237	123.002	206.752	289.957	208.256	206.992	68.1644	0.0362907	200
Q8N3F8	MICALL1 KIAA1668 MIRAB13	MICAL-like protein 1 OS=Homo sapiens GN=MICALL1 PE=1 SV=2 - [MILK1_HUMAN]	0	0	29.8861	0	7.47153	14.9431	53.2406	51.4897	0	0	26.1826	30.2415	0.285363	200
P49407	ARRB1 ARR1	Beta-arrestin-1 OS=Homo sapiens GN=ARRB1 PE=1 SV=2 - [ARRB1_HUMAN]	0	29.4443	0	0	7.36107	14.7221	0	0	0	0	0	0	#DIV/0!	200
Q6P4E1	CASC4	Protein CASC4 OS=Homo sapiens GN=CASC4 PE=1 SV=1 - [CASC4_HUMAN]	0	0	0	29.0178	7.25444	14.5089	0	0	0	0	0	0	#DIV/0!	200
Q9BT40	INPP5K	Inositol polyphosphate 5-phosphatase K OS=Homo sapiens GN=INPP5K PE=1 SV=3 - [INP5K_HUMAN]	0	0	0	28.8133	7.20332	14.4066	0	0	0	0	0	0	#DIV/0!	200
Q8IWJ2	GCC2	GRIP and coiled-coil domain-containing protein 2 OS=Homo sapiens GN=GCC2 PE=1 SV=4 - [GCC2_HUMAN]	0	0	14.0792	14.6549	7.18354	8.29816	0	0	0	0	0	0	#DIV/0!	115.516
Q9Y6Y8	SEC23IP	SEC23-interacting protein OS=Homo sapiens GN=SEC23IP PE=1 SV=1 - [S23IP_HUMAN]	0	0	0	28.4979	7.12448	14.249	0	0	0	0	0	0	#DIV/0!	200
Q9NP58	ABCB6	ATP-binding cassette sub-family B member 6, mitochondrial OS=Homo sapiens GN=ABCB6 PE=1 SV=1 - [ABCB6_HUMAN]	0	0	27.7888	0	6.9472	13.8944	0	0	0	0	0	0	#DIV/0!	200
Q8WWZ4	ABCA10	ATP-binding cassette sub-family A member 10 OS=Homo sapiens GN=ABCA10 PE=2 SV=3 - [ABCAA_HUMAN]	0	0	0	27.2711	6.81778	13.6356	0	0	0	0	0	0	#DIV/0!	200
Q6NTF9	RHBDD2	Rhomboid domain-containing protein 2 OS=Homo sapiens GN=RHBDD2 PE=2 SV=2 - [RHBD2_HUMAN]	0	0	27.1192	0	6.77981	13.5596	0	0	0	0	0	0	#DIV/0!	200
Q9BYG5	PARD6B	Partitioning defective 6 homolog beta OS=Homo sapiens GN=PARD6B PE=1 SV=1 - [PAR6B_HUMAN]	0	0	27.1091	0	6.77728	13.5546	0	0	0	0	0	0	#DIV/0!	200
Q969P0	IGSF8	Immunoglobulin superfamily member 8 OS=Homo sapiens GN=IGSF8 PE=1 SV=1 - [IGSF8_HUMAN]	0	0	0	27.0486	6.76215	13.5243	0	0	0	0	0	0	#DIV/0!	200
Q9Y2G3	ATP11B	Probable phospholipid-transporting ATPase IF OS=Homo sapiens GN=ATP11B PE=1 SV=2 - [AT11B_HUMAN]	0	0	27.017	0	6.75425	13.5085	0	0	0	0	0	0	#DIV/0!	200
Q06481	APLP2 APPL2	Amyloid-like protein 2 OS=Homo sapiens GN=APLP2 PE=1 SV=2 - [APLP2_HUMAN]	26.9646	0	0	0	6.74115	13.4823	14.2944	8.96935	0	49.6883	18.238	21.7808	0.369621	200
Q5BKT4	ALG10	Dol-P-Glc:Glc(2)Man(9)GlcNAc(2)-PP-Dol alpha-1,2-glucosyltransferase OS=Homo sapiens GN=ALG10 PE=2 SV=1 - [AG10A_HUMAN]	0	0	26.7679	0	6.69197	13.3839	0	0	0	0	0	0	#DIV/0!	200
Q0VDI3	C5orf28	Transmembrane protein C5orf28 OS=Homo sapiens GN=C5orf28 PE=2 SV=1 - [CE028_HUMAN]	0	0	26.7408	0	6.6852	13.3704	0	0	0	0	0	0	#DIV/0!	200
O00468	AGRN	Agrin OS=Homo sapiens GN=AGRN PE=1 SV=5 - [AGRIN_HUMAN]	0	0	26.3768	0	6.59421	13.1884	0	0	0	0	0	0	#DIV/0!	200
Q15070	OXA1L	Mitochondrial inner membrane protein OXA1L OS=Homo sapiens GN=OXA1L PE=1 SV=3 - [OXA1L_HUMAN]	0	0	26.3681	0	6.59203	13.1841	0	0	0	0	0	0	#DIV/0!	200
A4D1S5	RAB19 RAB19B	Ras-related protein Rab-19 OS=Homo sapiens GN=RAB19 PE=2 SV=2 - [RAB19_HUMAN]	0	0	0	26.24	6.56	13.12	0	0	131.449	234.746	91.5487	113.812	0.0716559	200
Q9NX47	43164	E3 ubiquitin-protein ligase MARCH5 OS=Homo sapiens GN=MARCH5 PE=1 SV=1 - [MARH5_HUMAN]	0	0	26.2208	0	6.55519	13.1104	0	0	0	0	0	0	#DIV/0!	200
Q9P2R3	ANKFY1 ANKHZN KIAA1255	Rabankyrin-5 OS=Homo sapiens GN=ANKFY1 PE=1 SV=2 - [ANFY1_HUMAN]	26.0162	0	0	0	6.50406	13.0081	0	0	0	0	0	0	#DIV/0!	200
Q8WWV3	RTN4IP1 NIMP	Reticulon-4-interacting protein 1, mitochondrial OS=Homo sapiens GN=RTN4IP1 PE=1 SV=2 - [RT4I1_HUMAN]	25.684	0	0	0	6.421	12.842	53.9503	58.5327	0	125.3	59.4457	51.3212	0.108014	200
Q86UL3	AGPAT6	Glycerol-3-phosphate acyltransferase 4 OS=Homo sapiens GN=AGPAT6 PE=1 SV=1 - [GPAT4_HUMAN]	0	0	0	25.5284	6.3821	12.7642	0	0	0	0	0	0	#DIV/0!	200
Q9H1E5	TMX4 KIAA1162 TXNDC13 PSEC0095 UNQ475/PRO938	Thioredoxin-related transmembrane protein 4 OS=Homo sapiens GN=TMX4 PE=1 SV=1 - [TMX4_HUMAN]	0	0	24.7887	0	6.19717	12.3943	506.025	443.319	0	135.432	271.194	242.728	0.0228514	200
Q5VV42	CDKAL1	Threonylcarbamoyladenosine tRNA methylthiotransferase OS=Homo sapiens GN=CDKAL1 PE=1 SV=1 - [CDKAL_HUMAN]	0	0	24.6089	0	6.15223	12.3045	0	0	0	96.812	24.203	48.406	0.254193	200
Q6UXY8	TMC5 UNQ8238/PRO33604	Transmembrane channel-like protein 5 OS=Homo sapiens GN=TMC5 PE=2 SV=3 - [TMC5_HUMAN]	10.5656	13.8637	0	0	6.10732	7.17951	0	0	0	0	0	0	#DIV/0!	117.556
Q4G0F5	VPS26B	Vacuolar protein sorting-associated protein 26B OS=Homo sapiens GN=VPS26B PE=1 SV=2 - [VP26B_HUMAN]	0	0	24.3208	0	6.08021	12.1604	69.2596	0	0	0	17.3149	34.6298	0.351154	200
Q6ZNB6	NFXL1 OZFP	NF-X1-type zinc finger protein NFXL1 OS=Homo sapiens GN=NFXL1 PE=1 SV=2 - [NFXL1_HUMAN]	23.8161	0	0	0	5.95403	11.9081	0	0	0	0	0	0	#DIV/0!	200
P55061	TMBIM6	Bax inhibitor 1 OS=Homo sapiens GN=TMBIM6 PE=1 SV=2 - [BI1_HUMAN]	0	0	23.7656	0	5.94139	11.8828	0	0	0	0	0	0	#DIV/0!	200
Q15311	RALBP1 RLIP1 RLIP76	RalA-binding protein 1 OS=Homo sapiens GN=RALBP1 PE=1 SV=3 - [RBP1_HUMAN]	23.6432	0	0	0	5.9108	11.8216	0	0	0	0	0	0	#DIV/0!	200
O60512	B4GALT3	Beta-1,4-galactosyltransferase 3 OS=Homo sapiens GN=B4GALT3 PE=1 SV=2 - [B4GT3_HUMAN]	0	23.5416	0	0	5.88539	11.7708	0	0	0	0	0	0	#DIV/0!	200
P29323	EPHB2	Ephrin type-B receptor 2 OS=Homo sapiens GN=EPHB2 PE=1 SV=5 - [EPHB2_HUMAN]	0	0	0	23.3249	5.83122	11.6624	0	0	0	0	0	0	#DIV/0!	200
Q02750	MAP2K1 MEK1 PRKMK1	Dual specificity mitogen-activated protein kinase kinase 1 OS=Homo sapiens GN=MAP2K1 PE=1 SV=2 - [MP2K1_HUMAN]	23.2875	0	0	0	5.82187	11.6437	0	0	0	0	0	0	#DIV/0!	200
Q99807	COQ7	Ubiquinone biosynthesis protein COQ7 homolog OS=Homo sapiens GN=COQ7 PE=1 SV=3 - [COQ7_HUMAN]	0	0	0	23.2023	5.80057	11.6011	0	0	0	0	0	0	#DIV/0!	200
Q13443	ADAM9 KIAA0021 MCMP MDC9 MLTNG	Disintegrin and metalloproteinase domain-containing protein 9 OS=Homo sapiens GN=ADAM9 PE=1 SV=1 - [ADAM9_HUMAN]	0	0	22.6766	0	5.66915	11.3383	0	0	0	36.3845	9.09612	18.1922	0.62325	200
Q5VIR6	VPS53 PP13624	Vacuolar protein sorting-associated protein 53 homolog OS=Homo sapiens GN=VPS53 PE=1 SV=1 - [VPS53_HUMAN]	0	22.5739	0	0	5.64348	11.287	0	0	0	46.6315	11.6579	23.3158	0.484091	200
P56937	HSD17B7	3-keto-steroid reductase OS=Homo sapiens GN=HSD17B7 PE=1 SV=1 - [DHB7_HUMAN]	0	0	0	21.9872	5.4968	10.9936	0	0	49.618	0	12.4045	24.809	0.44313	200
Q92597	NDRG1 CAP43 DRG1 RTP	Protein NDRG1 OS=Homo sapiens GN=NDRG1 PE=1 SV=1 - [NDRG1_HUMAN]	0	0	0	21.8803	5.47007	10.9401	28.5766	0	0	0	7.14415	14.2883	0.765671	200
Q92968	PEX13	Peroxisomal membrane protein PEX13 OS=Homo sapiens GN=PEX13 PE=1 SV=2 - [PEX13_HUMAN]	0	0	21.7992	0	5.44979	10.8996	0	0	0	0	0	0	#DIV/0!	200
O94766	B3GAT3	Galactosylgalactosylxylosylprotein 3-beta-glucuronosyltransferase 3 OS=Homo sapiens GN=B3GAT3 PE=1 SV=2 - [B3GA3_HUMAN]	0	0	21.0434	0	5.26084	10.5217	0	0	0	0	0	0	#DIV/0!	200
Q6Y288	B3GLCT	Beta-1,3-glucosyltransferase OS=Homo sapiens GN=B3GLCT PE=1 SV=2 - [B3GLT_HUMAN]	0	0	20.9955	0	5.24887	10.4977	0	0	45.7001	0	11.425	22.85	0.459419	200
C9JI98	TMEM238	Transmembrane protein 238 OS=Homo sapiens GN=TMEM238 PE=1 SV=1 - [TM238_HUMAN]	0	0	0	20.8213	5.20533	10.4107	0	0	0	0	0	0	#DIV/0!	200
Q9Y3Q3	TMED3 C15orf22 UNQ5357/PRO1078	Transmembrane emp24 domain-containing protein 3 OS=Homo sapiens GN=TMED3 PE=1 SV=1 - [TMED3_HUMAN]	0	0	0	20.4589	5.11472	10.2294	96.2391	0	0	0	24.0598	48.1195	0.212584	200
Q9NVA1	UQCC1 BZFB C20orf44 UQCC	Ubiquinol-cytochrome-c reductase complex assembly factor 1 OS=Homo sapiens GN=UQCC1 PE=1 SV=3 - [UQCC1_HUMAN]	0	0	0	20.4553	5.11381	10.2276	53.5137	72.7757	47.7212	48.4584	55.6172	11.7251	0.0919465	200
Q9H061	TMEM126A	Transmembrane protein 126A OS=Homo sapiens GN=TMEM126A PE=1 SV=1 - [T126A_HUMAN]	0	0	20.3157	0	5.07893	10.1579	16.7431	0	0	52.3756	17.2797	24.6927	0.293925	200
O43826	SLC37A4	Glucose-6-phosphate translocase OS=Homo sapiens GN=SLC37A4 PE=1 SV=1 - [G6PT1_HUMAN]	0	0	0	19.8597	4.96493	9.92987	0	0	0	0	0	0	#DIV/0!	200
O76095	JTB HSPC222	Protein JTB OS=Homo sapiens GN=JTB PE=1 SV=1 - [JTB_HUMAN]	0	0	0	19.4996	4.87491	9.74981	36.4256	0	0	0	9.10639	18.2128	0.535328	200
O14617	AP3D1 PRO0039	AP-3 complex subunit delta-1 OS=Homo sapiens GN=AP3D1 PE=1 SV=1 - [AP3D1_HUMAN]	0	0	0	19.1275	4.78188	9.56375	18.4707	28.5816	0	0	11.7631	14.1962	0.406515	200
Q07817	BCL2L1	Bcl-2-like protein 1 OS=Homo sapiens GN=BCL2L1 PE=1 SV=1 - [B2CL1_HUMAN]	0	0	0	18.8598	4.71495	9.42989	0	0	0	0	0	0	#DIV/0!	200
Q99685	MGLL	Monoglyceride lipase OS=Homo sapiens GN=MGLL PE=1 SV=2 - [MGLL_HUMAN]	0	18.6335	0	0	4.65837	9.31674	0	0	0	0	0	0	#DIV/0!	200
Q7LBR1	CHMP1B	Charged multivesicular body protein 1b OS=Homo sapiens GN=CHMP1B PE=1 SV=1 - [CHM1B_HUMAN]	0	0	0	18.2835	4.57088	9.14176	0	0	0	0	0	0	#DIV/0!	200
Q9Y2A7	NCKAP1 HEM2 KIAA0587 NAP1	Nck-associated protein 1 OS=Homo sapiens GN=NCKAP1 PE=1 SV=1 - [NCKP1_HUMAN]	0	0	17.9462	0	4.48654	8.97308	27.7486	0	68.9054	30.2595	31.7284	28.3244	0.141405	200
Q9NP61	ARFGAP3 ARFGAP1	ADP-ribosylation factor GTPase-activating protein 3 OS=Homo sapiens GN=ARFGAP3 PE=1 SV=1 - [ARFG3_HUMAN]	0	0	10.8413	6.67457	4.37896	5.33486	0	14.9582	0	0	3.73955	7.47911	1.17099	121.829
Q9H7F0	ATP13A3 AFURS1	Probable cation-transporting ATPase 13A3 OS=Homo sapiens GN=ATP13A3 PE=1 SV=4 - [AT133_HUMAN]	0	17.0708	0	0	4.2677	8.5354	0	0	0	0	0	0	#DIV/0!	200
O60476	MAN1A2	Mannosyl-oligosaccharide 1,2-alpha-mannosidase IB OS=Homo sapiens GN=MAN1A2 PE=1 SV=1 - [MA1A2_HUMAN]	0	0	0	17.0519	4.26298	8.52595	0	0	0	0	0	0	#DIV/0!	200
Q9NUM4	TMEM106B	Transmembrane protein 106B OS=Homo sapiens GN=TMEM106B PE=1 SV=2 - [T106B_HUMAN]	0	0	0	16.8074	4.20186	8.40372	0	0	0	0	0	0	#DIV/0!	200
P51795	CLCN5	H(+)/Cl(-) exchange transporter 5 OS=Homo sapiens GN=CLCN5 PE=1 SV=1 - [CLCN5_HUMAN]	0	0	0	16.5107	4.12767	8.25534	0	0	0	0	0	0	#DIV/0!	200
Q9BU23	LMF2 TMEM112B TMEM153	Lipase maturation factor 2 OS=Homo sapiens GN=LMF2 PE=1 SV=2 - [LMF2_HUMAN]	0	0	0	16.3208	4.08021	8.16042	28.9222	0	0	75.0881	26.0026	35.4503	0.156916	200
Q96GZ6	SLC41A3	Solute carrier family 41 member 3 OS=Homo sapiens GN=SLC41A3 PE=1 SV=2 - [S41A3_HUMAN]	0	0	15.9209	0	3.98023	7.96046	36.0395	0	0	0	9.00987	18.0197	0.441763	200
Q29983	MICA	MHC class I polypeptide-related sequence A OS=Homo sapiens GN=MICA PE=1 SV=1 - [MICA_HUMAN]	0	0	15.8426	0	3.96064	7.92128	0	0	0	0	0	0	#DIV/0!	200
Q9UPN3	MACF1 ABP620 ACF7 KIAA0465 KIAA1251	Microtubule-actin cross-linking factor 1, isoforms 1/2/3/5 OS=Homo sapiens GN=MACF1 PE=1 SV=4 - [MACF1_HUMAN]	0	15.7695	0	0	3.94236	7.88473	0	0	29.4198	101.772	32.7981	48.0288	0.120201	200
Q9NRK6	ABCB10	ATP-binding cassette sub-family B member 10, mitochondrial OS=Homo sapiens GN=ABCB10 PE=1 SV=2 - [ABCBA_HUMAN]	0	15.5749	0	0	3.89373	7.78746	40.7183	52.532	69.9831	107.726	67.74	29.2427	0.0574806	200
O60784	TOM1	Target of Myb protein 1 OS=Homo sapiens GN=TOM1 PE=1 SV=2 - [TOM1_HUMAN]	15.3764	0	0	0	3.84409	7.68818	27.0817	27.1182	0	31.9372	21.5343	14.5362	0.17851	200
P08582	MELTF MAP97 MFI2	Melanotransferrin OS=Homo sapiens GN=MELTF PE=1 SV=2 - [TRFM_HUMAN]	0	0	0	15.3708	3.84271	7.68541	169.652	111.946	0	33.8007	78.8497	76.5662	0.0487346	200
P07942	LAMB1	Laminin subunit beta-1 OS=Homo sapiens GN=LAMB1 PE=1 SV=2 - [LAMB1_HUMAN]	0	15.3485	0	0	3.83712	7.67423	37.6751	139.133	208.215	124.801	127.456	70.0618	0.0301054	200
Q8N511	TMEM199	Transmembrane protein 199 OS=Homo sapiens GN=TMEM199 PE=1 SV=1 - [TM199_HUMAN]	0	0	0	15.0547	3.76367	7.52735	0	0	0	0	0	0	#DIV/0!	200
O14975	SLC27A2 ACSVL1 FACVL1 FATP2 VLACS	Very long-chain acyl-CoA synthetase OS=Homo sapiens GN=SLC27A2 PE=1 SV=2 - [S27A2_HUMAN]	0	14.6894	0	0	3.67234	7.34469	0	0	0	0	0	0	#DIV/0!	200
Q9ULH0	KIDINS220	Kinase D-interacting substrate of 220 kDa OS=Homo sapiens GN=KIDINS220 PE=1 SV=3 - [KDIS_HUMAN]	0	0	14.0367	0	3.50919	7.01837	0	0	0	0	0	0	#DIV/0!	200
Q9UHD9	UBQLN2	Ubiquilin-2 OS=Homo sapiens GN=UBQLN2 PE=1 SV=2 - [UBQL2_HUMAN]	0	0	6.3713	7.59594	3.49181	4.06287	0	0	0	0	0	0	#DIV/0!	116.354
Q04656	ATP7A MC1 MNK	Copper-transporting ATPase 1 OS=Homo sapiens GN=ATP7A PE=1 SV=3 - [ATP7A_HUMAN]	0	13.8285	0	0	3.45712	6.91424	0	0	0	0	0	0	#DIV/0!	200
Q16678	CYP1B1	Cytochrome P450 1B1 OS=Homo sapiens GN=CYP1B1 PE=1 SV=2 - [CP1B1_HUMAN]	0	0	13.6834	0	3.42085	6.8417	0	0	0	0	0	0	#DIV/0!	200
P42356	PI4KA PIK4 PIK4CA	Phosphatidylinositol 4-kinase alpha OS=Homo sapiens GN=PI4KA PE=1 SV=4 - [PI4KA_HUMAN]	13.2162	0	0	0	3.30404	6.60808	22.8455	17.0494	0	28.1526	17.0119	12.2141	0.19422	200
Q8IZR5	CMTM4	CKLF-like MARVEL transmembrane domain-containing protein 4 OS=Homo sapiens GN=CMTM4 PE=1 SV=1 - [CKLF4_HUMAN]	0	0	13.1917	0	3.29792	6.59584	0	0	0	0	0	0	#DIV/0!	200
Q96AJ9	VTI1A	Vesicle transport through interaction with t-SNAREs homolog 1A OS=Homo sapiens GN=VTI1A PE=1 SV=2 - [VTI1A_HUMAN]	0	0	12.8612	0	3.2153	6.43059	0	0	0	0	0	0	#DIV/0!	200
Q8N6H7	ARFGAP2 ZNF289 Nbla10535	ADP-ribosylation factor GTPase-activating protein 2 OS=Homo sapiens GN=ARFGAP2 PE=1 SV=1 - [ARFG2_HUMAN]	0	0	12.7936	0	3.19839	6.39678	0	0	0	15.7294	3.93235	7.8647	0.813354	200
Q9BXP2	SLC12A9	Solute carrier family 12 member 9 OS=Homo sapiens GN=SLC12A9 PE=1 SV=1 - [S12A9_HUMAN]	0	0	12.6555	0	3.16386	6.32773	0	0	0	0	0	0	#DIV/0!	200
Q9BUF7	CRB3	Protein crumbs homolog 3 OS=Homo sapiens GN=CRB3 PE=1 SV=3 - [CRUM3_HUMAN]	0	0	11.3444	0	2.8361	5.67221	0	0	0	0	0	0	#DIV/0!	200
Q96C24	SYTL4	Synaptotagmin-like protein 4 OS=Homo sapiens GN=SYTL4 PE=1 SV=2 - [SYTL4_HUMAN]	0	0	10.873	0	2.71824	5.43649	0	0	0	0	0	0	#DIV/0!	200
Q9H1B5	XYLT2	Xylosyltransferase 2 OS=Homo sapiens GN=XYLT2 PE=2 SV=2 - [XYLT2_HUMAN]	0	0	0	8.57317	2.14329	4.28659	0	0	0	0	0	0	#DIV/0!	200
Q8IV36	HID1	Protein HID1 OS=Homo sapiens GN=HID1 PE=1 SV=1 - [HID1_HUMAN]	0	0	0	8.04954	2.01239	4.02477	0	0	0	0	0	0	#DIV/0!	200
Q9BX95	SGPP1	Sphingosine-1-phosphate phosphatase 1 OS=Homo sapiens GN=SGPP1 PE=1 SV=2 - [SGPP1_HUMAN]	0	0	0	7.88854	1.97213	3.94427	0	0	0	0	0	0	#DIV/0!	200
Q96AX1	VPS33A	Vacuolar protein sorting-associated protein 33A OS=Homo sapiens GN=VPS33A PE=1 SV=1 - [VP33A_HUMAN]	0	0	7.77441	0	1.9436	3.88721	0	0	0	34.7807	8.69518	17.3904	0.223527	200
Q9Y696	CLIC4	Chloride intracellular channel protein 4 OS=Homo sapiens GN=CLIC4 PE=1 SV=4 - [CLIC4_HUMAN]	6.69293	0	0	0	1.67323	3.34646	48.2842	48.1183	0	22.0686	29.6178	23.2731	0.0564942	200
O75051	PLXNA2 KIAA0463 OCT PLXN2 UNQ209/PRO235	Plexin-A2 OS=Homo sapiens GN=PLXNA2 PE=1 SV=4 - [PLXA2_HUMAN]	0	6.02338	0	0	1.50585	3.01169	0	0	0	55.2528	13.8132	27.6264	0.109015	200
Q9BXS4	TMEM59	Transmembrane protein 59 OS=Homo sapiens GN=TMEM59 PE=1 SV=1 - [TMM59_HUMAN]	0	0	5.62195	0	1.40549	2.81098	0	0	0	0	0	0	#DIV/0!	200
Q9BQS8	FYCO1	FYVE and coiled-coil domain-containing protein 1 OS=Homo sapiens GN=FYCO1 PE=1 SV=3 - [FYCO1_HUMAN]	0	0	0	4.13593	1.03398	2.06797	0	0	0	0	0	0	#DIV/0!	200
Q96J02	ITCH	E3 ubiquitin-protein ligase Itchy homolog OS=Homo sapiens GN=ITCH PE=1 SV=2 - [ITCH_HUMAN]	0	0	2.53023	0	0.632558	1.26512	0	0	18.6021	60.6097	19.803	28.5829	0.0319426	200
P15144	ANPEP APN CD13 PEPN	Aminopeptidase N OS=Homo sapiens GN=ANPEP PE=1 SV=4 - [AMPN_HUMAN]	0	0	0	0	0	0	1290.09	1616.62	1890.66	2009.48	1701.71	319.947	0	#DIV/0!
P84077	ARF1	ADP-ribosylation factor 1 OS=Homo sapiens GN=ARF1 PE=1 SV=2 - [ARF1_HUMAN]	0	0	0	0	0	0	965.738	0	1551.77	1307.54	956.263	681.312	0	#DIV/0!
Q14802	FXYD3 MAT8 PLML	FXYD domain-containing ion transport regulator 3 OS=Homo sapiens GN=FXYD3 PE=1 SV=1 - [FXYD3_HUMAN]	0	0	0	0	0	0	669.029	0	0	0	167.257	334.514	0	#DIV/0!
P32926	DSG3 CDHF6	Desmoglein-3 OS=Homo sapiens GN=DSG3 PE=1 SV=2 - [DSG3_HUMAN]	0	0	0	0	0	0	540.539	525.386	303.397	219.453	397.194	160.593	0	#DIV/0!
Q8WWZ7	ABCA5 KIAA1888	ATP-binding cassette sub-family A member 5 OS=Homo sapiens GN=ABCA5 PE=2 SV=2 - [ABCA5_HUMAN]	0	0	0	0	0	0	470.365	0	0	0	117.591	235.182	0	#DIV/0!
Q9BXT2	CACNG6	Voltage-dependent calcium channel gamma-6 subunit OS=Homo sapiens GN=CACNG6 PE=2 SV=1 - [CCG6_HUMAN]	0	0	0	0	0	0	414.57	0	0	0	103.642	207.285	0	#DIV/0!
Q13304	GPR17	Uracil nucleotide/cysteinyl leukotriene receptor OS=Homo sapiens GN=GPR17 PE=2 SV=2 - [GPR17_HUMAN]	0	0	0	0	0	0	400.857	0	0	0	100.214	200.428	0	#DIV/0!
P16190	HLA-A HLAA	HLA class I histocompatibility antigen, A-33 alpha chain OS=Homo sapiens GN=HLA-A PE=1 SV=3 - [1A33_HUMAN]	0	0	0	0	0	0	360.583	430.674	650.305	583.786	506.337	133.784	0	#DIV/0!
O95810	CAVIN2 SDPR	Caveolae-associated protein 2 OS=Homo sapiens GN=CAVIN2 PE=1 SV=3 - [CAVN2_HUMAN]	0	0	0	0	0	0	329.579	386.888	518.764	360.273	398.876	83.2848	0	#DIV/0!
P30459	HLA-A	HLA class I histocompatibility antigen, A-74 alpha chain OS=Homo sapiens GN=HLA-A PE=1 SV=1 - [1A74_HUMAN]	0	0	0	0	0	0	329.357	0	550.117	0	219.869	269.404	0	#DIV/0!
P10321	HLA-C	HLA class I histocompatibility antigen, Cw-7 alpha chain OS=Homo sapiens GN=HLA-C PE=1 SV=3 - [1C07_HUMAN]	0	0	0	0	0	0	248.015	0	490.643	0	184.664	235.115	0	#DIV/0!
Q9H0R1	AP5M1 C14orf108 MUDENG	AP-5 complex subunit mu-1 OS=Homo sapiens GN=AP5M1 PE=1 SV=2 - [AP5M1_HUMAN]	0	0	0	0	0	0	238.681	259.516	0	184.968	170.791	118.113	0	#DIV/0!
P30493	HLA-B	HLA class I histocompatibility antigen, B-55 alpha chain OS=Homo sapiens GN=HLA-B PE=1 SV=1 - [1B55_HUMAN]	0	0	0	0	0	0	229.329	265.453	401.834	0	224.154	166.881	0	#DIV/0!
Q96JJ7	TMX3 KIAA1830 TXNDC10	Protein disulfide-isomerase TMX3 OS=Homo sapiens GN=TMX3 PE=1 SV=2 - [TMX3_HUMAN]	0	0	0	0	0	0	219.281	203.269	257.439	251.021	232.752	25.7807	0	#DIV/0!
P57729	RAB38	Ras-related protein Rab-38 OS=Homo sapiens GN=RAB38 PE=1 SV=1 - [RAB38_HUMAN]	0	0	0	0	0	0	204.333	226.513	645.276	218.707	323.707	214.576	0	#DIV/0!
Q13421	MSLN MPF	Mesothelin OS=Homo sapiens GN=MSLN PE=1 SV=2 - [MSLN_HUMAN]	0	0	0	0	0	0	203.083	113.22	263.062	43.8739	155.81	96.7492	0	#DIV/0!
O43653	PSCA UNQ206/PRO232	Prostate stem cell antigen OS=Homo sapiens GN=PSCA PE=1 SV=1 - [PSCA_HUMAN]	0	0	0	0	0	0	179.03	241.023	492.55	94.2357	251.709	171.463	0	#DIV/0!
Q96IX5	USMG5 DAPIT HCVFTP2 PD04912	Up-regulated during skeletal muscle growth protein 5 OS=Homo sapiens GN=USMG5 PE=1 SV=1 - [USMG5_HUMAN]	0	0	0	0	0	0	178.611	160.565	0	0	84.7942	98.1887	0	#DIV/0!
Q13423	NNT	NAD(P) transhydrogenase, mitochondrial OS=Homo sapiens GN=NNT PE=1 SV=3 - [NNTM_HUMAN]	0	0	0	0	0	0	157.251	341.779	436.937	423.876	339.961	128.883	0	#DIV/0!
Q8WTV0	SCARB1 CD36L1 CLA1	Scavenger receptor class B member 1 OS=Homo sapiens GN=SCARB1 PE=1 SV=1 - [SCRB1_HUMAN]	0	0	0	0	0	0	150.932	207.553	572.079	315.712	311.569	186.643	0	#DIV/0!
Q9UNN8	PROCR EPCR	Endothelial protein C receptor OS=Homo sapiens GN=PROCR PE=1 SV=1 - [EPCR_HUMAN]	0	0	0	0	0	0	143.822	174.217	109.648	275.015	175.676	71.2855	0	#DIV/0!
O43181	NDUFS4	NADH dehydrogenase [ubiquinone] iron-sulfur protein 4, mitochondrial OS=Homo sapiens GN=NDUFS4 PE=1 SV=1 - [NDUS4_HUMAN]	0	0	0	0	0	0	131.343	169.073	0	65.7772	91.5482	74.4735	0	#DIV/0!
O95139	NDUFB6	NADH dehydrogenase [ubiquinone] 1 beta subcomplex subunit 6 OS=Homo sapiens GN=NDUFB6 PE=1 SV=3 - [NDUB6_HUMAN]	0	0	0	0	0	0	129.285	0	0	0	32.3213	64.6426	0	#DIV/0!
Q9UQC9	CLCA2 CACC3	Calcium-activated chloride channel regulator 2 OS=Homo sapiens GN=CLCA2 PE=1 SV=2 - [CLCA2_HUMAN]	0	0	0	0	0	0	126.877	86.9223	119.51	78.5438	102.963	23.7999	0	#DIV/0!
P60059	SEC61G	Protein transport protein Sec61 subunit gamma OS=Homo sapiens GN=SEC61G PE=1 SV=1 - [SC61G_HUMAN]	0	0	0	0	0	0	124.769	0	0	0	31.1922	62.3844	0	#DIV/0!
Q5JTJ3	COA6 C1orf31	Cytochrome c oxidase assembly factor 6 homolog OS=Homo sapiens GN=COA6 PE=1 SV=1 - [COA6_HUMAN]	0	0	0	0	0	0	116.434	144.314	0	464.711	181.365	198.97	0	#DIV/0!
Q15223	NECTIN1 HVEC PRR1 PVRL1	Nectin-1 OS=Homo sapiens GN=NECTIN1 PE=1 SV=3 - [NECT1_HUMAN]	0	0	0	0	0	0	111.06	121.875	0	0	58.2337	67.3873	0	#DIV/0!
Q8N335	GPD1L KIAA0089	Glycerol-3-phosphate dehydrogenase 1-like protein OS=Homo sapiens GN=GPD1L PE=1 SV=1 - [GPD1L_HUMAN]	0	0	0	0	0	0	109.611	0	0	0	27.4027	54.8054	0	#DIV/0!
Q9H0X9	OSBPL5 KIAA1534 OBPH1 ORP5	Oxysterol-binding protein-related protein 5 OS=Homo sapiens GN=OSBPL5 PE=1 SV=1 - [OSBL5_HUMAN]	0	0	0	0	0	0	104.333	123.124	190.662	84.1835	125.575	46.2123	0	#DIV/0!
Q96ER9	CCDC51	Coiled-coil domain-containing protein 51 OS=Homo sapiens GN=CCDC51 PE=1 SV=2 - [CCD51_HUMAN]	0	0	0	0	0	0	104.279	0	0	0	26.0698	52.1395	0	#DIV/0!
Q9NZU0	FLRT3	Leucine-rich repeat transmembrane protein FLRT3 OS=Homo sapiens GN=FLRT3 PE=1 SV=1 - [FLRT3_HUMAN]	0	0	0	0	0	0	101.217	112.154	46.4852	0	64.964	51.971	0	#DIV/0!
P50479	PDLIM4 RIL	PDZ and LIM domain protein 4 OS=Homo sapiens GN=PDLIM4 PE=1 SV=2 - [PDLI4_HUMAN]	0	0	0	0	0	0	99.2808	91.5511	0	125.383	79.0539	54.6542	0	#DIV/0!
Q9H0R3	TMEM222 C1orf160	Transmembrane protein 222 OS=Homo sapiens GN=TMEM222 PE=1 SV=2 - [TM222_HUMAN]	0	0	0	0	0	0	97.5695	0	0	0	24.3924	48.7848	0	#DIV/0!
P17152	TMEM11 C17orf35 PM1	Transmembrane protein 11, mitochondrial OS=Homo sapiens GN=TMEM11 PE=1 SV=1 - [TMM11_HUMAN]	0	0	0	0	0	0	96.6855	90.4257	0	95.312	70.6058	47.1471	0	#DIV/0!
O43813	LANCL1 GPR69A	LanC-like protein 1 OS=Homo sapiens GN=LANCL1 PE=1 SV=1 - [LANC1_HUMAN]	0	0	0	0	0	0	93.7324	96.5773	0	199.749	97.5147	81.6009	0	#DIV/0!
Q9GZT6	CCDC90B CUA003 MDS011 MDS025	Coiled-coil domain-containing protein 90B, mitochondrial OS=Homo sapiens GN=CCDC90B PE=1 SV=2 - [CC90B_HUMAN]	0	0	0	0	0	0	91.7937	73.298	0	89.1082	63.55	43.1453	0	#DIV/0!
Q6YHK3	CD109 CPAMD7	CD109 antigen OS=Homo sapiens GN=CD109 PE=1 SV=2 - [CD109_HUMAN]	0	0	0	0	0	0	89.85	134.653	128.702	114.946	117.038	19.9157	0	#DIV/0!
Q96BR5	COA7 C1orf163 RESA1 SELRC1	Cytochrome c oxidase assembly factor 7 OS=Homo sapiens GN=COA7 PE=1 SV=2 - [COA7_HUMAN]	0	0	0	0	0	0	86.6349	143.632	0	0	57.5666	70.4272	0	#DIV/0!
Q08554	DSC1 CDHF1	Desmocollin-1 OS=Homo sapiens GN=DSC1 PE=1 SV=2 - [DSC1_HUMAN]	0	0	0	0	0	0	86.1319	102.229	0	0	47.0902	54.7708	0	#DIV/0!
P22735	TGM1	Protein-glutamine gamma-glutamyltransferase K OS=Homo sapiens GN=TGM1 PE=1 SV=4 - [TGM1_HUMAN]	0	0	0	0	0	0	84.7005	131.423	165.772	0	95.4739	71.7994	0	#DIV/0!
O95182	NDUFA7	NADH dehydrogenase [ubiquinone] 1 alpha subcomplex subunit 7 OS=Homo sapiens GN=NDUFA7 PE=1 SV=3 - [NDUA7_HUMAN]	0	0	0	0	0	0	80.7427	0	0	0	20.1857	40.3713	0	#DIV/0!
Q9BZG1	RAB34 RAB39 RAH	Ras-related protein Rab-34 OS=Homo sapiens GN=RAB34 PE=1 SV=1 - [RAB34_HUMAN]	0	0	0	0	0	0	80.6731	75.5627	119.264	146.788	105.572	33.6984	0	#DIV/0!
O43678	NDUFA2	NADH dehydrogenase [ubiquinone] 1 alpha subcomplex subunit 2 OS=Homo sapiens GN=NDUFA2 PE=1 SV=3 - [NDUA2_HUMAN]	0	0	0	0	0	0	80.5377	0	0	0	20.1344	40.2688	0	#DIV/0!
Q9H8H3	METTL7A	Methyltransferase-like protein 7A OS=Homo sapiens GN=METTL7A PE=1 SV=1 - [MET7A_HUMAN]	0	0	0	0	0	0	77.4976	88.308	168.55	0	83.589	68.9564	0	#DIV/0!
Q9Y6M5	SLC30A1 ZNT1	Zinc transporter 1 OS=Homo sapiens GN=SLC30A1 PE=1 SV=3 - [ZNT1_HUMAN]	0	0	0	0	0	0	76.9051	0	0	72.8659	37.4427	43.2666	0	#DIV/0!
Q8IY95	TMEM192	Transmembrane protein 192 OS=Homo sapiens GN=TMEM192 PE=1 SV=1 - [TM192_HUMAN]	0	0	0	0	0	0	76.3484	103.453	255.492	147.161	145.614	78.8475	0	#DIV/0!
O95171	SCEL	Sciellin OS=Homo sapiens GN=SCEL PE=1 SV=2 - [SCEL_HUMAN]	0	0	0	0	0	0	75.6136	0	0	0	18.9034	37.8068	0	#DIV/0!
P07919	UQCRH	Cytochrome b-c1 complex subunit 6, mitochondrial OS=Homo sapiens GN=UQCRH PE=1 SV=2 - [QCR6_HUMAN]	0	0	0	0	0	0	73.6246	85.7722	0	81.8976	60.3236	40.5336	0	#DIV/0!
P80723	BASP1 NAP22	Brain acid soluble protein 1 OS=Homo sapiens GN=BASP1 PE=1 SV=2 - [BASP1_HUMAN]	0	0	0	0	0	0	72.5887	71.5651	0	0	36.0385	41.6157	0	#DIV/0!
Q5BJH7	YIF1B PP4519 UNQ3073/PRO9905	Protein YIF1B OS=Homo sapiens GN=YIF1B PE=1 SV=1 - [YIF1B_HUMAN]	0	0	0	0	0	0	71.1331	111.227	0	0	45.5901	55.1289	0	#DIV/0!
P50281	MMP14	Matrix metalloproteinase-14 OS=Homo sapiens GN=MMP14 PE=1 SV=3 - [MMP14_HUMAN]	0	0	0	0	0	0	68.0183	110.204	0	225.038	100.815	94.4435	0	#DIV/0!
O95167	NDUFA3	NADH dehydrogenase [ubiquinone] 1 alpha subcomplex subunit 3 OS=Homo sapiens GN=NDUFA3 PE=1 SV=1 - [NDUA3_HUMAN]	0	0	0	0	0	0	67.5825	108.024	0	212.682	97.0721	89.0286	0	#DIV/0!
Q8N9N7	LRRC57	Leucine-rich repeat-containing protein 57 OS=Homo sapiens GN=LRRC57 PE=1 SV=1 - [LRC57_HUMAN]	0	0	0	0	0	0	66.0666	86.2204	72.7548	89.0244	78.5165	10.9234	0	#DIV/0!
Q9NZJ6	COQ3	Ubiquinone biosynthesis O-methyltransferase, mitochondrial OS=Homo sapiens GN=COQ3 PE=1 SV=3 - [COQ3_HUMAN]	0	0	0	0	0	0	65.6148	0	97.9398	0	40.8887	49.0237	0	#DIV/0!
A5PLL7	TMEM189 KUA	Transmembrane protein 189 OS=Homo sapiens GN=TMEM189 PE=1 SV=3 - [TM189_HUMAN]	0	0	0	0	0	0	63.8268	63.2193	0	94.1948	55.3102	39.6077	0	#DIV/0!
O00425	IGF2BP3 IMP3 KOC1 VICKZ3	Insulin-like growth factor 2 mRNA-binding protein 3 OS=Homo sapiens GN=IGF2BP3 PE=1 SV=2 - [IF2B3_HUMAN]	0	0	0	0	0	0	63.6218	66.5553	0	125.528	63.9262	51.278	0	#DIV/0!
Q5XKP0	MIC13 C19orf70 QIL1	MICOS complex subunit MIC13 OS=Homo sapiens GN=MIC13 PE=1 SV=1 - [MIC13_HUMAN]	0	0	0	0	0	0	62.4707	95.8136	0	84.9127	60.7993	42.8439	0	#DIV/0!
Q00796	SORD	Sorbitol dehydrogenase OS=Homo sapiens GN=SORD PE=1 SV=4 - [DHSO_HUMAN]	0	0	0	0	0	0	60.6122	69.7883	248.158	488.743	216.825	200.785	0	#DIV/0!
Q9H2V7	SPNS1 SPIN1 PP20300	Protein spinster homolog 1 OS=Homo sapiens GN=SPNS1 PE=1 SV=1 - [SPNS1_HUMAN]	0	0	0	0	0	0	59.9271	60.8927	0	0	30.2049	34.8799	0	#DIV/0!
O95298	NDUFC2 HLC1	NADH dehydrogenase [ubiquinone] 1 subunit C2 OS=Homo sapiens GN=NDUFC2 PE=1 SV=1 - [NDUC2_HUMAN]	0	0	0	0	0	0	59.925	0	0	0	14.9812	29.9625	0	#DIV/0!
P08473	MME	Neprilysin OS=Homo sapiens GN=MME PE=1 SV=2 - [NEP_HUMAN]	0	0	0	0	0	0	57.3343	43.9151	48.2699	0	37.3798	25.5391	0	#DIV/0!
Q9NXA8	SIRT5 SIR2L5	NAD-dependent protein deacylase sirtuin-5, mitochondrial OS=Homo sapiens GN=SIRT5 PE=1 SV=2 - [SIR5_HUMAN]	0	0	0	0	0	0	53.9941	77.3002	0	86.5368	54.4578	38.8017	0	#DIV/0!
Q9Y6N1	COX11	Cytochrome c oxidase assembly protein COX11, mitochondrial OS=Homo sapiens GN=COX11 PE=1 SV=3 - [COX11_HUMAN]	0	0	0	0	0	0	53.8678	34.0875	0	34.3458	30.5753	22.39	0	#DIV/0!
Q8IYJ3	SYTL1 SLP1 SB146	Synaptotagmin-like protein 1 OS=Homo sapiens GN=SYTL1 PE=1 SV=1 - [SYTL1_HUMAN]	0	0	0	0	0	0	53.4327	76.558	0	0	32.4977	38.6945	0	#DIV/0!
P25445	FAS APT1 FAS1 TNFRSF6	Tumor necrosis factor receptor superfamily member 6 OS=Homo sapiens GN=FAS PE=1 SV=1 - [TNR6_HUMAN]	0	0	0	0	0	0	52.9311	0	0	0	13.2328	26.4655	0	#DIV/0!
P28827	PTPRM PTPRL1	Receptor-type tyrosine-protein phosphatase mu OS=Homo sapiens GN=PTPRM PE=1 SV=2 - [PTPRM_HUMAN]	0	0	0	0	0	0	52.87	0	0	0	13.2175	26.435	0	#DIV/0!
Q12955	ANK3	Ankyrin-3 OS=Homo sapiens GN=ANK3 PE=1 SV=3 - [ANK3_HUMAN]	0	0	0	0	0	0	52.6014	36.3893	0	0	22.2477	26.5283	0	#DIV/0!
Q9BRT2	UQCC2 C6orf125 MNF1	Ubiquinol-cytochrome-c reductase complex assembly factor 2 OS=Homo sapiens GN=UQCC2 PE=1 SV=1 - [UQCC2_HUMAN]	0	0	0	0	0	0	52.5921	46.9715	0	0	24.8909	28.833	0	#DIV/0!
Q969G5	CAVIN3 PRKCDBP SRBC	Caveolae-associated protein 3 OS=Homo sapiens GN=CAVIN3 PE=1 SV=3 - [CAVN3_HUMAN]	0	0	0	0	0	0	50.7116	0	0	0	12.6779	25.3558	0	#DIV/0!
Q5TEU4	NDUFAF5 C20orf7	Arginine-hydroxylase NDUFAF5, mitochondrial OS=Homo sapiens GN=NDUFAF5 PE=1 SV=1 - [NDUF5_HUMAN]	0	0	0	0	0	0	50.0374	0	0	0	12.5093	25.0187	0	#DIV/0!
Q8WXF7	ATL1 GBP3 SPG3A	Atlastin-1 OS=Homo sapiens GN=ATL1 PE=1 SV=1 - [ATLA1_HUMAN]	0	0	0	0	0	0	49.2154	26.6387	0	52.9469	32.2003	24.4112	0	#DIV/0!
Q8IZP0	ABI1 SSH3BP1	Abl interactor 1 OS=Homo sapiens GN=ABI1 PE=1 SV=4 - [ABI1_HUMAN]	0	0	0	0	0	0	48.8577	60.7123	62.9692	78.2678	62.7018	12.0829	0	#DIV/0!
Q15262	PTPRK PTPK	Receptor-type tyrosine-protein phosphatase kappa OS=Homo sapiens GN=PTPRK PE=1 SV=2 - [PTPRK_HUMAN]	0	0	0	0	0	0	47.3782	198.526	0	0	61.4761	94.0569	0	#DIV/0!
O00519	FAAH FAAH1	Fatty-acid amide hydrolase 1 OS=Homo sapiens GN=FAAH PE=1 SV=2 - [FAAH1_HUMAN]	0	0	0	0	0	0	46.3061	60.4083	55.513	46.5422	52.1924	6.95463	0	#DIV/0!
O14957	UQCR11 UQCR	Cytochrome b-c1 complex subunit 10 OS=Homo sapiens GN=UQCR11 PE=1 SV=1 - [QCR10_HUMAN]	0	0	0	0	0	0	45.2436	41.6729	0	40.5186	31.8588	21.3342	0	#DIV/0!
Q9NRY6	PLSCR3	Phospholipid scramblase 3 OS=Homo sapiens GN=PLSCR3 PE=1 SV=2 - [PLS3_HUMAN]	0	0	0	0	0	0	45.107	46.1599	0	49.2588	35.1314	23.4872	0	#DIV/0!
P55290	CDH13 CDHH	Cadherin-13 OS=Homo sapiens GN=CDH13 PE=1 SV=1 - [CAD13_HUMAN]	0	0	0	0	0	0	44.6408	0	0	0	11.1602	22.3204	0	#DIV/0!
Q9UMD9	COL17A1 BP180 BPAG2	Collagen alpha-1(XVII) chain OS=Homo sapiens GN=COL17A1 PE=1 SV=3 - [COHA1_HUMAN]	0	0	0	0	0	0	44.4086	98.4441	0	83.1859	56.5096	44.0072	0	#DIV/0!
O43676	NDUFB3	NADH dehydrogenase [ubiquinone] 1 beta subcomplex subunit 3 OS=Homo sapiens GN=NDUFB3 PE=1 SV=3 - [NDUB3_HUMAN]	0	0	0	0	0	0	44.0065	173.33	0	0	54.3341	81.9981	0	#DIV/0!
Q9UJ68	MSRA	Mitochondrial peptide methionine sulfoxide reductase OS=Homo sapiens GN=MSRA PE=1 SV=1 - [MSRA_HUMAN]	0	0	0	0	0	0	43.7629	0	0	0	10.9407	21.8815	0	#DIV/0!
Q9BZR8	BCL2L14 BCLG	Apoptosis facilitator Bcl-2-like protein 14 OS=Homo sapiens GN=BCL2L14 PE=1 SV=1 - [B2L14_HUMAN]	0	0	0	0	0	0	42.3405	0	0	0	10.5851	21.1703	0	#DIV/0!
Q9UEY8	ADD3 ADDL	Gamma-adducin OS=Homo sapiens GN=ADD3 PE=1 SV=1 - [ADDG_HUMAN]	0	0	0	0	0	0	41.113	0	0	0	10.2783	20.5565	0	#DIV/0!
Q9H936	SLC25A22 GC1	Mitochondrial glutamate carrier 1 OS=Homo sapiens GN=SLC25A22 PE=1 SV=1 - [GHC1_HUMAN]	0	0	0	0	0	0	40.7211	73.9947	55.2532	81.9009	62.9675	18.5696	0	#DIV/0!
P49023	PXN	Paxillin OS=Homo sapiens GN=PXN PE=1 SV=3 - [PAXI_HUMAN]	0	0	0	0	0	0	40.721	0	0	0	10.1803	20.3605	0	#DIV/0!
Q8WXH0	SYNE2 KIAA1011 NUA	Nesprin-2 OS=Homo sapiens GN=SYNE2 PE=1 SV=3 - [SYNE2_HUMAN]	0	0	0	0	0	0	40.693	171.954	109.398	166.515	122.14	61.228	0	#DIV/0!
Q9UQB8	BAIAP2	Brain-specific angiogenesis inhibitor 1-associated protein 2 OS=Homo sapiens GN=BAIAP2 PE=1 SV=1 - [BAIP2_HUMAN]	0	0	0	0	0	0	40.3459	57.2751	104.413	90.112	73.0364	29.4003	0	#DIV/0!
P08648	ITGA5 FNRA	Integrin alpha-5 OS=Homo sapiens GN=ITGA5 PE=1 SV=2 - [ITA5_HUMAN]	0	0	0	0	0	0	39.4685	80.9297	0	168.494	72.2231	72.1873	0	#DIV/0!
O43491	EPB41L2	Band 4.1-like protein 2 OS=Homo sapiens GN=EPB41L2 PE=1 SV=1 - [E41L2_HUMAN]	0	0	0	0	0	0	39.0627	72.9014	87.6044	157.815	89.3459	49.9663	0	#DIV/0!
O00515	LAD1 LAD	Ladinin-1 OS=Homo sapiens GN=LAD1 PE=1 SV=2 - [LAD1_HUMAN]	0	0	0	0	0	0	38.7982	9.62601	0	0	12.1061	18.3642	0	#DIV/0!
Q9H6B4	CLMP ACAM ASAM UNQ318/PRO363	CXADR-like membrane protein OS=Homo sapiens GN=CLMP PE=1 SV=1 - [CLMP_HUMAN]	0	0	0	0	0	0	38.6323	84.9445	0	96.6807	55.0644	44.4479	0	#DIV/0!
P31431	SDC4	Syndecan-4 OS=Homo sapiens GN=SDC4 PE=1 SV=2 - [SDC4_HUMAN]	0	0	0	0	0	0	38.2411	0	0	0	9.56027	19.1205	0	#DIV/0!
Q9GZY8	MFF C2orf33 AD030 AD033 GL004	Mitochondrial fission factor OS=Homo sapiens GN=MFF PE=1 SV=1 - [MFF_HUMAN]	0	0	0	0	0	0	38.1547	0	0	64.5757	25.6826	31.5564	0	#DIV/0!
Q9BXF6	RAB11FIP5 GAF1 KIAA0857 RIP11	Rab11 family-interacting protein 5 OS=Homo sapiens GN=RAB11FIP5 PE=1 SV=1 - [RFIP5_HUMAN]	0	0	0	0	0	0	37.6054	0	0	94.7021	33.0769	44.745	0	#DIV/0!
Q13488	TCIRG1 ATP6N1C ATP6V0A3	V-type proton ATPase 116 kDa subunit a isoform 3 OS=Homo sapiens GN=TCIRG1 PE=1 SV=3 - [VPP3_HUMAN]	0	0	0	0	0	0	36.6862	38.676	0	36.6993	28.0154	18.7003	0	#DIV/0!
Q8N8J7	FAM241A C4orf32	Uncharacterized protein FAM241A OS=Homo sapiens GN=FAM241A PE=2 SV=2 - [F241A_HUMAN]	0	0	0	0	0	0	36.6499	0	0	0	9.16246	18.3249	0	#DIV/0!
P08571	CD14	Monocyte differentiation antigen CD14 OS=Homo sapiens GN=CD14 PE=1 SV=2 - [CD14_HUMAN]	0	0	0	0	0	0	36.3403	0	0	0	9.08508	18.1702	0	#DIV/0!
Q9NZW5	MPP6 VAM1	MAGUK p55 subfamily member 6 OS=Homo sapiens GN=MPP6 PE=1 SV=2 - [MPP6_HUMAN]	0	0	0	0	0	0	35.5094	59.6117	0	68.862	40.9958	30.7345	0	#DIV/0!
Q8WXX5	DNAJC9	DnaJ homolog subfamily C member 9 OS=Homo sapiens GN=DNAJC9 PE=1 SV=1 - [DNJC9_HUMAN]	0	0	0	0	0	0	34.5845	0	0	0	8.64612	17.2922	0	#DIV/0!
Q92783	STAM STAM1	Signal transducing adapter molecule 1 OS=Homo sapiens GN=STAM PE=1 SV=3 - [STAM1_HUMAN]	0	0	0	0	0	0	33.7175	30.8354	49.8851	52.5803	41.7546	11.0623	0	#DIV/0!
Q9Y5K8	ATP6V1D ATP6M VATD	V-type proton ATPase subunit D OS=Homo sapiens GN=ATP6V1D PE=1 SV=1 - [VATD_HUMAN]	0	0	0	0	0	0	32.7784	0	0	46.1915	19.7425	23.4451	0	#DIV/0!
O75116	ROCK2 KIAA0619	Rho-associated protein kinase 2 OS=Homo sapiens GN=ROCK2 PE=1 SV=4 - [ROCK2_HUMAN]	0	0	0	0	0	0	27.9921	0	0	0	6.99802	13.996	0	#DIV/0!
Q9Y512	SAMM50 SAM50 CGI-51 TRG3	Sorting and assembly machinery component 50 homolog OS=Homo sapiens GN=SAMM50 PE=1 SV=3 - [SAM50_HUMAN]	0	0	0	0	0	0	27.4718	0	0	92.0842	29.889	43.4388	0	#DIV/0!
Q9UL62	TRPC5 TRP5	Short transient receptor potential channel 5 OS=Homo sapiens GN=TRPC5 PE=1 SV=1 - [TRPC5_HUMAN]	0	0	0	0	0	0	27.0185	0	0	0	6.75462	13.5092	0	#DIV/0!
P01834	IGKC	Immunoglobulin kappa constant OS=Homo sapiens GN=IGKC PE=1 SV=2 - [IGKC_HUMAN]	0	0	0	0	0	0	26.5631	11.3292	0	0	9.47309	12.583	0	#DIV/0!
Q96AC1	FERMT2 KIND2 MIG2 PLEKHC1	Fermitin family homolog 2 OS=Homo sapiens GN=FERMT2 PE=1 SV=1 - [FERM2_HUMAN]	0	0	0	0	0	0	26.07	0	101.816	52.4986	45.0961	43.4649	0	#DIV/0!
Q96SB3	PPP1R9B PPP1R6	Neurabin-2 OS=Homo sapiens GN=PPP1R9B PE=1 SV=2 - [NEB2_HUMAN]	0	0	0	0	0	0	26.0304	32.4361	0	0	14.6166	17.0792	0	#DIV/0!
Q08345	DDR1 CAK EDDR1 NEP NTRK4 PTK3A RTK6 TRKE	Epithelial discoidin domain-containing receptor 1 OS=Homo sapiens GN=DDR1 PE=1 SV=1 - [DDR1_HUMAN]	0	0	0	0	0	0	25.9969	0	0	30.1742	14.0428	16.3046	0	#DIV/0!
Q8ND76	CCNY C10orf9 CBCP1 CFP1	Cyclin-Y OS=Homo sapiens GN=CCNY PE=1 SV=2 - [CCNY_HUMAN]	0	0	0	0	0	0	25.2915	49.1173	0	0	18.6022	23.5797	0	#DIV/0!
Q8IUD2	ERC1 ELKS KIAA1081 RAB6IP2	ELKS/Rab6-interacting/CAST family member 1 OS=Homo sapiens GN=ERC1 PE=1 SV=1 - [RB6I2_HUMAN]	0	0	0	0	0	0	24.8866	0	0	0	6.22164	12.4433	0	#DIV/0!
Q86VU5	COMTD1 UNQ766/PRO1558	Catechol O-methyltransferase domain-containing protein 1 OS=Homo sapiens GN=COMTD1 PE=1 SV=1 - [CMTD1_HUMAN]	0	0	0	0	0	0	24.7087	26.7769	0	17.657	17.2857	12.1671	0	#DIV/0!
O43570	CA12	Carbonic anhydrase 12 OS=Homo sapiens GN=CA12 PE=1 SV=1 - [CAH12_HUMAN]	0	0	0	0	0	0	24.5034	17.2575	0	111.502	38.3158	49.8619	0	#DIV/0!
O60610	DIAPH1 DIAP1	Protein diaphanous homolog 1 OS=Homo sapiens GN=DIAPH1 PE=1 SV=2 - [DIAP1_HUMAN]	0	0	0	0	0	0	24.2613	29.4785	0	25.5913	19.8328	13.4059	0	#DIV/0!
Q6UW02	CYP20A1 UNQ667/PRO1301	Cytochrome P450 20A1 OS=Homo sapiens GN=CYP20A1 PE=1 SV=1 - [CP20A_HUMAN]	0	0	0	0	0	0	24.0294	0	0	28.9213	13.2377	15.4155	0	#DIV/0!
Q7L523	RRAGA	Ras-related GTP-binding protein A OS=Homo sapiens GN=RRAGA PE=1 SV=1 - [RRAGA_HUMAN]	0	0	0	0	0	0	23.5529	16.2627	94.1041	16.4637	37.5959	37.8244	0	#DIV/0!
P17568	NDUFB7	NADH dehydrogenase [ubiquinone] 1 beta subcomplex subunit 7 OS=Homo sapiens GN=NDUFB7 PE=1 SV=4 - [NDUB7_HUMAN]	0	0	0	0	0	0	22.9918	61.3782	0	0	21.0925	28.9616	0	#DIV/0!
Q9BRQ6	CHCHD6 CHCM1 MIC25	MICOS complex subunit MIC25 OS=Homo sapiens GN=CHCHD6 PE=1 SV=1 - [MIC25_HUMAN]	0	0	0	0	0	0	20.9889	0	0	0	5.24722	10.4944	0	#DIV/0!
P05496	ATP5MC1 ATP5G1	ATP synthase F(0) complex subunit C1, mitochondrial OS=Homo sapiens GN=ATP5G1 PE=1 SV=2 - [AT5G1_HUMAN]	0	0	0	0	0	0	19.8296	0	0	90.018	27.4619	42.7388	0	#DIV/0!
P10253	GAA	Lysosomal alpha-glucosidase OS=Homo sapiens GN=GAA PE=1 SV=4 - [LYAG_HUMAN]	0	0	0	0	0	0	19.4776	0	0	0	4.8694	9.7388	0	#DIV/0!
O43157	PLXNB1 KIAA0407 PLXN5 SEP	Plexin-B1 OS=Homo sapiens GN=PLXNB1 PE=1 SV=3 - [PLXB1_HUMAN]	0	0	0	0	0	0	19.3911	114.662	0	0	33.5134	54.8662	0	#DIV/0!
O15455	TLR3	Toll-like receptor 3 OS=Homo sapiens GN=TLR3 PE=1 SV=1 - [TLR3_HUMAN]	0	0	0	0	0	0	19.1129	13.255	0	15.5924	11.9901	8.34811	0	#DIV/0!
P33527	ABCC1	Multidrug resistance-associated protein 1 OS=Homo sapiens GN=ABCC1 PE=1 SV=3 - [MRP1_HUMAN]	0	0	0	0	0	0	17.9999	33.8598	38.8039	0	22.6659	17.5238	0	#DIV/0!
Q9Y2U8	LEMD3 MAN1	Inner nuclear membrane protein Man1 OS=Homo sapiens GN=LEMD3 PE=1 SV=2 - [MAN1_HUMAN]	0	0	0	0	0	0	17.2571	0	0	0	4.31429	8.62857	0	#DIV/0!
O00429	DNM1L DLP1 DRP1	Dynamin-1-like protein OS=Homo sapiens GN=DNM1L PE=1 SV=2 - [DNM1L_HUMAN]	0	0	0	0	0	0	15.9529	21.6453	50.8854	71.1708	39.9136	25.8537	0	#DIV/0!
Q68EM7	ARHGAP17 RICH1 MSTP066 MSTP110	Rho GTPase-activating protein 17 OS=Homo sapiens GN=ARHGAP17 PE=1 SV=1 - [RHG17_HUMAN]	0	0	0	0	0	0	14.6717	0	0	0	3.66792	7.33583	0	#DIV/0!
Q7Z3J2	C16orf62 101F10.2	UPF0505 protein C16orf62 OS=Homo sapiens GN=C16orf62 PE=1 SV=2 - [CP062_HUMAN]	0	0	0	0	0	0	12.3092	10.653	0	18.1298	10.273	7.56207	0	#DIV/0!
Q9Y6W5	WASF2 WAVE2	Wiskott-Aldrich syndrome protein family member 2 OS=Homo sapiens GN=WASF2 PE=1 SV=3 - [WASF2_HUMAN]	0	0	0	0	0	0	11.9654	53.369	0	24.7945	22.5322	22.9157	0	#DIV/0!
Q9H2K8	TAOK3 DPK JIK KDS MAP3K18	Serine/threonine-protein kinase TAO3 OS=Homo sapiens GN=TAOK3 PE=1 SV=2 - [TAOK3_HUMAN]	0	0	0	0	0	0	9.13952	0	0	0	2.28488	4.56976	0	#DIV/0!
Q13753	LAMC2 LAMB2T LAMNB2	Laminin subunit gamma-2 OS=Homo sapiens GN=LAMC2 PE=1 SV=2 - [LAMC2_HUMAN]	0	0	0	0	0	0	7.6091	54.4678	28.6685	111.712	50.6142	45.0141	0	#DIV/0!
A6NMY6	ANXA2P2	Putative annexin A2-like protein OS=Homo sapiens GN=ANXA2P2 PE=5 SV=2 - [AXA2L_HUMAN]	0	0	0	0	0	0	0	0	21092.7	0	5273.18	10546.4	0	#DIV/0!
Q9H0C2	SLC25A31	ADP/ATP translocase 4 OS=Homo sapiens GN=SLC25A31 PE=2 SV=1 - [ADT4_HUMAN]	0	0	0	0	0	0	0	0	3270.07	0	817.519	1635.04	0	#DIV/0!
Q92928	RAB1C	Putative Ras-related protein Rab-1C OS=Homo sapiens GN=RAB1C PE=5 SV=2 - [RAB1C_HUMAN]	0	0	0	0	0	0	0	0	2451.93	0	612.981	1225.96	0	#DIV/0!
P50993	ATP1A2	Sodium/potassium-transporting ATPase subunit alpha-2 OS=Homo sapiens GN=ATP1A2 PE=1 SV=1 - [AT1A2_HUMAN]	0	0	0	0	0	0	0	1178.96	947.318	0	531.569	621.045	0	#DIV/0!
P59190	RAB15	Ras-related protein Rab-15 OS=Homo sapiens GN=RAB15 PE=1 SV=1 - [RAB15_HUMAN]	0	0	0	0	0	0	0	0	1947.5	0	486.874	973.748	0	#DIV/0!
P09104	ENO2	Gamma-enolase OS=Homo sapiens GN=ENO2 PE=1 SV=3 - [ENOG_HUMAN]	0	0	0	0	0	0	0	0	1567.84	0	391.96	783.921	0	#DIV/0!
P04439	HLA-A HLAA	HLA class I histocompatibility antigen, A-3 alpha chain OS=Homo sapiens GN=HLA-A PE=1 SV=2 - [1A03_HUMAN]	0	0	0	0	0	0	0	383.975	552.961	596.323	383.315	271.467	0	#DIV/0!
P10314	HLA-A HLAA	HLA class I histocompatibility antigen, A-32 alpha chain OS=Homo sapiens GN=HLA-A PE=1 SV=2 - [1A32_HUMAN]	0	0	0	0	0	0	0	386.4	550.117	583.786	380.076	267.65	0	#DIV/0!
P16188	HLA-A HLAA	HLA class I histocompatibility antigen, A-30 alpha chain OS=Homo sapiens GN=HLA-A PE=1 SV=2 - [1A30_HUMAN]	0	0	0	0	0	0	0	0	545	596.323	285.331	330.137	0	#DIV/0!
O14983	ATP2A1	Sarcoplasmic/endoplasmic reticulum calcium ATPase 1 OS=Homo sapiens GN=ATP2A1 PE=1 SV=1 - [AT2A1_HUMAN]	0	0	0	0	0	0	0	0	983.565	0	245.891	491.783	0	#DIV/0!
P13637	ATP1A3	Sodium/potassium-transporting ATPase subunit alpha-3 OS=Homo sapiens GN=ATP1A3 PE=1 SV=3 - [AT1A3_HUMAN]	0	0	0	0	0	0	0	0	947.318	0	236.83	473.659	0	#DIV/0!
P30512	HLA-A	HLA class I histocompatibility antigen, A-29 alpha chain OS=Homo sapiens GN=HLA-A PE=1 SV=2 - [1A29_HUMAN]	0	0	0	0	0	0	0	386.4	552.961	0	234.84	279.566	0	#DIV/0!
Q29963	HLA-C HLAC	HLA class I histocompatibility antigen, Cw-6 alpha chain OS=Homo sapiens GN=HLA-C PE=1 SV=2 - [1C06_HUMAN]	0	0	0	0	0	0	0	0	372.853	552.353	231.302	276.955	0	#DIV/0!
Q93084	ATP2A3	Sarcoplasmic/endoplasmic reticulum calcium ATPase 3 OS=Homo sapiens GN=ATP2A3 PE=1 SV=2 - [AT2A3_HUMAN]	0	0	0	0	0	0	0	0	834.456	0	208.614	417.228	0	#DIV/0!
P01892	HLA-A	HLA class I histocompatibility antigen, A-2 alpha chain OS=Homo sapiens GN=HLA-A PE=1 SV=1 - [1A02_HUMAN]	0	0	0	0	0	0	0	0	748.864	0	187.216	374.432	0	#DIV/0!
P16189	HLA-A	HLA class I histocompatibility antigen, A-31 alpha chain OS=Homo sapiens GN=HLA-A PE=1 SV=2 - [1A31_HUMAN]	0	0	0	0	0	0	0	0	748.864	0	187.216	374.432	0	#DIV/0!
P30456	HLA-A	HLA class I histocompatibility antigen, A-43 alpha chain OS=Homo sapiens GN=HLA-A PE=1 SV=1 - [1A43_HUMAN]	0	0	0	0	0	0	0	0	748.864	0	187.216	374.432	0	#DIV/0!
Q95604	HLA-C	HLA class I histocompatibility antigen, Cw-17 alpha chain OS=Homo sapiens GN=HLA-C PE=1 SV=1 - [1C17_HUMAN]	0	0	0	0	0	0	0	0	748.864	0	187.216	374.432	0	#DIV/0!
P63027	VAMP2	Vesicle-associated membrane protein 2 OS=Homo sapiens GN=VAMP2 PE=1 SV=3 - [VAMP2_HUMAN]	0	0	0	0	0	0	0	0	729.609	0	182.402	364.804	0	#DIV/0!
Q15771	RAB30	Ras-related protein Rab-30 OS=Homo sapiens GN=RAB30 PE=1 SV=2 - [RAB30_HUMAN]	0	0	0	0	0	0	0	0	720.131	0	180.033	360.065	0	#DIV/0!
Q14964	RAB39A	Ras-related protein Rab-39A OS=Homo sapiens GN=RAB39A PE=1 SV=2 - [RB39A_HUMAN]	0	0	0	0	0	0	0	0	720.131	0	180.033	360.065	0	#DIV/0!
Q96DA2	RAB39B	Ras-related protein Rab-39B OS=Homo sapiens GN=RAB39B PE=1 SV=1 - [RB39B_HUMAN]	0	0	0	0	0	0	0	0	720.131	0	180.033	360.065	0	#DIV/0!
P36406	TRIM23	E3 ubiquitin-protein ligase TRIM23 OS=Homo sapiens GN=TRIM23 PE=1 SV=1 - [TRI23_HUMAN]	0	0	0	0	0	0	0	0	688.254	0	172.064	344.127	0	#DIV/0!
P17540	CKMT2	Creatine kinase S-type, mitochondrial OS=Homo sapiens GN=CKMT2 PE=1 SV=2 - [KCRS_HUMAN]	0	0	0	0	0	0	0	0	672.867	0	168.217	336.433	0	#DIV/0!
P18462	HLA-A	HLA class I histocompatibility antigen, A-25 alpha chain OS=Homo sapiens GN=HLA-A PE=1 SV=1 - [1A25_HUMAN]	0	0	0	0	0	0	0	0	650.305	0	162.576	325.152	0	#DIV/0!
P30450	HLA-A	HLA class I histocompatibility antigen, A-26 alpha chain OS=Homo sapiens GN=HLA-A PE=1 SV=2 - [1A26_HUMAN]	0	0	0	0	0	0	0	0	650.305	0	162.576	325.152	0	#DIV/0!
P30453	HLA-A	HLA class I histocompatibility antigen, A-34 alpha chain OS=Homo sapiens GN=HLA-A PE=1 SV=1 - [1A34_HUMAN]	0	0	0	0	0	0	0	0	650.305	0	162.576	325.152	0	#DIV/0!
P30457	HLA-A	HLA class I histocompatibility antigen, A-66 alpha chain OS=Homo sapiens GN=HLA-A PE=1 SV=1 - [1A66_HUMAN]	0	0	0	0	0	0	0	0	650.305	0	162.576	325.152	0	#DIV/0!
P01891	HLA-A	HLA class I histocompatibility antigen, A-68 alpha chain OS=Homo sapiens GN=HLA-A PE=1 SV=4 - [1A68_HUMAN]	0	0	0	0	0	0	0	0	650.305	0	162.576	325.152	0	#DIV/0!
Q9NRW1	RAB6B	Ras-related protein Rab-6B OS=Homo sapiens GN=RAB6B PE=1 SV=1 - [RAB6B_HUMAN]	0	0	0	0	0	0	0	0	643.401	0	160.85	321.7	0	#DIV/0!
Q99578	RIT2	GTP-binding protein Rit2 OS=Homo sapiens GN=RIT2 PE=1 SV=1 - [RIT2_HUMAN]	0	0	0	0	0	0	0	72.6775	520.605	0	148.321	250.543	0	#DIV/0!
P30443	HLA-A	HLA class I histocompatibility antigen, A-1 alpha chain OS=Homo sapiens GN=HLA-A PE=1 SV=1 - [1A01_HUMAN]	0	0	0	0	0	0	0	0	552.961	0	138.24	276.48	0	#DIV/0!
P13746	HLA-A	HLA class I histocompatibility antigen, A-11 alpha chain OS=Homo sapiens GN=HLA-A PE=1 SV=1 - [1A11_HUMAN]	0	0	0	0	0	0	0	0	552.961	0	138.24	276.48	0	#DIV/0!
P30455	HLA-A	HLA class I histocompatibility antigen, A-36 alpha chain OS=Homo sapiens GN=HLA-A PE=1 SV=1 - [1A36_HUMAN]	0	0	0	0	0	0	0	0	552.961	0	138.24	276.48	0	#DIV/0!
P30447	HLA-A	HLA class I histocompatibility antigen, A-23 alpha chain OS=Homo sapiens GN=HLA-A PE=1 SV=1 - [1A23_HUMAN]	0	0	0	0	0	0	0	0	545	0	136.25	272.5	0	#DIV/0!
Q29960	HLA-C	HLA class I histocompatibility antigen, Cw-16 alpha chain OS=Homo sapiens GN=HLA-C PE=1 SV=1 - [1C16_HUMAN]	0	0	0	0	0	0	0	0	545	0	136.25	272.5	0	#DIV/0!
P54707	ATP12A	Potassium-transporting ATPase alpha chain 2 OS=Homo sapiens GN=ATP12A PE=1 SV=3 - [AT12A_HUMAN]	0	0	0	0	0	0	0	0	515.407	0	128.852	257.704	0	#DIV/0!
P20648	ATP4A	Potassium-transporting ATPase alpha chain 1 OS=Homo sapiens GN=ATP4A PE=2 SV=5 - [ATP4A_HUMAN]	0	0	0	0	0	0	0	0	515.407	0	128.852	257.704	0	#DIV/0!
Q9TNN7	HLA-C	HLA class I histocompatibility antigen, Cw-5 alpha chain OS=Homo sapiens GN=HLA-C PE=1 SV=1 - [1C05_HUMAN]	0	0	0	0	0	0	0	0	509.979	0	127.495	254.989	0	#DIV/0!
Q31612	HLA-B	HLA class I histocompatibility antigen, B-73 alpha chain OS=Homo sapiens GN=HLA-B PE=1 SV=1 - [1B73_HUMAN]	0	0	0	0	0	0	0	0	478.157	0	119.539	239.078	0	#DIV/0!
Q15303	ERBB4	Receptor tyrosine-protein kinase erbB-4 OS=Homo sapiens GN=ERBB4 PE=1 SV=1 - [ERBB4_HUMAN]	0	0	0	0	0	0	0	0	465.542	0	116.386	232.771	0	#DIV/0!
P30486	HLA-B	HLA class I histocompatibility antigen, B-48 alpha chain OS=Homo sapiens GN=HLA-B PE=1 SV=1 - [1B48_HUMAN]	0	0	0	0	0	0	0	0	453.186	0	113.296	226.593	0	#DIV/0!
Q31610	HLA-B	HLA class I histocompatibility antigen, B-81 alpha chain OS=Homo sapiens GN=HLA-B PE=1 SV=1 - [1B81_HUMAN]	0	0	0	0	0	0	0	0	453.186	0	113.296	226.593	0	#DIV/0!
P20337	RAB3B	Ras-related protein Rab-3B OS=Homo sapiens GN=RAB3B PE=1 SV=2 - [RAB3B_HUMAN]	0	0	0	0	0	0	0	0	436.937	0	109.234	218.469	0	#DIV/0!
Q96E17	RAB3C	Ras-related protein Rab-3C OS=Homo sapiens GN=RAB3C PE=2 SV=1 - [RAB3C_HUMAN]	0	0	0	0	0	0	0	0	436.937	0	109.234	218.469	0	#DIV/0!
O75923	DYSF	Dysferlin OS=Homo sapiens GN=DYSF PE=1 SV=1 - [DYSF_HUMAN]	0	0	0	0	0	0	0	0	432.704	0	108.176	216.352	0	#DIV/0!
P30464	HLA-B	HLA class I histocompatibility antigen, B-15 alpha chain OS=Homo sapiens GN=HLA-B PE=1 SV=2 - [1B15_HUMAN]	0	0	0	0	0	0	0	0	401.834	0	100.459	200.917	0	#DIV/0!
P30685	HLA-B	HLA class I histocompatibility antigen, B-35 alpha chain OS=Homo sapiens GN=HLA-B PE=1 SV=1 - [1B35_HUMAN]	0	0	0	0	0	0	0	0	401.834	0	100.459	200.917	0	#DIV/0!
P30484	HLA-B	HLA class I histocompatibility antigen, B-46 alpha chain OS=Homo sapiens GN=HLA-B PE=1 SV=1 - [1B46_HUMAN]	0	0	0	0	0	0	0	0	401.834	0	100.459	200.917	0	#DIV/0!
P18464	HLA-B	HLA class I histocompatibility antigen, B-51 alpha chain OS=Homo sapiens GN=HLA-B PE=1 SV=1 - [1B51_HUMAN]	0	0	0	0	0	0	0	0	401.834	0	100.459	200.917	0	#DIV/0!
P30490	HLA-B	HLA class I histocompatibility antigen, B-52 alpha chain OS=Homo sapiens GN=HLA-B PE=1 SV=1 - [1B52_HUMAN]	0	0	0	0	0	0	0	0	401.834	0	100.459	200.917	0	#DIV/0!
P30491	HLA-B	HLA class I histocompatibility antigen, B-53 alpha chain OS=Homo sapiens GN=HLA-B PE=1 SV=1 - [1B53_HUMAN]	0	0	0	0	0	0	0	0	401.834	0	100.459	200.917	0	#DIV/0!
P30495	HLA-B	HLA class I histocompatibility antigen, B-56 alpha chain OS=Homo sapiens GN=HLA-B PE=1 SV=1 - [1B56_HUMAN]	0	0	0	0	0	0	0	0	401.834	0	100.459	200.917	0	#DIV/0!
Q29940	HLA-B	HLA class I histocompatibility antigen, B-59 alpha chain OS=Homo sapiens GN=HLA-B PE=1 SV=1 - [1B59_HUMAN]	0	0	0	0	0	0	0	0	401.834	0	100.459	200.917	0	#DIV/0!
P30498	HLA-B	HLA class I histocompatibility antigen, B-78 alpha chain OS=Homo sapiens GN=HLA-B PE=1 SV=1 - [1B78_HUMAN]	0	0	0	0	0	0	0	0	401.834	0	100.459	200.917	0	#DIV/0!
P30492	HLA-B	HLA class I histocompatibility antigen, B-54 alpha chain OS=Homo sapiens GN=HLA-B PE=1 SV=1 - [1B54_HUMAN]	0	0	0	0	0	0	0	0	376.158	0	94.0396	188.079	0	#DIV/0!
P18465	HLA-B	HLA class I histocompatibility antigen, B-57 alpha chain OS=Homo sapiens GN=HLA-B PE=1 SV=1 - [1B57_HUMAN]	0	0	0	0	0	0	0	0	376.158	0	94.0396	188.079	0	#DIV/0!
P10319	HLA-B	HLA class I histocompatibility antigen, B-58 alpha chain OS=Homo sapiens GN=HLA-B PE=1 SV=1 - [1B58_HUMAN]	0	0	0	0	0	0	0	0	376.158	0	94.0396	188.079	0	#DIV/0!
Q09160	HLA-A	HLA class I histocompatibility antigen, A-80 alpha chain OS=Homo sapiens GN=HLA-A PE=1 SV=1 - [1A80_HUMAN]	0	0	0	0	0	0	0	0	365.549	0	91.3871	182.774	0	#DIV/0!
P01893	HLA-H	Putative HLA class I histocompatibility antigen, alpha chain H OS=Homo sapiens GN=HLA-H PE=5 SV=3 - [HLAH_HUMAN]	0	0	0	0	0	0	0	0	357.588	0	89.397	178.794	0	#DIV/0!
O00165	HAX1 HS1BP1	HCLS1-associated protein X-1 OS=Homo sapiens GN=HAX1 PE=1 SV=2 - [HAX1_HUMAN]	0	0	0	0	0	0	0	0	309.63	15.1014	81.1828	152.464	0	#DIV/0!
Q9NZN3	EHD3	EH domain-containing protein 3 OS=Homo sapiens GN=EHD3 PE=1 SV=2 - [EHD3_HUMAN]	0	0	0	0	0	0	0	0	306.686	0	76.6715	153.343	0	#DIV/0!
P20336	RAB3A	Ras-related protein Rab-3A OS=Homo sapiens GN=RAB3A PE=1 SV=1 - [RAB3A_HUMAN]	0	0	0	0	0	0	0	0	305.643	0	76.4109	152.822	0	#DIV/0!
P30461	HLA-B	HLA class I histocompatibility antigen, B-13 alpha chain OS=Homo sapiens GN=HLA-B PE=1 SV=1 - [1B13_HUMAN]	0	0	0	0	0	0	0	0	295.229	0	73.8073	147.615	0	#DIV/0!
P30462	HLA-B	HLA class I histocompatibility antigen, B-14 alpha chain OS=Homo sapiens GN=HLA-B PE=1 SV=1 - [1B14_HUMAN]	0	0	0	0	0	0	0	0	295.229	0	73.8073	147.615	0	#DIV/0!
P30466	HLA-B	HLA class I histocompatibility antigen, B-18 alpha chain OS=Homo sapiens GN=HLA-B PE=1 SV=1 - [1B18_HUMAN]	0	0	0	0	0	0	0	0	295.229	0	73.8073	147.615	0	#DIV/0!
P03989	HLA-B	HLA class I histocompatibility antigen, B-27 alpha chain OS=Homo sapiens GN=HLA-B PE=1 SV=2 - [1B27_HUMAN]	0	0	0	0	0	0	0	0	295.229	0	73.8073	147.615	0	#DIV/0!
P18463	HLA-B	HLA class I histocompatibility antigen, B-37 alpha chain OS=Homo sapiens GN=HLA-B PE=1 SV=1 - [1B37_HUMAN]	0	0	0	0	0	0	0	0	295.229	0	73.8073	147.615	0	#DIV/0!
Q95365	HLA-B	HLA class I histocompatibility antigen, B-38 alpha chain OS=Homo sapiens GN=HLA-B PE=1 SV=1 - [1B38_HUMAN]	0	0	0	0	0	0	0	0	295.229	0	73.8073	147.615	0	#DIV/0!
P30475	HLA-B	HLA class I histocompatibility antigen, B-39 alpha chain OS=Homo sapiens GN=HLA-B PE=1 SV=1 - [1B39_HUMAN]	0	0	0	0	0	0	0	0	295.229	0	73.8073	147.615	0	#DIV/0!
P30481	HLA-B	HLA class I histocompatibility antigen, B-44 alpha chain OS=Homo sapiens GN=HLA-B PE=1 SV=1 - [1B44_HUMAN]	0	0	0	0	0	0	0	0	295.229	0	73.8073	147.615	0	#DIV/0!
P30483	HLA-B	HLA class I histocompatibility antigen, B-45 alpha chain OS=Homo sapiens GN=HLA-B PE=1 SV=1 - [1B45_HUMAN]	0	0	0	0	0	0	0	0	295.229	0	73.8073	147.615	0	#DIV/0!
P30485	HLA-B	HLA class I histocompatibility antigen, B-47 alpha chain OS=Homo sapiens GN=HLA-B PE=1 SV=1 - [1B47_HUMAN]	0	0	0	0	0	0	0	0	295.229	0	73.8073	147.615	0	#DIV/0!
P30487	HLA-B	HLA class I histocompatibility antigen, B-49 alpha chain OS=Homo sapiens GN=HLA-B PE=1 SV=2 - [1B49_HUMAN]	0	0	0	0	0	0	0	0	295.229	0	73.8073	147.615	0	#DIV/0!
P30488	HLA-B	HLA class I histocompatibility antigen, B-50 alpha chain OS=Homo sapiens GN=HLA-B PE=1 SV=1 - [1B50_HUMAN]	0	0	0	0	0	0	0	0	295.229	0	73.8073	147.615	0	#DIV/0!
Q29836	HLA-B	HLA class I histocompatibility antigen, B-67 alpha chain OS=Homo sapiens GN=HLA-B PE=1 SV=1 - [1B67_HUMAN]	0	0	0	0	0	0	0	0	295.229	0	73.8073	147.615	0	#DIV/0!
Q29718	HLA-B	HLA class I histocompatibility antigen, B-82 alpha chain OS=Homo sapiens GN=HLA-B PE=1 SV=1 - [1B82_HUMAN]	0	0	0	0	0	0	0	0	295.229	0	73.8073	147.615	0	#DIV/0!
Q8NI60	COQ8A ADCK3 CABC1 PP265	Atypical kinase COQ8A, mitochondrial OS=Homo sapiens GN=COQ8A PE=1 SV=1 - [COQ8A_HUMAN]	0	0	0	0	0	0	0	97.4982	91.6338	104.63	73.4404	49.2478	0	#DIV/0!
P01116	KRAS	GTPase KRas OS=Homo sapiens GN=KRAS PE=1 SV=1 - [RASK_HUMAN]	0	0	0	0	0	0	0	0	289.859	0	72.4648	144.93	0	#DIV/0!
O00767	SCD	Acyl-CoA desaturase OS=Homo sapiens GN=SCD PE=1 SV=2 - [ACOD_HUMAN]	0	0	0	0	0	0	0	0	286.501	0	71.6254	143.251	0	#DIV/0!
P53675	CLTCL1	Clathrin heavy chain 2 OS=Homo sapiens GN=CLTCL1 PE=1 SV=2 - [CLH2_HUMAN]	0	0	0	0	0	0	0	0	284.174	0	71.0434	142.087	0	#DIV/0!
P30510	HLA-C	HLA class I histocompatibility antigen, Cw-14 alpha chain OS=Homo sapiens GN=HLA-C PE=1 SV=2 - [1C14_HUMAN]	0	0	0	0	0	0	0	0	283.639	0	70.9098	141.82	0	#DIV/0!
Q13751	LAMB3 LAMNB1	Laminin subunit beta-3 OS=Homo sapiens GN=LAMB3 PE=1 SV=1 - [LAMB3_HUMAN]	0	0	0	0	0	0	0	71.6259	26.1039	154.867	63.1491	67.9316	0	#DIV/0!
Q13733	ATP1A4	Sodium/potassium-transporting ATPase subunit alpha-4 OS=Homo sapiens GN=ATP1A4 PE=1 SV=3 - [AT1A4_HUMAN]	0	0	0	0	0	0	0	0	243.386	0	60.8465	121.693	0	#DIV/0!
Q96JB2	COG3 SEC34	Conserved oligomeric Golgi complex subunit 3 OS=Homo sapiens GN=COG3 PE=1 SV=3 - [COG3_HUMAN]	0	0	0	0	0	0	0	0	0	238.995	59.7489	119.498	0	#DIV/0!
P01889	HLA-B	HLA class I histocompatibility antigen, B-7 alpha chain OS=Homo sapiens GN=HLA-B PE=1 SV=3 - [1B07_HUMAN]	0	0	0	0	0	0	0	0	229.686	0	57.4216	114.843	0	#DIV/0!
P30460	HLA-B	HLA class I histocompatibility antigen, B-8 alpha chain OS=Homo sapiens GN=HLA-B PE=1 SV=1 - [1B08_HUMAN]	0	0	0	0	0	0	0	0	229.686	0	57.4216	114.843	0	#DIV/0!
P30479	HLA-B	HLA class I histocompatibility antigen, B-41 alpha chain OS=Homo sapiens GN=HLA-B PE=1 SV=1 - [1B41_HUMAN]	0	0	0	0	0	0	0	0	229.686	0	57.4216	114.843	0	#DIV/0!
P30480	HLA-B	HLA class I histocompatibility antigen, B-42 alpha chain OS=Homo sapiens GN=HLA-B PE=1 SV=1 - [1B42_HUMAN]	0	0	0	0	0	0	0	0	229.686	0	57.4216	114.843	0	#DIV/0!
P04798	CYP1A1	Cytochrome P450 1A1 OS=Homo sapiens GN=CYP1A1 PE=1 SV=1 - [CP1A1_HUMAN]	0	0	0	0	0	0	0	224.988	0	0	56.2471	112.494	0	#DIV/0!
Q9P0S9	TMEM14C C6orf53 HSPC194	Transmembrane protein 14C OS=Homo sapiens GN=TMEM14C PE=1 SV=1 - [TM14C_HUMAN]	0	0	0	0	0	0	0	0	0	224.215	56.0537	112.107	0	#DIV/0!
Q96MM7	HS6ST2 PSEC0092	Heparan-sulfate 6-O-sulfotransferase 2 OS=Homo sapiens GN=HS6ST2 PE=2 SV=2 - [H6ST2_HUMAN]	0	0	0	0	0	0	0	220.988	0	0	55.2469	110.494	0	#DIV/0!
Q9GZV4	EIF5A2	Eukaryotic translation initiation factor 5A-2 OS=Homo sapiens GN=EIF5A2 PE=1 SV=3 - [IF5A2_HUMAN]	0	0	0	0	0	0	0	0	217.1	0	54.2749	108.55	0	#DIV/0!
Q6IS14	EIF5AL1	Eukaryotic translation initiation factor 5A-1-like OS=Homo sapiens GN=EIF5AL1 PE=2 SV=2 - [IF5AL_HUMAN]	0	0	0	0	0	0	0	0	217.1	0	54.2749	108.55	0	#DIV/0!
P25098	ADRBK1	Beta-adrenergic receptor kinase 1 OS=Homo sapiens GN=ADRBK1 PE=1 SV=2 - [ARBK1_HUMAN]	0	0	0	0	0	0	0	0	199.729	0	49.9324	99.8647	0	#DIV/0!
Q16720	ATP2B3	Plasma membrane calcium-transporting ATPase 3 OS=Homo sapiens GN=ATP2B3 PE=1 SV=3 - [AT2B3_HUMAN]	0	0	0	0	0	0	0	0	193.352	0	48.338	96.676	0	#DIV/0!
Q9UMY4	SNX12	Sorting nexin-12 OS=Homo sapiens GN=SNX12 PE=1 SV=3 - [SNX12_HUMAN]	0	0	0	0	0	0	0	69.2655	65.3809	57.1017	47.937	32.3581	0	#DIV/0!
Q9Y597	KCTD3	BTB/POZ domain-containing protein KCTD3 OS=Homo sapiens GN=KCTD3 PE=1 SV=2 - [KCTD3_HUMAN]	0	0	0	0	0	0	0	176.904	0	0	44.2261	88.4522	0	#DIV/0!
O75880	SCO1 SCOD1	Protein SCO1 homolog, mitochondrial OS=Homo sapiens GN=SCO1 PE=1 SV=1 - [SCO1_HUMAN]	0	0	0	0	0	0	0	0	0	174.009	43.5023	87.0045	0	#DIV/0!
Q14BN4	SLMAP KIAA1601 SLAP UNQ1847/PRO3577	Sarcolemmal membrane-associated protein OS=Homo sapiens GN=SLMAP PE=1 SV=1 - [SLMAP_HUMAN]	0	0	0	0	0	0	0	17.9501	0	139.84	39.4476	67.4612	0	#DIV/0!
Q9HBI6	CYP4F11	Phylloquinone omega-hydroxylase CYP4F11 OS=Homo sapiens GN=CYP4F11 PE=1 SV=3 - [CP4FB_HUMAN]	0	0	0	0	0	0	0	0	0	157.248	39.312	78.624	0	#DIV/0!
P06241	FYN	Tyrosine-protein kinase Fyn OS=Homo sapiens GN=FYN PE=1 SV=3 - [FYN_HUMAN]	0	0	0	0	0	0	0	0	155.459	0	38.8648	77.7295	0	#DIV/0!
O43823	AKAP8 AKAP95	A-kinase anchor protein 8 OS=Homo sapiens GN=AKAP8 PE=1 SV=1 - [AKAP8_HUMAN]	0	0	0	0	0	0	0	46.2792	26.8979	76.6188	37.449	32.28	0	#DIV/0!
Q9Y6M9	NDUFB9 LYRM3 UQOR22	NADH dehydrogenase [ubiquinone] 1 beta subcomplex subunit 9 OS=Homo sapiens GN=NDUFB9 PE=1 SV=3 - [NDUB9_HUMAN]	0	0	0	0	0	0	0	148.952	0	0	37.238	74.4761	0	#DIV/0!
Q9Y4G6	TLN2	Talin-2 OS=Homo sapiens GN=TLN2 PE=1 SV=4 - [TLN2_HUMAN]	0	0	0	0	0	0	0	0	146.455	0	36.6137	73.2273	0	#DIV/0!
Q9BQL6	FERMT1 C20orf42 KIND1 URP1	Fermitin family homolog 1 OS=Homo sapiens GN=FERMT1 PE=1 SV=1 - [FERM1_HUMAN]	0	0	0	0	0	0	0	0	105.002	35.5906	35.1481	49.4993	0	#DIV/0!
Q16787	LAMA3 LAMNA	Laminin subunit alpha-3 OS=Homo sapiens GN=LAMA3 PE=1 SV=2 - [LAMA3_HUMAN]	0	0	0	0	0	0	0	0	0	140.213	35.0533	70.1066	0	#DIV/0!
Q13596	SNX1	Sorting nexin-1 OS=Homo sapiens GN=SNX1 PE=1 SV=3 - [SNX1_HUMAN]	0	0	0	0	0	0	0	0	139.186	0	34.7965	69.5931	0	#DIV/0!
O75431	MTX2	Metaxin-2 OS=Homo sapiens GN=MTX2 PE=1 SV=1 - [MTX2_HUMAN]	0	0	0	0	0	0	0	68.4635	0	69.7564	34.555	39.9041	0	#DIV/0!
Q6ZXV5	TMTC3	Transmembrane and TPR repeat-containing protein 3 OS=Homo sapiens GN=TMTC3 PE=1 SV=2 - [TMTC3_HUMAN]	0	0	0	0	0	0	0	77.1001	0	60.7881	34.4721	40.3581	0	#DIV/0!
Q9Y241	HIGD1A HIG1 HSPC010	HIG1 domain family member 1A, mitochondrial OS=Homo sapiens GN=HIGD1A PE=1 SV=1 - [HIG1A_HUMAN]	0	0	0	0	0	0	0	0	0	137.677	34.4193	68.8387	0	#DIV/0!
P17693	HLA-G	HLA class I histocompatibility antigen, alpha chain G OS=Homo sapiens GN=HLA-G PE=1 SV=1 - [HLAG_HUMAN]	0	0	0	0	0	0	0	0	137.273	0	34.3181	68.6363	0	#DIV/0!
Q9BVG9	PTDSS2 PSS2	Phosphatidylserine synthase 2 OS=Homo sapiens GN=PTDSS2 PE=1 SV=1 - [PTSS2_HUMAN]	0	0	0	0	0	0	0	37.0426	0	91.3251	32.0919	43.1774	0	#DIV/0!
Q7Z3Q1	SLC46A3	Solute carrier family 46 member 3 OS=Homo sapiens GN=SLC46A3 PE=2 SV=1 - [S46A3_HUMAN]	0	0	0	0	0	0	0	0	128.176	0	32.0441	64.0882	0	#DIV/0!
P10696	ALPPL2	Alkaline phosphatase, placental-like OS=Homo sapiens GN=ALPPL2 PE=2 SV=4 - [PPBN_HUMAN]	0	0	0	0	0	0	0	0	127.031	0	31.7578	63.5156	0	#DIV/0!
P08631	HCK	Tyrosine-protein kinase HCK OS=Homo sapiens GN=HCK PE=1 SV=5 - [HCK_HUMAN]	0	0	0	0	0	0	0	0	126.19	0	31.5476	63.0952	0	#DIV/0!
Q99962	SH3GL2 CNSA2 SH3D2A	Endophilin-A1 OS=Homo sapiens GN=SH3GL2 PE=1 SV=1 - [SH3G2_HUMAN]	0	0	0	0	0	0	0	123.274	0	0	30.8184	61.6368	0	#DIV/0!
P03915	MT-ND5 MTND5 NADH5 ND5	NADH-ubiquinone oxidoreductase chain 5 OS=Homo sapiens GN=MT-ND5 PE=1 SV=2 - [NU5M_HUMAN]	0	0	0	0	0	0	0	0	0	121.819	30.4548	60.9097	0	#DIV/0!
P15313	ATP6V1B1	V-type proton ATPase subunit B, kidney isoform OS=Homo sapiens GN=ATP6V1B1 PE=1 SV=3 - [VATB1_HUMAN]	0	0	0	0	0	0	0	0	118.725	0	29.6811	59.3623	0	#DIV/0!
P04222	HLA-C	HLA class I histocompatibility antigen, Cw-3 alpha chain OS=Homo sapiens GN=HLA-C PE=1 SV=2 - [1C03_HUMAN]	0	0	0	0	0	0	0	0	117.937	0	29.4842	58.9683	0	#DIV/0!
Q29865	HLA-C	HLA class I histocompatibility antigen, Cw-18 alpha chain OS=Homo sapiens GN=HLA-C PE=1 SV=1 - [1C18_HUMAN]	0	0	0	0	0	0	0	0	117.937	0	29.4842	58.9683	0	#DIV/0!
O15438	ABCC3 CMOAT2 MLP2 MRP3	Canalicular multispecific organic anion transporter 2 OS=Homo sapiens GN=ABCC3 PE=1 SV=3 - [MRP3_HUMAN]	0	0	0	0	0	0	0	43.9651	0	69.7071	28.4181	34.4561	0	#DIV/0!
Q13554	CAMK2B	Calcium/calmodulin-dependent protein kinase type II subunit beta OS=Homo sapiens GN=CAMK2B PE=1 SV=3 - [KCC2B_HUMAN]	0	0	0	0	0	0	0	0	110.366	0	27.5915	55.1831	0	#DIV/0!
P04156	PRNP	Major prion protein OS=Homo sapiens GN=PRNP PE=1 SV=1 - [PRIO_HUMAN]	0	0	0	0	0	0	0	57.2038	52.3216	0	27.3813	31.68	0	#DIV/0!
Q9Y4F1	FARP1 CDEP PLEKHC2	FERM, ARHGEF and pleckstrin domain-containing protein 1 OS=Homo sapiens GN=FARP1 PE=1 SV=1 - [FARP1_HUMAN]	0	0	0	0	0	0	0	33.2279	40.4386	35.7308	27.3493	18.4763	0	#DIV/0!
O00592	PODXL PCLP PCLP1	Podocalyxin OS=Homo sapiens GN=PODXL PE=1 SV=2 - [PODXL_HUMAN]	0	0	0	0	0	0	0	106.123	0	0	26.5309	53.0617	0	#DIV/0!
P98172	EFNB1 EFL3 EPLG2 LERK2	Ephrin-B1 OS=Homo sapiens GN=EFNB1 PE=1 SV=1 - [EFNB1_HUMAN]	0	0	0	0	0	0	0	0	54.6565	51.1805	26.4592	30.5854	0	#DIV/0!
Q9NYT0	PLEK2	Pleckstrin-2 OS=Homo sapiens GN=PLEK2 PE=1 SV=1 - [PLEK2_HUMAN]	0	0	0	0	0	0	0	5.6439	0	99.481	26.2812	48.8723	0	#DIV/0!
P30499	HLA-C	HLA class I histocompatibility antigen, Cw-1 alpha chain OS=Homo sapiens GN=HLA-C PE=1 SV=1 - [1C01_HUMAN]	0	0	0	0	0	0	0	0	98.6007	0	24.6502	49.3003	0	#DIV/0!
P48730	CSNK1D HCKID	Casein kinase I isoform delta OS=Homo sapiens GN=CSNK1D PE=1 SV=2 - [KC1D_HUMAN]	0	0	0	0	0	0	0	0	0	98.4421	24.6105	49.221	0	#DIV/0!
Q01469	FABP5	Fatty acid-binding protein, epidermal OS=Homo sapiens GN=FABP5 PE=1 SV=3 - [FABP5_HUMAN]	0	0	0	0	0	0	0	0	0	94.8689	23.7172	47.4344	0	#DIV/0!
Q9NRZ7	AGPAT3	1-acyl-sn-glycerol-3-phosphate acyltransferase gamma OS=Homo sapiens GN=AGPAT3 PE=1 SV=1 - [PLCC_HUMAN]	0	0	0	0	0	0	0	0	90.2535	0	22.5634	45.1267	0	#DIV/0!
P14735	IDE	Insulin-degrading enzyme OS=Homo sapiens GN=IDE PE=1 SV=4 - [IDE_HUMAN]	0	0	0	0	0	0	0	46.6527	43.0766	0	22.4323	25.9437	0	#DIV/0!
Q14643	ITPR1	Inositol 1,4,5-trisphosphate receptor type 1 OS=Homo sapiens GN=ITPR1 PE=1 SV=3 - [ITPR1_HUMAN]	0	0	0	0	0	0	0	0	89.052	0	22.263	44.526	0	#DIV/0!
Q5JWF2	GNAS	Guanine nucleotide-binding protein G(s) subunit alpha isoforms XLas OS=Homo sapiens GN=GNAS PE=1 SV=2 - [GNAS1_HUMAN]	0	0	0	0	0	0	0	0	85.204	0	21.301	42.602	0	#DIV/0!
O15551	CLDN3	Claudin-3 OS=Homo sapiens GN=CLDN3 PE=1 SV=1 - [CLD3_HUMAN]	0	0	0	0	0	0	0	0	84.9986	0	21.2496	42.4993	0	#DIV/0!
P56747	CLDN6	Claudin-6 OS=Homo sapiens GN=CLDN6 PE=1 SV=2 - [CLD6_HUMAN]	0	0	0	0	0	0	0	0	84.9986	0	21.2496	42.4993	0	#DIV/0!
O95484	CLDN9	Claudin-9 OS=Homo sapiens GN=CLDN9 PE=1 SV=1 - [CLD9_HUMAN]	0	0	0	0	0	0	0	0	84.9986	0	21.2496	42.4993	0	#DIV/0!
Q15043	SLC39A14 KIAA0062 ZIP14	Zinc transporter ZIP14 OS=Homo sapiens GN=SLC39A14 PE=1 SV=3 - [S39AE_HUMAN]	0	0	0	0	0	0	0	0	0	84.3592	21.0898	42.1796	0	#DIV/0!
P03891	MT-ND2	NADH-ubiquinone oxidoreductase chain 2 OS=Homo sapiens GN=MT-ND2 PE=1 SV=2 - [NU2M_HUMAN]	0	0	0	0	0	0	0	0	84.0879	0	21.022	42.044	0	#DIV/0!
O15230	LAMA5 KIAA0533 KIAA1907	Laminin subunit alpha-5 OS=Homo sapiens GN=LAMA5 PE=1 SV=8 - [LAMA5_HUMAN]	0	0	0	0	0	0	0	38.4722	0	45.5951	21.0168	24.4417	0	#DIV/0!
P07814	EPRS GLNS PARS QARS QPRS PIG32	Bifunctional glutamate/proline--tRNA ligase OS=Homo sapiens GN=EPRS PE=1 SV=5 - [SYEP_HUMAN]	0	0	0	0	0	0	0	0	0	81.7491	20.4373	40.8746	0	#DIV/0!
Q12884	FAP	Prolyl endopeptidase FAP OS=Homo sapiens GN=FAP PE=1 SV=5 - [SEPR_HUMAN]	0	0	0	0	0	0	0	0	77.5294	0	19.3824	38.7647	0	#DIV/0!
E9PQ53	NDUFC2-KCTD14	NADH dehydrogenase [ubiquinone] 1 subunit C2, isoform 2 OS=Homo sapiens GN=NDUFC2-KCTD14 PE=1 SV=1 - [NDUCR_HUMAN]	0	0	0	0	0	0	0	73.7151	0	0	18.4288	36.8576	0	#DIV/0!
Q16555	DPYSL2	Dihydropyrimidinase-related protein 2 OS=Homo sapiens GN=DPYSL2 PE=1 SV=1 - [DPYL2_HUMAN]	0	0	0	0	0	0	0	0	67.0046	0	16.7512	33.5023	0	#DIV/0!
Q14571	ITPR2	Inositol 1,4,5-trisphosphate receptor type 2 OS=Homo sapiens GN=ITPR2 PE=1 SV=2 - [ITPR2_HUMAN]	0	0	0	0	0	0	0	0	0	66.7759	16.694	33.3879	0	#DIV/0!
Q96B97	SH3KBP1 CIN85	SH3 domain-containing kinase-binding protein 1 OS=Homo sapiens GN=SH3KBP1 PE=1 SV=2 - [SH3K1_HUMAN]	0	0	0	0	0	0	0	0	0	65.8279	16.457	32.9139	0	#DIV/0!
Q4KMQ2	ANO6 TMEM16F	Anoctamin-6 OS=Homo sapiens GN=ANO6 PE=1 SV=2 - [ANO6_HUMAN]	0	0	0	0	0	0	0	63.7313	0	0	15.9328	31.8656	0	#DIV/0!
Q6NSJ5	LRRC8E	Volume-regulated anion channel subunit LRRC8E OS=Homo sapiens GN=LRRC8E PE=1 SV=2 - [LRC8E_HUMAN]	0	0	0	0	0	0	0	0	0	63.0641	15.766	31.5321	0	#DIV/0!
P49768	PSEN1 AD3 PS1 PSNL1	Presenilin-1 OS=Homo sapiens GN=PSEN1 PE=1 SV=1 - [PSN1_HUMAN]	0	0	0	0	0	0	0	0	0	62.9793	15.7448	31.4897	0	#DIV/0!
O43819	SCO2	Protein SCO2 homolog, mitochondrial OS=Homo sapiens GN=SCO2 PE=1 SV=3 - [SCO2_HUMAN]	0	0	0	0	0	0	0	0	0	60.7407	15.1852	30.3703	0	#DIV/0!
Q5T0D9	TPRG1L FAM79A MOVER	Tumor protein p63-regulated gene 1-like protein OS=Homo sapiens GN=TPRG1L PE=1 SV=1 - [TPRGL_HUMAN]	0	0	0	0	0	0	0	0	0	59.7891	14.9473	29.8945	0	#DIV/0!
O14817	TSPAN4 NAG2 TM4SF7	Tetraspanin-4 OS=Homo sapiens GN=TSPAN4 PE=1 SV=1 - [TSN4_HUMAN]	0	0	0	0	0	0	0	0	0	56.801	14.2003	28.4005	0	#DIV/0!
Q9NS93	TM7SF3	Transmembrane 7 superfamily member 3 OS=Homo sapiens GN=TM7SF3 PE=2 SV=1 - [TM7S3_HUMAN]	0	0	0	0	0	0	0	0	55.8358	0	13.959	27.9179	0	#DIV/0!
Q9H1K4	SLC25A18	Mitochondrial glutamate carrier 2 OS=Homo sapiens GN=SLC25A18 PE=1 SV=1 - [GHC2_HUMAN]	0	0	0	0	0	0	0	0	55.2532	0	13.8133	27.6266	0	#DIV/0!
Q8WV93	AFG1L AFG1 LACE1	AFG1-like ATPase OS=Homo sapiens GN=AFG1L PE=1 SV=2 - [AFG1L_HUMAN]	0	0	0	0	0	0	0	0	0	55.1646	13.7911	27.5823	0	#DIV/0!
Q9H0T7	RAB17	Ras-related protein Rab-17 OS=Homo sapiens GN=RAB17 PE=1 SV=2 - [RAB17_HUMAN]	0	0	0	0	0	0	0	0	0	54.5056	13.6264	27.2528	0	#DIV/0!
Q96L46	CAPNS2	Calpain small subunit 2 OS=Homo sapiens GN=CAPNS2 PE=2 SV=2 - [CPNS2_HUMAN]	0	0	0	0	0	0	0	53.8694	0	0	13.4673	26.9347	0	#DIV/0!
O75800	ZMYND10 BLU LUCA12.4	Zinc finger MYND domain-containing protein 10 OS=Homo sapiens GN=ZMYND10 PE=1 SV=2 - [ZMY10_HUMAN]	0	0	0	0	0	0	0	0	0	53.5006	13.3752	26.7503	0	#DIV/0!
Q709C8	VPS13C KIAA1421	Vacuolar protein sorting-associated protein 13C OS=Homo sapiens GN=VPS13C PE=1 SV=1 - [VP13C_HUMAN]	0	0	0	0	0	0	0	21.5025	0	31.6045	13.2767	15.8757	0	#DIV/0!
O43633	CHMP2A	Charged multivesicular body protein 2a OS=Homo sapiens GN=CHMP2A PE=1 SV=1 - [CHM2A_HUMAN]	0	0	0	0	0	0	0	0	53.0469	0	13.2617	26.5235	0	#DIV/0!
Q8NC96	NECAP1	Adaptin ear-binding coat-associated protein 1 OS=Homo sapiens GN=NECAP1 PE=1 SV=2 - [NECP1_HUMAN]	0	0	0	0	0	0	0	50.2303	0	0	12.5576	25.1152	0	#DIV/0!
P41240	CSK	Tyrosine-protein kinase CSK OS=Homo sapiens GN=CSK PE=1 SV=1 - [CSK_HUMAN]	0	0	0	0	0	0	0	0	0	48.6852	12.1713	24.3426	0	#DIV/0!
Q9NZ42	PSENEN	Gamma-secretase subunit PEN-2 OS=Homo sapiens GN=PSENEN PE=1 SV=1 - [PEN2_HUMAN]	0	0	0	0	0	0	0	0	48.0616	0	12.0154	24.0308	0	#DIV/0!
Q96I51	RCC1L WBSCR16	RCC1-like G exchanging factor-like protein OS=Homo sapiens GN=RCC1L PE=1 SV=2 - [RCC1L_HUMAN]	0	0	0	0	0	0	0	0	0	48.0527	12.0132	24.0263	0	#DIV/0!
Q9HBM0	VEZT	Vezatin OS=Homo sapiens GN=VEZT PE=1 SV=3 - [VEZA_HUMAN]	0	0	0	0	0	0	0	20.6898	0	25.9236	11.6534	13.6247	0	#DIV/0!
O14763	TNFRSF10B DR5 KILLER TRAILR2 TRICK2 ZTNFR9 UNQ160/PRO186	Tumor necrosis factor receptor superfamily member 10B OS=Homo sapiens GN=TNFRSF10B PE=1 SV=2 - [TR10B_HUMAN]	0	0	0	0	0	0	0	0	0	44.8428	11.2107	22.4214	0	#DIV/0!
P49754	VPS41	Vacuolar protein sorting-associated protein 41 homolog OS=Homo sapiens GN=VPS41 PE=1 SV=3 - [VPS41_HUMAN]	0	0	0	0	0	0	0	18.2111	0	25.3129	10.881	12.8945	0	#DIV/0!
Q96SK2	TMEM209	Transmembrane protein 209 OS=Homo sapiens GN=TMEM209 PE=1 SV=2 - [TM209_HUMAN]	0	0	0	0	0	0	0	0	0	41.5344	10.3836	20.7672	0	#DIV/0!
Q5T4S7	UBR4 KIAA0462 KIAA1307 RBAF600 ZUBR1	E3 ubiquitin-protein ligase UBR4 OS=Homo sapiens GN=UBR4 PE=1 SV=1 - [UBR4_HUMAN]	0	0	0	0	0	0	0	9.57059	0	31.9283	10.3747	15.0607	0	#DIV/0!
Q99829	CPNE1 CPN1	Copine-1 OS=Homo sapiens GN=CPNE1 PE=1 SV=1 - [CPNE1_HUMAN]	0	0	0	0	0	0	0	18.6446	0	19.5572	9.55044	11.0342	0	#DIV/0!
Q8IWB1	ITPRIP DANGER KIAA1754	Inositol 1,4,5-trisphosphate receptor-interacting protein OS=Homo sapiens GN=ITPRIP PE=1 SV=1 - [IPRI_HUMAN]	0	0	0	0	0	0	0	37.7925	0	0	9.44812	18.8962	0	#DIV/0!
P13498	CYBA	Cytochrome b-245 light chain OS=Homo sapiens GN=CYBA PE=1 SV=3 - [CY24A_HUMAN]	0	0	0	0	0	0	0	0	0	37.7559	9.43897	18.8779	0	#DIV/0!
Q9Y2C4	EXOG ENDOGL1 ENDOGL2 ENGL	Nuclease EXOG, mitochondrial OS=Homo sapiens GN=EXOG PE=1 SV=2 - [EXOG_HUMAN]	0	0	0	0	0	0	0	0	0	37.2013	9.30032	18.6006	0	#DIV/0!
Q8TEQ8	PIGO UNQ632/PRO1249	GPI ethanolamine phosphate transferase 3 OS=Homo sapiens GN=PIGO PE=1 SV=3 - [PIGO_HUMAN]	0	0	0	0	0	0	0	5.2538	0	31.1494	9.10079	14.9062	0	#DIV/0!
P51687	SUOX	Sulfite oxidase, mitochondrial OS=Homo sapiens GN=SUOX PE=1 SV=2 - [SUOX_HUMAN]	0	0	0	0	0	0	0	35.7438	0	0	8.93594	17.8719	0	#DIV/0!
Q9Y287	ITM2B BRI BRI2	Integral membrane protein 2B OS=Homo sapiens GN=ITM2B PE=1 SV=1 - [ITM2B_HUMAN]	0	0	0	0	0	0	0	0	0	35.6545	8.91363	17.8273	0	#DIV/0!
P62942	FKBP1A FKBP1 FKBP12	Peptidyl-prolyl cis-trans isomerase FKBP1A OS=Homo sapiens GN=FKBP1A PE=1 SV=2 - [FKB1A_HUMAN]	0	0	0	0	0	0	0	0	0	35.4106	8.85265	17.7053	0	#DIV/0!
P48059	LIMS1	LIM and senescent cell antigen-like-containing domain protein 1 OS=Homo sapiens GN=LIMS1 PE=1 SV=4 - [LIMS1_HUMAN]	0	0	0	0	0	0	0	0	34.8179	0	8.70447	17.4089	0	#DIV/0!
O15439	ABCC4 MRP4	Multidrug resistance-associated protein 4 OS=Homo sapiens GN=ABCC4 PE=1 SV=3 - [MRP4_HUMAN]	0	0	0	0	0	0	0	0	0	34.7697	8.69244	17.3849	0	#DIV/0!
Q8NBI6	XXYLT1 C3orf21 PSEC0251	Xyloside xylosyltransferase 1 OS=Homo sapiens GN=XXYLT1 PE=1 SV=1 - [XXLT1_HUMAN]	0	0	0	0	0	0	0	0	0	33.5345	8.38363	16.7673	0	#DIV/0!
Q8IWE4	DCUN1D3 SCCRO3	DCN1-like protein 3 OS=Homo sapiens GN=DCUN1D3 PE=1 SV=1 - [DCNL3_HUMAN]	0	0	0	0	0	0	0	0	0	33.3569	8.33923	16.6785	0	#DIV/0!
Q8IZU8	DSEL C18orf4 NCAG1	Dermatan-sulfate epimerase-like protein OS=Homo sapiens GN=DSEL PE=2 SV=2 - [DSEL_HUMAN]	0	0	0	0	0	0	0	31.3551	0	0	7.83877	15.6775	0	#DIV/0!
Q8NC60	NOA1 C4orf14	Nitric oxide-associated protein 1 OS=Homo sapiens GN=NOA1 PE=1 SV=2 - [NOA1_HUMAN]	0	0	0	0	0	0	0	0	0	31.1291	7.78228	15.5646	0	#DIV/0!
Q9Y426	C2CD2 C21orf25 C21orf258 TMEM24L	C2 domain-containing protein 2 OS=Homo sapiens GN=C2CD2 PE=1 SV=2 - [C2CD2_HUMAN]	0	0	0	0	0	0	0	11.7342	0	19.2527	7.74674	9.45713	0	#DIV/0!
Q16880	UGT8 CGT UGT4	2-hydroxyacylsphingosine 1-beta-galactosyltransferase OS=Homo sapiens GN=UGT8 PE=2 SV=2 - [CGT_HUMAN]	0	0	0	0	0	0	0	0	0	27.7823	6.94558	13.8912	0	#DIV/0!
Q9BZH6	WDR11 BRWD2 KIAA1351 WDR15	WD repeat-containing protein 11 OS=Homo sapiens GN=WDR11 PE=1 SV=1 - [WDR11_HUMAN]	0	0	0	0	0	0	0	0	0	27.2165	6.80412	13.6082	0	#DIV/0!
Q92508	PIEZO1	Piezo-type mechanosensitive ion channel component 1 OS=Homo sapiens GN=PIEZO1 PE=1 SV=4 - [PIEZ1_HUMAN]	0	0	0	0	0	0	0	0	27.0267	0	6.75668	13.5134	0	#DIV/0!
Q9BPX6	MICU1 CALC CBARA1	Calcium uptake protein 1, mitochondrial OS=Homo sapiens GN=MICU1 PE=1 SV=1 - [MICU1_HUMAN]	0	0	0	0	0	0	0	0	0	26.6906	6.67265	13.3453	0	#DIV/0!
Q9GZU1	MCOLN1	Mucolipin-1 OS=Homo sapiens GN=MCOLN1 PE=1 SV=1 - [MCLN1_HUMAN]	0	0	0	0	0	0	0	0	25.803	0	6.45075	12.9015	0	#DIV/0!
Q15036	SNX17 KIAA0064	Sorting nexin-17 OS=Homo sapiens GN=SNX17 PE=1 SV=1 - [SNX17_HUMAN]	0	0	0	0	0	0	0	25.7181	0	0	6.42954	12.8591	0	#DIV/0!
P49662	CASP4 ICH2	Caspase-4 OS=Homo sapiens GN=CASP4 PE=1 SV=1 - [CASP4_HUMAN]	0	0	0	0	0	0	0	0	0	25.5124	6.37811	12.7562	0	#DIV/0!
Q9Y5U8	MPC1 BRP44L CGI-129 HSPC040 PNAS-115	Mitochondrial pyruvate carrier 1 OS=Homo sapiens GN=MPC1 PE=1 SV=1 - [MPC1_HUMAN]	0	0	0	0	0	0	0	0	0	25.1429	6.28573	12.5715	0	#DIV/0!
Q9Y2T2	AP3M1	AP-3 complex subunit mu-1 OS=Homo sapiens GN=AP3M1 PE=1 SV=1 - [AP3M1_HUMAN]	0	0	0	0	0	0	0	24.2684	0	0	6.0671	12.1342	0	#DIV/0!
Q7Z412	PEX26	Peroxisome assembly protein 26 OS=Homo sapiens GN=PEX26 PE=1 SV=2 - [PEX26_HUMAN]	0	0	0	0	0	0	0	0	0	23.9919	5.99797	11.9959	0	#DIV/0!
Q9H9E3	COG4	Conserved oligomeric Golgi complex subunit 4 OS=Homo sapiens GN=COG4 PE=1 SV=3 - [COG4_HUMAN]	0	0	0	0	0	0	0	0	23.675	0	5.91876	11.8375	0	#DIV/0!
Q9Y2P4	SLC27A6 ACSVL2 FACVL2 FATP1	Long-chain fatty acid transport protein 6 OS=Homo sapiens GN=SLC27A6 PE=2 SV=1 - [S27A6_HUMAN]	0	0	0	0	0	0	0	0	0	22.774	5.6935	11.387	0	#DIV/0!
Q9NVH1	DNAJC11	DnaJ homolog subfamily C member 11 OS=Homo sapiens GN=DNAJC11 PE=1 SV=2 - [DJC11_HUMAN]	0	0	0	0	0	0	0	0	0	22.0542	5.51354	11.0271	0	#DIV/0!
Q5VT66	MARC1 MOSC1	Mitochondrial amidoxime-reducing component 1 OS=Homo sapiens GN=MARC1 PE=1 SV=1 - [MARC1_HUMAN]	0	0	0	0	0	0	0	22.0459	0	0	5.51147	11.0229	0	#DIV/0!
Q9P2W3	GNG13	Guanine nucleotide-binding protein G(I)/G(S)/G(O) subunit gamma-13 OS=Homo sapiens GN=GNG13 PE=1 SV=1 - [GBG13_HUMAN]	0	0	0	0	0	0	0	21.7131	0	0	5.42827	10.8565	0	#DIV/0!
Q11206	ST3GAL4 CGS23 NANTA3 SIAT4C STZ	CMP-N-acetylneuraminate-beta-galactosamide-alpha-2,3-sialyltransferase 4 OS=Homo sapiens GN=ST3GAL4 PE=2 SV=1 - [SIA4C_HUMAN]	0	0	0	0	0	0	0	20.0505	0	0	5.01262	10.0252	0	#DIV/0!
P03905	MT-ND4 MTND4 NADH4 ND4	NADH-ubiquinone oxidoreductase chain 4 OS=Homo sapiens GN=MT-ND4 PE=1 SV=1 - [NU4M_HUMAN]	0	0	0	0	0	0	0	0	0	19.3642	4.84105	9.68211	0	#DIV/0!
O75351	VPS4B SKD1 VPS42 MIG1	Vacuolar protein sorting-associated protein 4B OS=Homo sapiens GN=VPS4B PE=1 SV=2 - [VPS4B_HUMAN]	0	0	0	0	0	0	0	19.1169	0	0	4.77922	9.55844	0	#DIV/0!
O60271	SPAG9 HSS KIAA0516 MAPK8IP4 SYD1 HLC6	C-Jun-amino-terminal kinase-interacting protein 4 OS=Homo sapiens GN=SPAG9 PE=1 SV=4 - [JIP4_HUMAN]	0	0	0	0	0	0	0	0	0	17.6801	4.42002	8.84005	0	#DIV/0!
O14976	GAK	Cyclin-G-associated kinase OS=Homo sapiens GN=GAK PE=1 SV=2 - [GAK_HUMAN]	0	0	0	0	0	0	0	0	0	16.9988	4.24969	8.49938	0	#DIV/0!
Q9Y219	JAG2	Protein jagged-2 OS=Homo sapiens GN=JAG2 PE=1 SV=3 - [JAG2_HUMAN]	0	0	0	0	0	0	0	0	0	16.8669	4.21672	8.43343	0	#DIV/0!
P55957	BID	BH3-interacting domain death agonist OS=Homo sapiens GN=BID PE=1 SV=1 - [BID_HUMAN]	0	0	0	0	0	0	0	0	0	16.5159	4.12898	8.25797	0	#DIV/0!
Q12802	AKAP13 BRX HT31 LBC	A-kinase anchor protein 13 OS=Homo sapiens GN=AKAP13 PE=1 SV=2 - [AKP13_HUMAN]	0	0	0	0	0	0	0	14.3162	0	0	3.57906	7.15812	0	#DIV/0!
Q9NVD7	PARVA MXRA2	Alpha-parvin OS=Homo sapiens GN=PARVA PE=1 SV=1 - [PARVA_HUMAN]	0	0	0	0	0	0	0	0	0	14.0405	3.51012	7.02023	0	#DIV/0!
Q14642	INPP5A	Type I inositol 1,4,5-trisphosphate 5-phosphatase OS=Homo sapiens GN=INPP5A PE=1 SV=1 - [I5P1_HUMAN]	0	0	0	0	0	0	0	13.699	0	0	3.42474	6.84948	0	#DIV/0!
Q96GQ5	C16orf58	RUS1 family protein C16orf58 OS=Homo sapiens GN=C16orf58 PE=1 SV=2 - [RUS1_HUMAN]	0	0	0	0	0	0	0	0	0	12.3825	3.09564	6.19127	0	#DIV/0!
Q9NTN3	SLC35D1 KIAA0260 UGTREL7	UDP-glucuronic acid/UDP-N-acetylgalactosamine transporter OS=Homo sapiens GN=SLC35D1 PE=2 SV=1 - [S35D1_HUMAN]	0	0	0	0	0	0	0	0	0	11.0087	2.75217	5.50434	0	#DIV/0!
P50443	SLC26A2 DTD DTDST	Sulfate transporter OS=Homo sapiens GN=SLC26A2 PE=1 SV=2 - [S26A2_HUMAN]	0	0	0	0	0	0	0	10.8109	0	0	2.70272	5.40544	0	#DIV/0!
A8CG34	POM121C	Nuclear envelope pore membrane protein POM 121C OS=Homo sapiens GN=POM121C PE=1 SV=2 - [P121C_HUMAN]	0	0	0	0	0	0	0	10.5366	0	0	2.63414	5.26829	0	#DIV/0!
Q96E52	OMA1 MPRP1	Metalloendopeptidase OMA1, mitochondrial OS=Homo sapiens GN=OMA1 PE=1 SV=1 - [OMA1_HUMAN]	0	0	0	0	0	0	0	10.0817	0	0	2.52042	5.04085	0	#DIV/0!
O43150	ASAP2 DDEF2 KIAA0400	Arf-GAP with SH3 domain, ANK repeat and PH domain-containing protein 2 OS=Homo sapiens GN=ASAP2 PE=1 SV=3 - [ASAP2_HUMAN]	0	0	0	0	0	0	0	8.33203	0	0	2.08301	4.16601	0	#DIV/0!
P52803	EFNA5 EPLG7 LERK7	Ephrin-A5 OS=Homo sapiens GN=EFNA5 PE=1 SV=1 - [EFNA5_HUMAN]	0	0	0	0	0	0	0	8.04748	0	0	2.01187	4.02374	0	#DIV/0!
Q9UBP0	SPAST ADPSP FSP2 KIAA1083 SPG4	Spastin OS=Homo sapiens GN=SPAST PE=1 SV=1 - [SPAST_HUMAN]	0	0	0	0	0	0	0	0	0	7.27758	1.8194	3.63879	0	#DIV/0!
