# Supplementary material for: Discovery and Pharmacological Evaluation of STEAP4 as a Novel Target for HER2 Overexpressing Breast Cancer
Source: Front Oncol. 2021 Mar 26;11:608201. doi: 10.3389/fonc.2021.608201 (PMC8034292; doi:10.3389/fonc.2021.608201)
Supplement: Supplementary Table 2 — Complete lists of membrane proteins found in the MDA-MB-231 cells and MCF-10A cells (provided as a separate excel file). Combined lists of all the membrane-associated proteins found in four replicates of the MDA-MB-231 versus the MCF-10A cells along with their Normalized Areas. Bold letter proteins represent the top 30 candidate protein targets shown in the Table 2 of the main text. [file Table_2.xlsx]

## Sheet: MDA_VS_MCF10A 
Supplementary Table 2. Complete lists of membrane proteins found in the MDA-MB-231 cells and MCF-10A cells. Combined lists of all the membrane-associated proteins
found in four replicates of the MDA-MB-231 cells versus the MCF-10A cells along with their Normalized Areas. Bold letter proteins represent the top 30 candidate protein targets shown in the Table 2 of the main text.
		MDA-MB-231							MCF10A
Uniprot ID	Gene names	Description	Normalized_Area 1	Normalized_Area 2	Normalized_Area 3	Normalized_Area 4	Average	SD	Normalized_Area 1	Normalized_Area 2	Normalized_Area 3	Normalized_Area 4	Average	SD	Folds of Change (Average MDA-MB-231 vs Average MCF10A)	% CV
P27824	CANX	Calnexin OS=Homo sapiens GN=CANX PE=1 SV=2 - [CALX_HUMAN]	9434.07	10642.6	11097	7371.43	9636.27	1665	5934.82	6915.87	7405.75	6920.07	6794.13	617.297	1.41832	17.2785
P04406	GAPDH GAPD CDABP0047 OK/SW-cl.12	Glyceraldehyde-3-phosphate dehydrogenase OS=Homo sapiens GN=GAPDH PE=1 SV=3 - [G3P_HUMAN]	8062.09	8710.52	7087.37	8206.28	8016.57	678.978	9457.42	11364	10243.5	19565	12657.5	4670.98	0.633346	8.46968
P68104	EEF1A1 EEF1A EF1A LENG7	Elongation factor 1-alpha 1 OS=Homo sapiens GN=EEF1A1 PE=1 SV=1 - [EF1A1_HUMAN]	8607.09	7461.64	0	14101.8	7542.62	5803.83	3990.16	5133.46	0	4277.78	3350.35	2285.74	2.25129	76.947
P04264	KRT1 KRTA	Keratin, type II cytoskeletal 1 OS=Homo sapiens GN=KRT1 PE=1 SV=6 - [K2C1_HUMAN]	5012.01	7679.34	4026.84	9634.35	6588.13	2550.46	7357.72	6815.02	3956.35	8626.02	6688.78	1973.36	0.984953	38.713
P11142	HSPA8 HSC70 HSP73 HSPA10	Heat shock cognate 71 kDa protein OS=Homo sapiens GN=HSPA8 PE=1 SV=1 - [HSP7C_HUMAN]	7472.57	8356.45	3768.66	4551.37	6037.26	2220.6	4908.37	5249.12	4333.42	7352.84	5460.94	1316.66	1.10554	36.7816
P07355	ANXA2 ANX2 ANX2L4 CAL1H LPC2D	Annexin A2 OS=Homo sapiens GN=ANXA2 PE=1 SV=2 - [ANXA2_HUMAN]	6044.48	9050.06	3516.84	5110.03	5930.35	2326.91	17437.2	31105.4	32543.8	26418.9	26876.3	6814.51	0.220653	39.2373
P01892	HLA-A	HLA class I histocompatibility antigen, A-2 alpha chain OS=Homo sapiens GN=HLA-A PE=1 SV=1 - [1A02_HUMAN]	5183.9	5276.02	4947.32	2892.81	4575.01	1129.98	0	0	748.864	0	187.216	374.432	24.4371	24.699
Q9H0U4	RAB1B	Ras-related protein Rab-1B OS=Homo sapiens GN=RAB1B PE=1 SV=1 - [RAB1B_HUMAN]	5762.19	5278.28	3510.56	3469.67	4505.18	1188.74	3392.96	4216.69	2451.93	5115.09	3794.17	1138.12	1.1874	26.3861
P62820	RAB1A RAB1	Ras-related protein Rab-1A OS=Homo sapiens GN=RAB1A PE=1 SV=3 - [RAB1A_HUMAN]	5762.19	5278.28	3510.56	3469.67	4505.18	1188.74	3392.96	4216.69	2451.93	5115.09	3794.17	1138.12	1.1874	26.3861
P10316	HLA-A	HLA class I histocompatibility antigen, A-69 alpha chain OS=Homo sapiens GN=HLA-A PE=1 SV=2 - [1A69_HUMAN]	5158.76	4839.02	4922.59	2714.15	4408.63	1137.74	0	0	650.305	0	162.576	325.152	27.1173	25.8071
P16190	HLA-A HLAA	HLA class I histocompatibility antigen, A-33 alpha chain OS=Homo sapiens GN=HLA-A PE=1 SV=3 - [1A33_HUMAN]	5158.76	4839.02	4922.59	2714.15	4408.63	1137.74	360.583	430.674	650.305	583.786	506.337	133.784	8.70691	25.8071
P08238	HSP90AB1 HSP90B HSPC2 HSPCB	Heat shock protein HSP 90-beta OS=Homo sapiens GN=HSP90AB1 PE=1 SV=4 - [HS90B_HUMAN]	6166.63	5877.43	0	4706.76	4187.7	2862.26	2607.7	3414.03	0	4357.93	2594.91	1871.98	1.61381	68.3492
Q95604	HLA-C	HLA class I histocompatibility antigen, Cw-17 alpha chain OS=Homo sapiens GN=HLA-C PE=1 SV=1 - [1C17_HUMAN]	4974.27	4594.05	4428.51	2460.13	4114.24	1126.16	0	0	748.864	0	187.216	374.432	21.9759	27.3723
P07237	P4HB ERBA2L PDI PDIA1 PO4DB	Protein disulfide-isomerase OS=Homo sapiens GN=P4HB PE=1 SV=3 - [PDIA1_HUMAN]	4160.09	4623.14	4012.1	3616.63	4102.99	415.781	3478.67	4661.62	3546.95	5684.59	4342.96	1045.97	0.944746	10.1336
Q92930	RAB8B	Ras-related protein Rab-8B OS=Homo sapiens GN=RAB8B PE=1 SV=2 - [RAB8B_HUMAN]	4696.55	4372.72	4487.17	2631.73	4047.04	953.019	2682.63	0	1947.5	0	1157.53	1369.88	3.49627	23.5485
Q15286	RAB35 RAB1C RAY	Ras-related protein Rab-35 OS=Homo sapiens GN=RAB35 PE=1 SV=1 - [RAB35_HUMAN]	4641.28	4324.91	4487.17	2599.93	4013.32	951.076	2694.02	3317.11	1317.35	4211.11	2884.9	1216.45	1.39115	23.698
P30508	HLA-C	HLA class I histocompatibility antigen, Cw-12 alpha chain OS=Homo sapiens GN=HLA-C PE=1 SV=2 - [1C12_HUMAN]	5158.76	4839.02	4922.59	0	3730.09	2490.41	0	386.4	545	0	232.85	276.558	16.0193	66.7654
P16188	HLA-A HLAA	HLA class I histocompatibility antigen, A-30 alpha chain OS=Homo sapiens GN=HLA-A PE=1 SV=2 - [1A30_HUMAN]	5158.76	4839.02	4922.59	0	3730.09	2490.41	0	0	545	596.323	285.331	330.137	13.0729	66.7654
P10314	HLA-A HLAA	HLA class I histocompatibility antigen, A-32 alpha chain OS=Homo sapiens GN=HLA-A PE=1 SV=2 - [1A32_HUMAN]	5158.76	4839.02	4922.59	0	3730.09	2490.41	0	386.4	550.117	583.786	380.076	267.65	9.81408	66.7654
P61026	RAB10	Ras-related protein Rab-10 OS=Homo sapiens GN=RAB10 PE=1 SV=1 - [RAB10_HUMAN]	4966.88	4638.78	1991.31	2848.06	3611.26	1425.97	2959.59	3622.25	1521.6	4648.91	3188.09	1310.45	1.13273	39.4869
P61006	RAB8A MEL RAB8	Ras-related protein Rab-8A OS=Homo sapiens GN=RAB8A PE=1 SV=1 - [RAB8A_HUMAN]	4699.72	4374.17	2515.7	2682.67	3568.06	1128.69	2703.38	3366.81	1318.31	4333.81	2930.58	1266.28	1.21753	31.6332
P05141	SLC25A5 ANT2	ADP/ATP translocase 2 OS=Homo sapiens GN=SLC25A5 PE=1 SV=7 - [ADT2_HUMAN]	3201.97	2959.21	3858.19	3671.95	3422.83	414.452	1224.55	1689.42	2214.48	2772.21	1975.16	667.741	1.73293	12.1085
P04439	HLA-A HLAA	HLA class I histocompatibility antigen, A-3 alpha chain OS=Homo sapiens GN=HLA-A PE=1 SV=2 - [1A03_HUMAN]	4689.8	4532.62	4428.51	0	3412.73	2277.69	0	383.975	552.961	596.323	383.315	271.467	8.90321	66.7409
P61106	RAB14	Ras-related protein Rab-14 OS=Homo sapiens GN=RAB14 PE=1 SV=4 - [RAB14_HUMAN]	4841.37	4044.87	2266.53	2182	3333.69	1322.13	2121.95	2654.7	902.164	3712.36	2347.79	1168.63	1.41993	39.6596
P05534	HLA-A	HLA class I histocompatibility antigen, A-24 alpha chain OS=Homo sapiens GN=HLA-A PE=1 SV=2 - [1A24_HUMAN]	4468.86	4314.98	4285.36	0	3267.3	2179.68	0	0	545	0	136.25	272.5	23.9802	66.7121
P12236	SLC25A6 ANT3 CDABP0051	ADP/ATP translocase 3 OS=Homo sapiens GN=SLC25A6 PE=1 SV=4 - [ADT3_HUMAN]	3119.57	2711.81	3607.98	3580.32	3254.92	425.762	0	0	2436.85	3158.65	1398.88	1641.94	2.32681	13.0806
Q9NQC3	RTN4 KIAA0886 NOGO My043 SP1507	Reticulon-4 OS=Homo sapiens GN=RTN4 PE=1 SV=2 - [RTN4_HUMAN]	3931.74	4049.34	1312.22	3672.8	3241.53	1295.78	1538.64	2104.05	144.02	3022.15	1702.21	1205.32	1.9043	39.9745
P17661	DES	Desmin OS=Homo sapiens GN=DES PE=1 SV=3 - [DESM_HUMAN]	6106.38	6479.81	153.406	0	3184.9	3592.82	0	0	0	0	0	0	#DIV/0!	112.808
Q03135	CAV1 CAV	Caveolin-1 OS=Homo sapiens GN=CAV1 PE=1 SV=4 - [CAV1_HUMAN]	2756.52	3533.15	3423.53	2771.93	3121.28	414.768	2561.78	3470.52	3106.03	2701.98	2960.08	411.141	1.05446	13.2884
Q15084	PDIA6 ERP5 P5 TXNDC7	Protein disulfide-isomerase A6 OS=Homo sapiens GN=PDIA6 PE=1 SV=1 - [PDIA6_HUMAN]	3200.63	2853.02	3626.68	2412.45	3023.2	515.636	2807	3587.08	3364.49	3697.12	3363.92	396.224	0.898713	17.056
P12235	SLC25A4 ANT1	ADP/ATP translocase 1 OS=Homo sapiens GN=SLC25A4 PE=1 SV=4 - [ADT1_HUMAN]	2526.39	1917.17	2469.04	3212.9	2531.37	530.919	1106.44	1310.18	1186.82	2310.33	1478.44	560.887	1.71219	20.9735
P21796	VDAC1 VDAC	Voltage-dependent anion-selective channel protein 1 OS=Homo sapiens GN=VDAC1 PE=1 SV=2 - [VDAC1_HUMAN]	2180.23	2201.05	3385.49	2348.8	2528.89	575.973	4653.28	5136.35	2225.76	5680.22	4423.9	1524.29	0.571643	22.7757
P25705	ATP5F1A ATP5A ATP5A1 ATP5AL2 ATPM	ATP synthase subunit alpha, mitochondrial OS=Homo sapiens GN=ATP5A1 PE=1 SV=1 - [ATPA_HUMAN]	2492.63	2636.62	2507.97	2203.91	2460.28	182.701	4201.51	5502.97	3525.88	5988.71	4804.77	1138.52	0.51205	7.42601
P12814	ACTN1	Alpha-actinin-1 OS=Homo sapiens GN=ACTN1 PE=1 SV=2 - [ACTN1_HUMAN]	3262.65	2365.95	755.392	3370.11	2438.53	1209.03	1486.58	1652.97	1024.33	2362.36	1631.56	555.058	1.4946	49.5802
P06576	ATP5F1B ATP5B ATPMB ATPSB	ATP synthase subunit beta, mitochondrial OS=Homo sapiens GN=ATP5B PE=1 SV=3 - [ATPB_HUMAN]	2279.91	2547.47	2396.29	2405.66	2407.33	109.548	5826.63	6332.49	6257.86	5457.11	5968.52	407.374	0.403338	4.55058
P23396	RPS3 OK/SW-cl.26	40S ribosomal protein S3 OS=Homo sapiens GN=RPS3 PE=1 SV=2 - [RS3_HUMAN]	2922.88	3150.32	888.794	2514.84	2369.21	1021.36	824.858	1073.1	408.332	2405.15	1177.86	862.941	2.01145	43.1097
P07900	HSP90AA1 HSP90A HSPC1 HSPCA	Heat shock protein HSP 90-alpha OS=Homo sapiens GN=HSP90AA1 PE=1 SV=5 - [HS90A_HUMAN]	2900.93	2617.72	1010.92	2834.85	2341.1	895.003	1099.94	1267.73	1552.16	1668.26	1397.02	259.882	1.67578	38.23
P20340	RAB6A RAB6	Ras-related protein Rab-6A OS=Homo sapiens GN=RAB6A PE=1 SV=3 - [RAB6A_HUMAN]	3508.49	3090.34	644.203	1776.81	2254.96	1302.86	1991.32	2500.84	643.401	3295.36	2107.73	1113.97	1.06985	57.7776
P08865	RPSA LAMBR LAMR1	40S ribosomal protein SA OS=Homo sapiens GN=RPSA PE=1 SV=4 - [RSSA_HUMAN]	2151.69	2231.56	949.501	3069.8	2100.64	872.571	974.022	1138.27	625.326	1634.66	1093.07	419.651	1.92178	41.5384
P10319	HLA-B	HLA class I histocompatibility antigen, B-58 alpha chain OS=Homo sapiens GN=HLA-B PE=1 SV=1 - [1B58_HUMAN]	2701.66	2862.25	2371.55	0	1983.86	1338.26	0	0	376.158	0	94.0396	188.079	21.0961	67.4571
P26038	MSN	Moesin OS=Homo sapiens GN=MSN PE=1 SV=3 - [MOES_HUMAN]	1966.78	1839.37	1288.91	2647.56	1935.65	558.37	1023.24	1077.56	1278.12	1454.46	1208.34	197.326	1.60191	28.8466
Q07000	HLA-C	HLA class I histocompatibility antigen, Cw-15 alpha chain OS=Homo sapiens GN=HLA-C PE=1 SV=1 - [1C15_HUMAN]	0	3962.76	3717.18	0	1919.99	2219.27	0	0	372.853	0	93.2132	186.426	20.5978	115.588
P02786	TFRC	Transferrin receptor protein 1 OS=Homo sapiens GN=TFRC PE=1 SV=2 - [TFR1_HUMAN]	1765.95	1656.33	2888	1338.94	1912.31	675.194	380.156	471.843	819.135	1140.94	703.017	347.82	2.72014	35.3079
P30459	HLA-A	HLA class I histocompatibility antigen, A-74 alpha chain OS=Homo sapiens GN=HLA-A PE=1 SV=1 - [1A74_HUMAN]	0	0	4922.59	2714.15	1909.19	2381.78	329.357	0	550.117	0	219.869	269.404	8.6833	124.753
Q00610	CLTC CLH17 CLTCL2 KIAA0034	Clathrin heavy chain 1 OS=Homo sapiens GN=CLTC PE=1 SV=5 - [CLH1_HUMAN]	1974.88	1867.02	1157.65	2582.48	1895.51	584.088	631.521	1093.48	971.477	1025.98	930.616	205.546	2.03683	30.8143
Q86YS6	RAB43	Ras-related protein Rab-43 OS=Homo sapiens GN=RAB43 PE=1 SV=1 - [RAB43_HUMAN]	3055.35	3004.14	48.3028	1452.73	1890.13	1435.55	0	0	720.131	0	180.033	360.065	10.4988	75.9497
P30492	HLA-B	HLA class I histocompatibility antigen, B-54 alpha chain OS=Homo sapiens GN=HLA-B PE=1 SV=1 - [1B54_HUMAN]	2676.52	2425.24	2441.84	0	1885.9	1262.49	0	0	376.158	0	94.0396	188.079	20.0543	66.9437
P05556	ITGB1 FNRB MDF2 MSK12	Integrin beta-1 OS=Homo sapiens GN=ITGB1 PE=1 SV=2 - [ITB1_HUMAN]	1753.09	1669.37	2372.05	1667.53	1865.51	340.043	1870.43	2385.07	1583.32	2268.91	2026.93	368.827	0.920359	18.2279
P00505	GOT2	Aspartate aminotransferase, mitochondrial OS=Homo sapiens GN=GOT2 PE=1 SV=3 - [AATM_HUMAN]	1713.04	1980.69	2382.61	1276.34	1838.17	464.769	2911.86	3634.01	4032.36	3873.13	3612.84	495.165	0.508788	25.2843
P62241	RPS8 OK/SW-cl.83	40S ribosomal protein S8 OS=Homo sapiens GN=RPS8 PE=1 SV=2 - [RS8_HUMAN]	2714.48	1749.59	819.501	1894.32	1794.47	776.522	761.371	1082.85	442.121	1686.69	993.257	531.161	1.80665	43.273
P51148	RAB5C RABL	Ras-related protein Rab-5C OS=Homo sapiens GN=RAB5C PE=1 SV=2 - [RAB5C_HUMAN]	1867.4	2254.87	1888.73	1122.55	1783.39	475.1	1044.08	1331.63	1397.22	1689.6	1365.63	264.896	1.30591	26.6403
Q6DD88	ATL3	Atlastin-3 OS=Homo sapiens GN=ATL3 PE=1 SV=1 - [ATLA3_HUMAN]	1602.96	1503.61	2231.31	1649.75	1746.91	328.631	989.835	1119.9	1150.57	1060.93	1080.31	70.8617	1.61705	18.8121
P63244	RACK1 GNB2L1 HLC7 PIG21	Receptor of activated protein C kinase 1 OS=Homo sapiens GN=RACK1 PE=1 SV=3 - [RACK1_HUMAN]	1984.5	1965.27	600.719	2304	1713.62	758.022	856.557	945.702	675.958	1691.92	1042.53	447.228	1.64371	44.2351
P51153	RAB13 GIG4	Ras-related protein Rab-13 OS=Homo sapiens GN=RAB13 PE=1 SV=1 - [RAB13_HUMAN]	2325.91	0	4487.17	0	1703.27	2155.62	1080.12	1936.49	3174.86	2145.21	2084.17	860.865	0.817241	126.558
P45880	VDAC2	Voltage-dependent anion-selective channel protein 2 OS=Homo sapiens GN=VDAC2 PE=1 SV=2 - [VDAC2_HUMAN]	1211.93	1483.14	2429.34	1374.81	1624.8	547.816	2535.43	3409.62	2300.78	3765.54	3002.84	697.267	0.541088	33.7159
Q9H0C2	SLC25A31	ADP/ATP translocase 4 OS=Homo sapiens GN=SLC25A31 PE=2 SV=1 - [ADT4_HUMAN]	0	0	6389.58	0	1597.4	3194.79	0	0	3270.07	0	817.519	1635.04	1.95396	200
P06733	ENO1 ENO1L1 MBPB1 MPB1	Alpha-enolase OS=Homo sapiens GN=ENO1 PE=1 SV=2 - [ENOA_HUMAN]	1626.84	1614.18	1761.86	1335.75	1584.66	178.89	838.963	1456.84	1595.81	2313.71	1551.33	605.42	1.02148	11.2889
P35241	RDX	Radixin OS=Homo sapiens GN=RDX PE=1 SV=1 - [RADI_HUMAN]	1583.96	1477.42	1083.97	2155.87	1575.31	442.767	876.914	992.59	1278.12	1196.33	1085.99	183.963	1.45057	28.1067
P15311	EZR VIL2	Ezrin OS=Homo sapiens GN=EZR PE=1 SV=4 - [EZRI_HUMAN]	1583.96	1477.42	1083.97	2155.87	1575.31	442.767	876.914	992.59	1278.12	1217.39	1091.25	188.421	1.44357	28.1067
O95716	RAB3D GOV RAB16	Ras-related protein Rab-3D OS=Homo sapiens GN=RAB3D PE=1 SV=1 - [RAB3D_HUMAN]	4579.85	0	78.8745	1478.25	1534.24	2140.94	1807.84	2248.56	499.186	3048.07	1900.91	1066.2	0.807108	139.544
P20339	RAB5A RAB5	Ras-related protein Rab-5A OS=Homo sapiens GN=RAB5A PE=1 SV=2 - [RAB5A_HUMAN]	1751.48	1980.55	1151.32	1018.35	1475.42	463.796	1011.16	1147.22	1185.75	1394.08	1184.55	158.491	1.24555	31.4348
P51149	RAB7A RAB7	Ras-related protein Rab-7a OS=Homo sapiens GN=RAB7A PE=1 SV=1 - [RAB7A_HUMAN]	1222.47	1391.12	2310.3	963.065	1471.74	586.107	1090.64	1304.76	2219.82	1914.23	1632.36	524.511	0.901602	39.8241
P61018	RAB4B	Ras-related protein Rab-4B OS=Homo sapiens GN=RAB4B PE=1 SV=1 - [RAB4B_HUMAN]	3060.32	2661.81	90.8086	0	1453.23	1634.16	0	0	460.087	0	115.022	230.044	12.6344	112.45
Q16563	SYPL1 SYPL	Synaptophysin-like protein 1 OS=Homo sapiens GN=SYPL1 PE=1 SV=1 - [SYPL1_HUMAN]	1771.81	1506.58	1795.01	736.449	1452.46	494.948	302.064	426.114	738.022	962.286	607.121	299.5	2.39237	34.0765
P05023	ATP1A1	Sodium/potassium-transporting ATPase subunit alpha-1 OS=Homo sapiens GN=ATP1A1 PE=1 SV=1 - [AT1A1_HUMAN]	1186.43	1215.04	2504.36	875.864	1445.42	722.474	1917.17	2544.77	2365.56	2562.89	2347.6	300.452	0.615703	49.9836
P23528	CFL1 CFL	Cofilin-1 OS=Homo sapiens GN=CFL1 PE=1 SV=3 - [COF1_HUMAN]	1763.32	1845.77	344.064	1737.47	1422.65	720.542	775.704	843.357	467.75	1657.31	936.029	507.878	1.51988	50.6477
P61020	RAB5B	Ras-related protein Rab-5B OS=Homo sapiens GN=RAB5B PE=1 SV=1 - [RAB5B_HUMAN]	1685.49	1915.83	1024.92	917.825	1386.02	489.893	1011.16	1145.81	1105.19	1375.08	1159.31	154.504	1.19555	35.3454
P30479	HLA-B	HLA class I histocompatibility antigen, B-41 alpha chain OS=Homo sapiens GN=HLA-B PE=1 SV=1 - [1B41_HUMAN]	1744.15	1548.98	1345.19	889.008	1381.83	366.712	0	0	229.686	0	57.4216	114.843	24.0647	26.5381
Q07065	CKAP4	Cytoskeleton-associated protein 4 OS=Homo sapiens GN=CKAP4 PE=1 SV=2 - [CKAP4_HUMAN]	1483.05	1557.56	975.606	1263.59	1319.95	261.285	561.446	767.922	413.434	871.338	653.535	205.468	2.01971	19.7951
P30493	HLA-B	HLA class I histocompatibility antigen, B-55 alpha chain OS=Homo sapiens GN=HLA-B PE=1 SV=1 - [1B55_HUMAN]	2676.52	0	2550.6	0	1306.78	1509.81	229.329	265.453	401.834	0	224.154	166.881	5.82983	115.537
Q12931	TRAP1 HSP75	Heat shock protein 75 kDa, mitochondrial OS=Homo sapiens GN=TRAP1 PE=1 SV=3 - [TRAP1_HUMAN]	1999.62	841.077	817.726	1519.58	1294.5	571.769	991.561	1337.92	2029.28	1807.17	1541.48	466.33	0.839776	44.1691
Q96HE7	ERO1A ERO1L UNQ434/PRO865	ERO1-like protein alpha OS=Homo sapiens GN=ERO1A PE=1 SV=2 - [ERO1A_HUMAN]	1303.31	1460.35	1193.73	1180.03	1284.35	129.654	763.189	678.891	721.386	828.506	747.993	63.7606	1.71707	10.0949
Q99536	VAT1	Synaptic vesicle membrane protein VAT-1 homolog OS=Homo sapiens GN=VAT1 PE=1 SV=2 - [VAT1_HUMAN]	1680.56	1533.99	920.874	958.661	1273.52	390.31	494.284	617.945	322.91	932.481	591.905	257.267	2.15157	30.648
Q31612	HLA-B	HLA class I histocompatibility antigen, B-73 alpha chain OS=Homo sapiens GN=HLA-B PE=1 SV=1 - [1B73_HUMAN]	0	0	3283.73	1809.27	1273.25	1588.68	0	0	478.157	0	119.539	239.078	10.6513	124.773
Q29960	HLA-C	HLA class I histocompatibility antigen, Cw-16 alpha chain OS=Homo sapiens GN=HLA-C PE=1 SV=1 - [1C16_HUMAN]	0	0	4922.59	0	1230.65	2461.3	0	0	545	0	136.25	272.5	9.03227	200
P30453	HLA-A	HLA class I histocompatibility antigen, A-34 alpha chain OS=Homo sapiens GN=HLA-A PE=1 SV=1 - [1A34_HUMAN]	0	0	4922.59	0	1230.65	2461.3	0	0	650.305	0	162.576	325.152	7.56967	200
P01891	HLA-A	HLA class I histocompatibility antigen, A-68 alpha chain OS=Homo sapiens GN=HLA-A PE=1 SV=4 - [1A68_HUMAN]	0	0	4922.59	0	1230.65	2461.3	0	0	650.305	0	162.576	325.152	7.56967	200
P16189	HLA-A	HLA class I histocompatibility antigen, A-31 alpha chain OS=Homo sapiens GN=HLA-A PE=1 SV=2 - [1A31_HUMAN]	0	0	4922.59	0	1230.65	2461.3	0	0	748.864	0	187.216	374.432	6.57341	200
P30512	HLA-A	HLA class I histocompatibility antigen, A-29 alpha chain OS=Homo sapiens GN=HLA-A PE=1 SV=2 - [1A29_HUMAN]	0	0	4922.59	0	1230.65	2461.3	0	386.4	552.961	0	234.84	279.566	5.24036	200
P21589	NT5E NT5 NTE	5'-nucleotidase OS=Homo sapiens GN=NT5E PE=1 SV=1 - [5NTD_HUMAN]	876.197	2126.95	906.268	760.173	1167.4	642.794	439.894	542.515	558.7	2370.84	977.987	930.056	1.19367	55.0622
Q9HDC9	APMAP C20orf3 UNQ1869/PRO4305	Adipocyte plasma membrane-associated protein OS=Homo sapiens GN=APMAP PE=1 SV=2 - [APMAP_HUMAN]	1353.21	1267.63	741.021	1153.38	1128.81	271.177	842.582	919.098	541.978	520.743	706.1	204.36	1.59865	24.0232
P18462	HLA-A	HLA class I histocompatibility antigen, A-25 alpha chain OS=Homo sapiens GN=HLA-A PE=1 SV=1 - [1A25_HUMAN]	0	0	4489.14	0	1122.28	2244.57	0	0	650.305	0	162.576	325.152	6.90313	200
P30450	HLA-A	HLA class I histocompatibility antigen, A-26 alpha chain OS=Homo sapiens GN=HLA-A PE=1 SV=2 - [1A26_HUMAN]	0	0	4489.14	0	1122.28	2244.57	0	0	650.305	0	162.576	325.152	6.90313	200
P30457	HLA-A	HLA class I histocompatibility antigen, A-66 alpha chain OS=Homo sapiens GN=HLA-A PE=1 SV=1 - [1A66_HUMAN]	0	0	4489.14	0	1122.28	2244.57	0	0	650.305	0	162.576	325.152	6.90313	200
P59190	RAB15	Ras-related protein Rab-15 OS=Homo sapiens GN=RAB15 PE=1 SV=1 - [RAB15_HUMAN]	0	0	4487.17	0	1121.79	2243.59	0	0	1947.5	0	486.874	973.748	2.30407	200
P16615	ATP2A2 ATP2B	Sarcoplasmic/endoplasmic reticulum calcium ATPase 2 OS=Homo sapiens GN=ATP2A2 PE=1 SV=1 - [AT2A2_HUMAN]	1130.18	1154.53	1085.28	1106.8	1119.2	29.8487	1184.36	1465.2	1665.91	1113.19	1357.16	255.851	0.824657	2.66698
P31040	SDHA SDH2 SDHF	Succinate dehydrogenase [ubiquinone] flavoprotein subunit, mitochondrial OS=Homo sapiens GN=SDHA PE=1 SV=2 - [SDHA_HUMAN]	1212.59	1253.06	815.996	1176.53	1114.54	201.471	1484.84	2223.47	712.534	1019.02	1359.96	657.428	0.819538	18.0766
Q96AG4	LRRC59 PRO1855	Leucine-rich repeat-containing protein 59 OS=Homo sapiens GN=LRRC59 PE=1 SV=1 - [LRC59_HUMAN]	1056.47	1101.36	1020.34	1260.84	1109.75	106.033	980.035	1214.16	823.723	1923.72	1235.41	486.117	0.898286	9.55466
P04843	RPN1	Dolichyl-diphosphooligosaccharide--protein glycosyltransferase subunit 1 OS=Homo sapiens GN=RPN1 PE=1 SV=1 - [RPN1_HUMAN]	968.416	1044.77	1405.41	1009.97	1107.14	201.28	899.471	1074.66	1034.11	1158.04	1041.57	107.871	1.06295	18.1801
P30443	HLA-A	HLA class I histocompatibility antigen, A-1 alpha chain OS=Homo sapiens GN=HLA-A PE=1 SV=1 - [1A01_HUMAN]	0	0	4428.51	0	1107.13	2214.26	0	0	552.961	0	138.24	276.48	8.00872	200
P13746	HLA-A	HLA class I histocompatibility antigen, A-11 alpha chain OS=Homo sapiens GN=HLA-A PE=1 SV=1 - [1A11_HUMAN]	0	0	4428.51	0	1107.13	2214.26	0	0	552.961	0	138.24	276.48	8.00872	200
P30455	HLA-A	HLA class I histocompatibility antigen, A-36 alpha chain OS=Homo sapiens GN=HLA-A PE=1 SV=1 - [1A36_HUMAN]	0	0	4428.51	0	1107.13	2214.26	0	0	552.961	0	138.24	276.48	8.00872	200
P30456	HLA-A	HLA class I histocompatibility antigen, A-43 alpha chain OS=Homo sapiens GN=HLA-A PE=1 SV=1 - [1A43_HUMAN]	0	0	4428.51	0	1107.13	2214.26	0	0	748.864	0	187.216	374.432	5.91364	200
P18085	ARF4 ARF2	ADP-ribosylation factor 4 OS=Homo sapiens GN=ARF4 PE=1 SV=3 - [ARF4_HUMAN]	1197.95	1101.29	818.91	1276.23	1098.6	199.716	747.498	865.707	412.532	1119.07	786.202	293.4	1.39735	18.1791
P01893	HLA-H	Putative HLA class I histocompatibility antigen, alpha chain H OS=Homo sapiens GN=HLA-H PE=5 SV=3 - [HLAH_HUMAN]	0	0	4358.9	0	1089.72	2179.45	0	0	357.588	0	89.397	178.794	12.1897	200
Q09160	HLA-A	HLA class I histocompatibility antigen, A-80 alpha chain OS=Homo sapiens GN=HLA-A PE=1 SV=1 - [1A80_HUMAN]	0	0	4358.9	0	1089.72	2179.45	0	0	365.549	0	91.3871	182.774	11.9243	200
P30447	HLA-A	HLA class I histocompatibility antigen, A-23 alpha chain OS=Homo sapiens GN=HLA-A PE=1 SV=1 - [1A23_HUMAN]	0	0	4285.36	0	1071.34	2142.68	0	0	545	0	136.25	272.5	7.86304	200
Q6NZI2	CAVIN1 PTRF FKSG13	Caveolae-associated protein 1 OS=Homo sapiens GN=CAVIN1 PE=1 SV=1 - [CAVN1_HUMAN]	1232.17	1190.59	677.355	1183.79	1070.98	263.284	986.9	1263.08	1281.97	866.137	1099.52	205.905	0.974039	24.5835
P84085	ARF5	ADP-ribosylation factor 5 OS=Homo sapiens GN=ARF5 PE=1 SV=2 - [ARF5_HUMAN]	1265.36	1101.29	796.24	1106.82	1067.43	196.143	943.863	1125.21	1036.38	1307.54	1103.25	155.02	0.967529	18.3753
Q15907	RAB11B YPT3	Ras-related protein Rab-11B OS=Homo sapiens GN=RAB11B PE=1 SV=4 - [RB11B_HUMAN]	848.74	921.468	1076.63	1406.23	1063.27	247.61	1429.11	950.86	1316.33	937.704	1158.5	251.666	0.917797	23.2877
Q07021	C1QBP GC1QBP HABP1 SF2P32	Complement component 1 Q subcomponent-binding protein, mitochondrial OS=Homo sapiens GN=C1QBP PE=1 SV=1 - [C1QBP_HUMAN]	964.121	998.242	828.214	1453.53	1061.03	271.778	874.676	1052.86	393.637	1549.58	967.69	477.509	1.09645	25.6146
Q9NZM1	MYOF FER1L3 KIAA1207	Myoferlin OS=Homo sapiens GN=MYOF PE=1 SV=1 - [MYOF_HUMAN]	1082.48	1247.98	1094.41	814.641	1059.88	180.024	221.631	419.758	942.197	713.14	574.182	317.744	1.84589	16.9854
P16070	CD44 LHR MDU2 MDU3 MIC4	CD44 antigen OS=Homo sapiens GN=CD44 PE=1 SV=3 - [CD44_HUMAN]	1034.41	1008.44	950.619	1198.23	1047.93	106.149	132.294	149.279	0	0	70.3932	81.5783	14.8867	10.1294
P62491	RAB11A RAB11	Ras-related protein Rab-11A OS=Homo sapiens GN=RAB11A PE=1 SV=3 - [RB11A_HUMAN]	847.616	921.468	962.446	1406.23	1034.44	252.375	1429.11	914.732	1316.33	935.666	1148.96	262.587	0.900328	24.3972
P34897	SHMT2	Serine hydroxymethyltransferase, mitochondrial OS=Homo sapiens GN=SHMT2 PE=1 SV=3 - [GLYM_HUMAN]	1066.09	989.85	1031.67	1014.15	1025.44	32.0715	1359.27	1813.21	1231.33	2060.95	1616.19	387.621	0.63448	3.12758
P51571	SSR4 TRAPD	Translocon-associated protein subunit delta OS=Homo sapiens GN=SSR4 PE=1 SV=1 - [SSRD_HUMAN]	879.175	823.829	1205.04	1155.81	1015.96	192.297	752.671	800.912	735.367	965.838	813.697	105.151	1.24858	18.9276
P04844	RPN2	Dolichyl-diphosphooligosaccharide--protein glycosyltransferase subunit 2 OS=Homo sapiens GN=RPN2 PE=1 SV=3 - [RPN2_HUMAN]	1250.21	1171.04	647.673	989.786	1014.68	267.855	413.91	680.414	519.847	1181.37	698.886	339.804	1.45185	26.398
P46940	IQGAP1 KIAA0051	Ras GTPase-activating-like protein IQGAP1 OS=Homo sapiens GN=IQGAP1 PE=1 SV=1 - [IQGA1_HUMAN]	1152.06	1205.59	824.488	820.936	1000.77	206.764	609.719	737.465	1149.07	820.32	829.142	230.203	1.20699	20.6605
P11166	SLC2A1 GLUT1	Solute carrier family 2, facilitated glucose transporter member 1 OS=Homo sapiens GN=SLC2A1 PE=1 SV=2 - [GTR1_HUMAN]	783.832	850.21	1595.24	735.649	991.232	405.4	0	32.6187	54.742	74.003	40.3409	31.7676	24.5714	40.8986
P61019	RAB2A RAB2	Ras-related protein Rab-2A OS=Homo sapiens GN=RAB2A PE=1 SV=1 - [RAB2A_HUMAN]	1080.4	1083.46	1178.29	593.952	984.025	263.989	887.365	1048.63	1368.62	1391.32	1173.99	246.971	0.838192	26.8275
P07099	EPHX1 EPHX EPOX	Epoxide hydrolase 1 OS=Homo sapiens GN=EPHX1 PE=1 SV=1 - [HYEP_HUMAN]	804.324	743.891	1676.73	688.018	978.24	468.074	916.901	972.295	741.699	820.962	862.964	102.196	1.13358	47.8486
Q9H4M9	EHD1 PAST PAST1 CDABP0131	EH domain-containing protein 1 OS=Homo sapiens GN=EHD1 PE=1 SV=2 - [EHD1_HUMAN]	1180	1206.06	635.691	873.215	973.743	271.355	251.377	277.798	394.144	379.369	325.672	71.6087	2.98995	27.8672
P42704	LRPPRC LRP130	Leucine-rich PPR motif-containing protein, mitochondrial OS=Homo sapiens GN=LRPPRC PE=1 SV=3 - [LPPRC_HUMAN]	892.875	837.84	1403.19	747.235	970.285	294.783	457.266	661.686	404.849	1050.67	643.617	293.117	1.50755	30.3811
P04899	GNAI2 GNAI2B	Guanine nucleotide-binding protein G(i) subunit alpha-2 OS=Homo sapiens GN=GNAI2 PE=1 SV=3 - [GNAI2_HUMAN]	1017.95	971.953	892.899	940.404	955.802	52.654	1175.01	1546.72	720.67	1066.58	1127.24	340.206	0.84791	5.50889
P39656	DDOST KIAA0115 OST48 OK/SW-cl.45	Dolichyl-diphosphooligosaccharide--protein glycosyltransferase 48 kDa subunit OS=Homo sapiens GN=DDOST PE=1 SV=4 - [OST48_HUMAN]	1047.93	962.449	817.63	978.097	951.528	96.6919	855.906	893.117	760.139	1041.61	887.694	116.907	1.07191	10.1618
P00387	CYB5R3 DIA1	NADH-cytochrome b5 reductase 3 OS=Homo sapiens GN=CYB5R3 PE=1 SV=3 - [NB5R3_HUMAN]	766.501	1032.34	1185.64	796.442	945.23	199.554	1004.98	1150.99	1165.59	977.814	1074.84	97.1757	0.879412	21.1117
Q96G23	CERS2 LASS2 TMSG1	Ceramide synthase 2 OS=Homo sapiens GN=CERS2 PE=1 SV=1 - [CERS2_HUMAN]	589.301	595.212	1627.23	938.188	937.483	487.898	289.878	620.793	944.721	1185.54	760.233	389.7	1.23315	52.0434
P30505	HLA-C	HLA class I histocompatibility antigen, Cw-8 alpha chain OS=Homo sapiens GN=HLA-C PE=1 SV=1 - [1C08_HUMAN]	0	0	3717.18	0	929.296	1858.59	0	0	372.853	0	93.2132	186.426	9.96958	200
P10321	HLA-C	HLA class I histocompatibility antigen, Cw-7 alpha chain OS=Homo sapiens GN=HLA-C PE=1 SV=3 - [1C07_HUMAN]	0	0	3717.18	0	929.296	1858.59	248.015	0	490.643	0	184.664	235.115	5.03235	200
Q29963	HLA-C HLAC	HLA class I histocompatibility antigen, Cw-6 alpha chain OS=Homo sapiens GN=HLA-C PE=1 SV=2 - [1C06_HUMAN]	0	0	3717.18	0	929.296	1858.59	0	0	372.853	552.353	231.302	276.955	4.01768	200
P22695	UQCRC2	Cytochrome b-c1 complex subunit 2, mitochondrial OS=Homo sapiens GN=UQCRC2 PE=1 SV=3 - [QCR2_HUMAN]	704.159	947.716	1202.05	791.341	911.316	218.447	2557.33	2446.09	2275.2	2605.6	2471.06	146.663	0.368796	23.9705
Q9TNN7	HLA-C	HLA class I histocompatibility antigen, Cw-5 alpha chain OS=Homo sapiens GN=HLA-C PE=1 SV=1 - [1C05_HUMAN]	0	0	3636.67	0	909.168	1818.34	0	0	509.979	0	127.495	254.989	7.13103	200
P61313	RPL15 EC45 TCBAP0781	60S ribosomal protein L15 OS=Homo sapiens GN=RPL15 PE=1 SV=2 - [RL15_HUMAN]	964.488	942.807	443.204	1240.48	897.745	331.945	470.794	512.142	312.114	971.075	566.531	283.141	1.58463	36.9754
Q00325	SLC25A3 PHC OK/SW-cl.48	Phosphate carrier protein, mitochondrial OS=Homo sapiens GN=SLC25A3 PE=1 SV=2 - [MPCP_HUMAN]	718.28	610.838	232.859	1972.29	883.566	755.078	598.439	299.455	392.228	369.707	414.957	128.544	2.1293	85.4581
Q9BVC6	TMEM109	Transmembrane protein 109 OS=Homo sapiens GN=TMEM109 PE=1 SV=1 - [TM109_HUMAN]	1185.21	1295.98	73.5725	961.958	879.179	554.746	561.215	670.241	1261.13	598.537	772.78	328.693	1.13768	63.0982
O15173	PGRMC2 DG6 PMBP	Membrane-associated progesterone receptor component 2 OS=Homo sapiens GN=PGRMC2 PE=1 SV=1 - [PGRC2_HUMAN]	1027.11	1057.32	848.237	567.44	875.027	224.861	276.405	320.212	297.49	398.092	323.05	53.13	2.70864	25.6977
Q9BSJ8	ESYT1 FAM62A KIAA0747 MBC2	Extended synaptotagmin-1 OS=Homo sapiens GN=ESYT1 PE=1 SV=1 - [ESYT1_HUMAN]	906.151	1025.81	795.695	750.409	869.516	123.024	473.99	498.315	511.697	577.139	515.286	44.0909	1.68744	14.1486
Q9UJZ1	STOML2 SLP2 HSPC108	Stomatin-like protein 2, mitochondrial OS=Homo sapiens GN=STOML2 PE=1 SV=1 - [STML2_HUMAN]	814.463	953.884	821.471	780.24	842.514	76.4003	588.031	526.991	409.412	810.151	583.646	168.217	1.44354	9.06813
O43169	CYB5B CYB5M OMB5	Cytochrome b5 type B OS=Homo sapiens GN=CYB5B PE=1 SV=2 - [CYB5B_HUMAN]	619.697	789.072	966.216	990.154	841.285	172.817	830.721	874.097	241.236	690.369	659.106	289.405	1.2764	20.542
Q6PIU2	NCEH1 AADACL1 KIAA1363	Neutral cholesterol ester hydrolase 1 OS=Homo sapiens GN=NCEH1 PE=1 SV=3 - [NCEH1_HUMAN]	819.985	835.871	840.679	843.826	835.09	10.5879	116.465	176.19	201.198	349.274	210.782	98.9346	3.96187	1.26788
Q04826	HLA-B	HLA class I histocompatibility antigen, B-40 alpha chain OS=Homo sapiens GN=HLA-B PE=1 SV=1 - [1B40_HUMAN]	1275.2	1182.07	851.114	0	827.095	580.651	0	0	229.686	0	57.4216	114.843	14.4039	70.2036
Q8TCT9	HM13 H13 IMP1 PSL3 SPP MSTP086	Minor histocompatibility antigen H13 OS=Homo sapiens GN=HM13 PE=1 SV=1 - [HM13_HUMAN]	806.618	770.448	954.729	775.861	826.914	86.686	465.799	579.34	306.806	660.472	503.104	153.298	1.64362	10.4831
P61586	RHOA ARH12 ARHA RHO12	Transforming protein RhoA OS=Homo sapiens GN=RHOA PE=1 SV=1 - [RHOA_HUMAN]	689.187	807.996	1054.86	731.342	820.847	163.579	426.025	492.929	266.273	435.481	405.177	97.2074	2.0259	19.9281
Q9BTV4	TMEM43 UNQ2564/PRO6244	Transmembrane protein 43 OS=Homo sapiens GN=TMEM43 PE=1 SV=1 - [TMM43_HUMAN]	866.317	943.145	670.411	792.352	818.056	116.098	1065.04	1256.89	613.43	817.311	938.167	281.508	0.871973	14.1919
Q92928	RAB1C	Putative Ras-related protein Rab-1C OS=Homo sapiens GN=RAB1C PE=5 SV=2 - [RAB1C_HUMAN]	0	0	3267.58	0	816.896	1633.79	0	0	2451.93	0	612.981	1225.96	1.33266	200
P30501	HLA-C	HLA class I histocompatibility antigen, Cw-2 alpha chain OS=Homo sapiens GN=HLA-C PE=1 SV=1 - [1C02_HUMAN]	0	0	3223.1	0	805.776	1611.55	0	0	372.853	0	93.2132	186.426	8.64444	200
P62330	ARF6	ADP-ribosylation factor 6 OS=Homo sapiens GN=ARF6 PE=1 SV=2 - [ARF6_HUMAN]	819.763	755.692	979.922	593.65	787.257	159.85	455.221	525.169	685.487	452.975	529.713	109.124	1.4862	20.3047
P49257	LMAN1 ERGIC53 F5F8D	Protein ERGIC-53 OS=Homo sapiens GN=LMAN1 PE=1 SV=2 - [LMAN1_HUMAN]	794.002	831.45	915.707	590.82	782.995	137.856	534.316	697.306	138.615	549.04	479.819	239.083	1.63185	17.6062
P61224	RAP1B OK/SW-cl.11	Ras-related protein Rap-1b OS=Homo sapiens GN=RAP1B PE=1 SV=1 - [RAP1B_HUMAN]	736.919	679.882	364.849	1233.13	753.696	359.069	1460.31	1154.24	287.494	936.987	959.756	496.933	0.7853	47.6412
P62834	RAP1A KREV1	Ras-related protein Rap-1A OS=Homo sapiens GN=RAP1A PE=1 SV=1 - [RAP1A_HUMAN]	661.655	679.882	390.206	1233.13	741.219	353.687	1460.31	1154.24	241.745	927.336	945.906	517.751	0.783608	47.7169
Q9HC07	TMEM165 TPARL	Transmembrane protein 165 OS=Homo sapiens GN=TMEM165 PE=1 SV=1 - [TM165_HUMAN]	824.658	934.567	674.164	493.505	731.723	191.349	221.069	161.92	176.348	593.911	288.312	205.283	2.53796	26.1505
P13473	LAMP2	Lysosome-associated membrane glycoprotein 2 OS=Homo sapiens GN=LAMP2 PE=1 SV=2 - [LAMP2_HUMAN]	744.759	867.303	581.483	653.279	711.706	123.389	795.322	852.796	842.164	540.93	757.803	146.722	0.93917	17.3371
Q15836	VAMP3 SYB3	Vesicle-associated membrane protein 3 OS=Homo sapiens GN=VAMP3 PE=1 SV=3 - [VAMP3_HUMAN]	1183.33	788.525	61.3546	790.683	705.974	468.115	334.691	916.156	729.609	1698.77	919.808	573.102	0.767524	66.3077
P31930	UQCRC1	Cytochrome b-c1 complex subunit 1, mitochondrial OS=Homo sapiens GN=UQCRC1 PE=1 SV=3 - [QCR1_HUMAN]	632.261	709.033	755.447	697.721	698.615	50.8008	2286.94	2548.97	1217.18	1914.99	1992.02	578.355	0.350707	7.27164
P08754	GNAI3	Guanine nucleotide-binding protein G(k) subunit alpha OS=Homo sapiens GN=GNAI3 PE=1 SV=3 - [GNAI3_HUMAN]	801.509	722.164	426.235	784.644	683.638	174.963	1178.61	1555.56	709.944	1152.94	1149.26	345.905	0.594849	25.593
Q9P0L0	VAPA VAP33	Vesicle-associated membrane protein-associated protein A OS=Homo sapiens GN=VAPA PE=1 SV=3 - [VAPA_HUMAN]	628.898	669.724	767.974	660.546	681.785	60.0613	402.325	475.256	356.324	625.576	464.87	117.797	1.46661	8.80941
P63241	EIF5A	Eukaryotic translation initiation factor 5A-1 OS=Homo sapiens GN=EIF5A PE=1 SV=2 - [IF5A1_HUMAN]	699.989	765.592	242.311	1008.42	679.079	319.978	837.423	986.478	144.342	1519.96	872.051	566.757	0.778715	47.1193
P54886	ALDH18A1 GSAS P5CS PYCS	Delta-1-pyrroline-5-carboxylate synthase OS=Homo sapiens GN=ALDH18A1 PE=1 SV=2 - [P5CS_HUMAN]	783.844	702.288	724.243	490.645	675.255	127.806	556.457	648.174	714.816	702.79	655.559	72.1524	1.03004	18.9271
Q99623	PHB2 BAP REA	Prohibitin-2 OS=Homo sapiens GN=PHB2 PE=1 SV=2 - [PHB2_HUMAN]	588.371	671.049	791.194	628.974	669.897	87.6266	635.96	767.518	570.306	1510.78	871.142	434.24	0.768987	13.0806
P63010	AP2B1 ADTB2 CLAPB1	AP-2 complex subunit beta OS=Homo sapiens GN=AP2B1 PE=1 SV=1 - [AP2B1_HUMAN]	550.03	847.202	520.482	734.895	663.152	155.105	484.844	509.411	492.012	594.603	520.218	50.6515	1.27476	23.389
P35613	BSG UNQ6505/PRO21383	Basigin OS=Homo sapiens GN=BSG PE=1 SV=2 - [BASI_HUMAN]	635.094	737.793	736.891	518.984	657.191	103.984	1199.95	1453.18	964.91	1408.48	1256.63	223.606	0.522979	15.8225
P26006	ITGA3 MSK18	Integrin alpha-3 OS=Homo sapiens GN=ITGA3 PE=1 SV=5 - [ITA3_HUMAN]	699.94	728.144	603.75	592.26	656.023	68.1379	275.556	411.429	460.589	631.466	444.76	147.027	1.47501	10.3865
Q9UM00	TMCO1 TMCC4 PNAS-10 PNAS-136 UNQ151/PRO177	Calcium load-activated calcium channel OS=Homo sapiens GN=TMCO1 PE=1 SV=1 - [TMCO1_HUMAN]	715.568	715.548	791.768	379.866	650.687	184.087	225.246	453.234	84.2317	698.086	365.199	269.006	1.78173	28.2912
P61803	DAD1	Dolichyl-diphosphooligosaccharide--protein glycosyltransferase subunit DAD1 OS=Homo sapiens GN=DAD1 PE=1 SV=3 - [DAD1_HUMAN]	611.222	669.031	778.38	540.735	649.842	100.476	300.45	318.104	439.853	0	264.602	186.971	2.45593	15.4615
P30510	HLA-C	HLA class I histocompatibility antigen, Cw-14 alpha chain OS=Homo sapiens GN=HLA-C PE=1 SV=2 - [1C14_HUMAN]	0	0	2570.49	0	642.622	1285.24	0	0	283.639	0	70.9098	141.82	9.06254	200
P30504	HLA-C	HLA class I histocompatibility antigen, Cw-4 alpha chain OS=Homo sapiens GN=HLA-C PE=1 SV=1 - [1C04_HUMAN]	0	0	2570.49	0	642.622	1285.24	0	0	283.639	0	70.9098	141.82	9.06254	200
Q29940	HLA-B	HLA class I histocompatibility antigen, B-59 alpha chain OS=Homo sapiens GN=HLA-B PE=1 SV=1 - [1B59_HUMAN]	0	0	2550.6	0	637.65	1275.3	0	0	401.834	0	100.459	200.917	6.3474	200
P04083	ANXA1 ANX1 LPC1	Annexin A1 OS=Homo sapiens GN=ANXA1 PE=1 SV=2 - [ANXA1_HUMAN]	665.737	715.373	650.825	484.047	628.996	100.495	360.019	575.534	537.123	1149.28	655.489	342.312	0.959583	15.977
Q53GQ0	HSD17B12 SDR12C1	Very-long-chain 3-oxoacyl-CoA reductase OS=Homo sapiens GN=HSD17B12 PE=1 SV=2 - [DHB12_HUMAN]	576.396	576.073	735.927	604.186	623.146	76.3335	299.133	289.636	152.841	375.672	279.321	92.6998	2.23093	12.2497
Q8WUD1	RAB2B	Ras-related protein Rab-2B OS=Homo sapiens GN=RAB2B PE=1 SV=1 - [RAB2B_HUMAN]	813.016	824.021	793.731	0	607.692	405.322	0	895.645	1095.83	933.191	731.166	495.126	0.831127	66.6985
A6NMY6	ANXA2P2	Putative annexin A2-like protein OS=Homo sapiens GN=ANXA2P2 PE=5 SV=2 - [AXA2L_HUMAN]	0	0	2410.44	0	602.61	1205.22	0	0	21092.7	0	5273.18	10546.4	0.114278	200
P12270	TPR	Nucleoprotein TPR OS=Homo sapiens GN=TPR PE=1 SV=3 - [TPR_HUMAN]	676.444	608.008	626.529	498.795	602.444	74.9004	191.049	203.518	493.294	339.242	306.776	141.301	1.96379	12.4328
P48047	ATP5PO ATP5O ATPO	ATP synthase subunit O, mitochondrial OS=Homo sapiens GN=ATP5O PE=1 SV=1 - [ATPO_HUMAN]	681.687	681.091	463.85	578.977	601.401	103.633	1452.23	1574.34	438.471	1792.05	1314.27	600.545	0.457593	17.2319
P15153	RAC2	Ras-related C3 botulinum toxin substrate 2 OS=Homo sapiens GN=RAC2 PE=1 SV=1 - [RAC2_HUMAN]	488.011	404.333	746.553	761.438	600.084	181.077	586.735	478.328	557.543	418.578	510.296	76.3966	1.17595	30.1754
Q14315	FLNC	Filamin-C OS=Homo sapiens GN=FLNC PE=1 SV=3 - [FLNC_HUMAN]	835.854	763.113	172.77	615.743	596.87	297.191	0	0	365.303	0	91.3258	182.652	6.53561	49.7915
P35232	PHB	Prohibitin OS=Homo sapiens GN=PHB PE=1 SV=1 - [PHB_HUMAN]	536.172	594.481	724.296	527.232	595.545	90.8657	469.599	646.871	426.516	1502.53	761.379	503.218	0.782193	15.2576
P18465	HLA-B	HLA class I histocompatibility antigen, B-57 alpha chain OS=Homo sapiens GN=HLA-B PE=1 SV=1 - [1B57_HUMAN]	0	0	2371.55	0	592.888	1185.78	0	0	376.158	0	94.0396	188.079	6.30466	200
O95292	VAPB UNQ484/PRO983	Vesicle-associated membrane protein-associated protein B/C OS=Homo sapiens GN=VAPB PE=1 SV=3 - [VAPB_HUMAN]	695.984	703.352	601.376	354.924	588.909	162.754	346.602	434.28	408.072	586.913	443.967	102.137	1.32647	27.6365
P05026	ATP1B1 ATP1B	Sodium/potassium-transporting ATPase subunit beta-1 OS=Homo sapiens GN=ATP1B1 PE=1 SV=1 - [AT1B1_HUMAN]	365.146	370.094	1222.37	375.885	583.374	426.02	244.455	277.935	325.913	202.41	262.678	52.2678	2.22087	73.027
P08195	SLC3A2 MDU1	4F2 cell-surface antigen heavy chain OS=Homo sapiens GN=SLC3A2 PE=1 SV=3 - [4F2_HUMAN]	499.927	436.001	947.487	418.784	575.55	250.403	3939.26	4380.68	3526.76	5076.47	4230.79	662.896	0.136038	43.5068
P84077	ARF1	ADP-ribosylation factor 1 OS=Homo sapiens GN=ARF1 PE=1 SV=2 - [ARF1_HUMAN]	0	0	1183.52	1106.82	572.585	661.905	965.738	0	1551.77	1307.54	956.263	681.312	0.598773	115.6
Q6IQ22	RAB12	Ras-related protein Rab-12 OS=Homo sapiens GN=RAB12 PE=1 SV=3 - [RAB12_HUMAN]	0	0	59.6595	2169.28	557.234	1075.06	0	0	720.131	0	180.033	360.065	3.09518	192.928
O00299	CLIC1 G6 NCC27	Chloride intracellular channel protein 1 OS=Homo sapiens GN=CLIC1 PE=1 SV=4 - [CLIC1_HUMAN]	619.342	640.238	332.601	628.855	555.259	148.684	116.352	183.324	140.06	285.373	181.277	74.7312	3.06304	26.7774
P49755	TMED10 TMP21	Transmembrane emp24 domain-containing protein 10 OS=Homo sapiens GN=TMED10 PE=1 SV=2 - [TMEDA_HUMAN]	690.629	650.866	376.828	491.067	552.347	145.362	935.304	753.957	336.018	469.766	623.762	271.121	0.885511	26.3171
Q9Y277	VDAC3	Voltage-dependent anion-selective channel protein 3 OS=Homo sapiens GN=VDAC3 PE=1 SV=1 - [VDAC3_HUMAN]	458.203	636.576	570.735	535.364	550.22	74.3102	920.869	1432.78	1228.78	1765.59	1337.01	354.844	0.411531	13.5056
P08134	RHOC ARH9 ARHC	Rho-related GTP-binding protein RhoC OS=Homo sapiens GN=RHOC PE=1 SV=1 - [RHOC_HUMAN]	553.719	570.198	576.295	498.351	549.641	35.4981	403.411	267.902	266.273	318.832	314.104	64.3442	1.74987	6.45842
Q8N1F7	NUP93 KIAA0095	Nuclear pore complex protein Nup93 OS=Homo sapiens GN=NUP93 PE=1 SV=2 - [NUP93_HUMAN]	642.293	620.11	393.337	541.923	549.416	112.606	349.202	438.541	260.472	465.442	378.414	93.0103	1.45189	20.4956
Q13813	SPTAN1 NEAS SPTA2	Spectrin alpha chain, non-erythrocytic 1 OS=Homo sapiens GN=SPTAN1 PE=1 SV=3 - [SPTN1_HUMAN]	631.225	654.907	307.889	600.741	548.69	162.058	145.412	454.591	535.64	727.626	465.817	242.353	1.17791	29.5354
P11279	LAMP1	Lysosome-associated membrane glycoprotein 1 OS=Homo sapiens GN=LAMP1 PE=1 SV=3 - [LAMP1_HUMAN]	681.965	582.898	412.738	513.692	547.823	113.486	960.16	623.308	473.03	662.39	679.722	204.002	0.805952	20.7158
P36551	CPOX CPO CPX	Oxygen-dependent coproporphyrinogen-III oxidase, mitochondrial OS=Homo sapiens GN=CPOX PE=1 SV=3 - [HEM6_HUMAN]	386.564	554.626	605.7	602.942	537.458	103.294	211.704	249.708	199.793	74.3811	183.896	76.0497	2.92261	19.219
P55084	HADHB MSTP029	Trifunctional enzyme subunit beta, mitochondrial OS=Homo sapiens GN=HADHB PE=1 SV=3 - [ECHB_HUMAN]	571.076	397.839	800.593	374.664	536.043	196.941	1502.47	1707.75	1922.8	1451.12	1646.03	215.259	0.325657	36.7398
Q9NP72	RAB18	Ras-related protein Rab-18 OS=Homo sapiens GN=RAB18 PE=1 SV=1 - [RAB18_HUMAN]	608.976	641.658	459.08	432.506	535.555	105.066	285.197	333.883	337.502	573.319	382.475	129.445	1.40023	19.6181
Q3ZAQ7	VMA21 MEAX XMEA	Vacuolar ATPase assembly integral membrane protein VMA21 OS=Homo sapiens GN=VMA21 PE=1 SV=1 - [VMA21_HUMAN]	312.55	538.122	726.131	544.395	530.3	169.337	240.962	264.72	0	328.51	208.548	143.862	2.54282	31.9323
O00571	DDX3X DBX DDX3	ATP-dependent RNA helicase DDX3X OS=Homo sapiens GN=DDX3X PE=1 SV=3 - [DDX3X_HUMAN]	623.206	647.058	287.89	561.213	529.842	165.309	142.976	175.047	156.141	468.915	235.77	155.986	2.24729	31.1998
O00264	PGRMC1 HPR6.6 PGRMC	Membrane-associated progesterone receptor component 1 OS=Homo sapiens GN=PGRMC1 PE=1 SV=3 - [PGRC1_HUMAN]	400.079	714.258	396.105	604.204	528.661	157.329	299.78	426.441	335.217	697.604	439.761	179.985	1.20216	29.7599
P63092	GNAS GNAS1 GSP	Guanine nucleotide-binding protein G(s) subunit alpha isoforms short OS=Homo sapiens GN=GNAS PE=1 SV=1 - [GNAS2_HUMAN]	580.956	568.47	323.034	639.997	528.114	140.234	610.075	862.313	85.204	123.187	420.194	379.454	1.25683	26.5537
Q13423	NNT	NAD(P) transhydrogenase, mitochondrial OS=Homo sapiens GN=NNT PE=1 SV=3 - [NNTM_HUMAN]	484.841	545.555	717.678	362.933	527.752	147.643	157.251	341.779	436.937	423.876	339.961	128.883	1.55239	27.9758
P18031	PTPN1 PTP1B	Tyrosine-protein phosphatase non-receptor type 1 OS=Homo sapiens GN=PTPN1 PE=1 SV=1 - [PTN1_HUMAN]	505.869	529.312	613.115	438.795	521.773	71.9689	269.531	326.97	313.56	478.451	347.128	90.9214	1.50311	13.7932
Q01082	SPTBN1 SPTB2	Spectrin beta chain, non-erythrocytic 1 OS=Homo sapiens GN=SPTBN1 PE=1 SV=2 - [SPTB2_HUMAN]	624.795	592.223	318.451	544.105	519.894	138.325	103.893	502.113	432.71	629.912	417.157	224.246	1.24628	26.6064
O60488	ACSL4 ACS4 FACL4 LACS4	Long-chain-fatty-acid--CoA ligase 4 OS=Homo sapiens GN=ACSL4 PE=1 SV=2 - [ACSL4_HUMAN]	548.576	618.174	475.262	433.006	518.755	81.6863	290.392	428.693	349.25	431.382	374.929	68.0282	1.38361	15.7466
Q96N66	MBOAT7 BB1 LENG4 OACT7	Lysophospholipid acyltransferase 7 OS=Homo sapiens GN=MBOAT7 PE=1 SV=2 - [MBOA7_HUMAN]	598.837	628.75	270.606	546.008	511.05	163.906	38.7839	0	130.251	89.8803	64.7288	57.1218	7.89525	32.0724
P13726	F3	Tissue factor OS=Homo sapiens GN=F3 PE=1 SV=1 - [TF_HUMAN]	278.765	489.97	657.127	609.185	508.762	168.67	106.292	119.363	133.578	294.092	163.331	87.883	3.11491	33.153
O95573	ACSL3 ACS3 FACL3 LACS3	Long-chain-fatty-acid--CoA ligase 3 OS=Homo sapiens GN=ACSL3 PE=1 SV=3 - [ACSL3_HUMAN]	566.263	616.321	429.137	406.841	504.64	102.527	382.095	564.019	422.221	570.081	484.604	96.6312	1.04134	20.3169
O96005	CLPTM1	Cleft lip and palate transmembrane protein 1 OS=Homo sapiens GN=CLPTM1 PE=1 SV=1 - [CLPT1_HUMAN]	639.308	637.139	200.544	510.516	496.877	206.526	164.566	275.529	0	335.193	193.822	147.292	2.56357	41.5648
O75477	ERLIN1	Erlin-1 OS=Homo sapiens GN=ERLIN1 PE=1 SV=1 - [ERLN1_HUMAN]	327.771	324.097	749.297	565.436	491.65	205.553	385.665	293.526	292.134	0	242.831	167.699	2.02466	41.8088
Q86UP2	KTN1 CG1 KIAA0004	Kinectin OS=Homo sapiens GN=KTN1 PE=1 SV=1 - [KTN1_HUMAN]	477.642	523.096	467.259	468.688	484.171	26.3536	264.852	325.462	229.663	396.149	304.032	73.0539	1.5925	5.44303
P30464	HLA-B	HLA class I histocompatibility antigen, B-15 alpha chain OS=Homo sapiens GN=HLA-B PE=1 SV=2 - [1B15_HUMAN]	0	0	1913.37	0	478.343	956.685	0	0	401.834	0	100.459	200.917	4.76159	200
P30685	HLA-B	HLA class I histocompatibility antigen, B-35 alpha chain OS=Homo sapiens GN=HLA-B PE=1 SV=1 - [1B35_HUMAN]	0	0	1913.37	0	478.343	956.685	0	0	401.834	0	100.459	200.917	4.76159	200
P30484	HLA-B	HLA class I histocompatibility antigen, B-46 alpha chain OS=Homo sapiens GN=HLA-B PE=1 SV=1 - [1B46_HUMAN]	0	0	1913.37	0	478.343	956.685	0	0	401.834	0	100.459	200.917	4.76159	200
P18464	HLA-B	HLA class I histocompatibility antigen, B-51 alpha chain OS=Homo sapiens GN=HLA-B PE=1 SV=1 - [1B51_HUMAN]	0	0	1913.37	0	478.343	956.685	0	0	401.834	0	100.459	200.917	4.76159	200
P30490	HLA-B	HLA class I histocompatibility antigen, B-52 alpha chain OS=Homo sapiens GN=HLA-B PE=1 SV=1 - [1B52_HUMAN]	0	0	1913.37	0	478.343	956.685	0	0	401.834	0	100.459	200.917	4.76159	200
P30491	HLA-B	HLA class I histocompatibility antigen, B-53 alpha chain OS=Homo sapiens GN=HLA-B PE=1 SV=1 - [1B53_HUMAN]	0	0	1913.37	0	478.343	956.685	0	0	401.834	0	100.459	200.917	4.76159	200
P30495	HLA-B	HLA class I histocompatibility antigen, B-56 alpha chain OS=Homo sapiens GN=HLA-B PE=1 SV=1 - [1B56_HUMAN]	0	0	1913.37	0	478.343	956.685	0	0	401.834	0	100.459	200.917	4.76159	200
P30498	HLA-B	HLA class I histocompatibility antigen, B-78 alpha chain OS=Homo sapiens GN=HLA-B PE=1 SV=1 - [1B78_HUMAN]	0	0	1913.37	0	478.343	956.685	0	0	401.834	0	100.459	200.917	4.76159	200
Q9NZ08	ERAP1 APPILS ARTS1 KIAA0525 UNQ584/PRO1154	Endoplasmic reticulum aminopeptidase 1 OS=Homo sapiens GN=ERAP1 PE=1 SV=3 - [ERAP1_HUMAN]	480.768	573.523	409.973	428.855	473.28	73.2261	47.6569	67.294	46.7067	77.6411	59.8246	15.2025	7.91112	15.4721
Q9P2E9	RRBP1 KIAA1398	Ribosome-binding protein 1 OS=Homo sapiens GN=RRBP1 PE=1 SV=4 - [RRBP1_HUMAN]	533.272	580.965	258.809	513.965	471.753	144.728	225.852	215.427	89.6093	336.535	216.856	100.991	2.17542	30.6789
P08574	CYC1	Cytochrome c1, heme protein, mitochondrial OS=Homo sapiens GN=CYC1 PE=1 SV=3 - [CY1_HUMAN]	411.371	514.116	502.257	452.572	470.079	47.3559	972.545	1169.4	765.292	1002.87	977.526	165.856	0.480886	10.074
Q9BVK6	TMED9 GP25L2	Transmembrane emp24 domain-containing protein 9 OS=Homo sapiens GN=TMED9 PE=1 SV=2 - [TMED9_HUMAN]	585.543	622.835	92.1456	567.761	467.071	251.002	628.244	510.59	0	620.377	439.803	298.08	1.062	53.7395
Q12907	LMAN2 C5orf8	Vesicular integral-membrane protein VIP36 OS=Homo sapiens GN=LMAN2 PE=1 SV=1 - [LMAN2_HUMAN]	410.987	474.499	473.095	467.024	456.401	30.4491	590.061	544.323	341.22	573.769	512.343	115.642	0.890812	6.67156
O14828	SCAMP3 C1orf3 PROPIN1	Secretory carrier-associated membrane protein 3 OS=Homo sapiens GN=SCAMP3 PE=1 SV=3 - [SCAM3_HUMAN]	537.92	496.621	426.411	360.748	455.425	78.1197	137.759	229.292	175.464	469.51	253.006	149.143	1.80005	17.1531
P26885	FKBP2 FKBP13	Peptidyl-prolyl cis-trans isomerase FKBP2 OS=Homo sapiens GN=FKBP2 PE=1 SV=2 - [FKBP2_HUMAN]	412.153	385.553	557.601	430.495	446.45	76.3626	279.203	329.623	186.538	312.266	276.907	63.7732	1.61227	17.1044
P42892	ECE1	Endothelin-converting enzyme 1 OS=Homo sapiens GN=ECE1 PE=1 SV=2 - [ECE1_HUMAN]	496.627	521.922	362.553	392.783	443.471	77.6682	0	0	0	0	0	0	#DIV/0!	17.5137
P54709	ATP1B3	Sodium/potassium-transporting ATPase subunit beta-3 OS=Homo sapiens GN=ATP1B3 PE=1 SV=1 - [AT1B3_HUMAN]	242.331	409.073	807.628	304.628	440.915	253.97	1440.83	1388.53	1728.12	1450.62	1502.03	153.175	0.293547	57.6007
O95782	AP2A1 ADTAA CLAPA1	AP-2 complex subunit alpha-1 OS=Homo sapiens GN=AP2A1 PE=1 SV=3 - [AP2A1_HUMAN]	454.938	488.763	349.163	460.631	438.374	61.2846	302.355	326.402	295.994	334.34	314.773	18.4838	1.39267	13.98
Q9NZ01	TECR GPSN2 SC2	Very-long-chain enoyl-CoA reductase OS=Homo sapiens GN=TECR PE=1 SV=1 - [TECR_HUMAN]	466.658	521.785	335.018	429.401	438.216	78.5711	142.939	204.209	366.861	122.671	209.17	110.694	2.09502	17.9298
P00403	MT-CO2 COII COX2 COXII MTCO2	Cytochrome c oxidase subunit 2 OS=Homo sapiens GN=MT-CO2 PE=1 SV=1 - [COX2_HUMAN]	403.208	441.644	510.443	386.329	435.406	55.1203	1440.47	1132.02	1265.66	932.191	1192.58	214.677	0.365094	12.6595
O75396	SEC22B SEC22L1	Vesicle-trafficking protein SEC22b OS=Homo sapiens GN=SEC22B PE=1 SV=4 - [SC22B_HUMAN]	572.38	541.285	329.127	297.854	435.161	141.642	100.635	127.113	44.7258	295.799	142.068	108.088	3.06305	32.5494
P16435	POR CYPOR	NADPH--cytochrome P450 reductase OS=Homo sapiens GN=POR PE=1 SV=2 - [NCPR_HUMAN]	439.763	425.634	581.822	280.557	431.944	123.129	234.319	264.022	191.499	684.181	343.505	229.059	1.25746	28.5058
P63000	RAC1 TC25 MIG5	Ras-related C3 botulinum toxin substrate 1 OS=Homo sapiens GN=RAC1 PE=1 SV=1 - [RAC1_HUMAN]	488.545	435.729	61.4659	732.816	429.639	277.474	612.417	424.122	32.2438	290.231	339.754	243.911	1.26456	64.583
O00592	PODXL PCLP PCLP1	Podocalyxin OS=Homo sapiens GN=PODXL PE=1 SV=2 - [PODXL_HUMAN]	494.68	579.241	98.3164	532.249	426.122	221.258	0	106.123	0	0	26.5309	53.0617	16.0614	51.9236
P29992	GNA11 GA11	Guanine nucleotide-binding protein subunit alpha-11 OS=Homo sapiens GN=GNA11 PE=1 SV=2 - [GNA11_HUMAN]	383.007	343.106	656.75	318.636	425.375	156.515	242.797	269.053	248.617	260.938	255.351	11.859	1.66584	36.7946
Q9UNL2	SSR3	Translocon-associated protein subunit gamma OS=Homo sapiens GN=SSR3 PE=1 SV=1 - [SSRG_HUMAN]	432.023	322.462	618.378	319.602	423.116	140.301	103.168	242.264	421.202	0	191.659	182.405	2.20766	33.1589
O43852	CALU	Calumenin OS=Homo sapiens GN=CALU PE=1 SV=2 - [CALU_HUMAN]	490.82	604.177	0	596.947	422.986	286.712	182.001	179.219	0	226.111	146.832	100.217	2.88074	67.7828
P04233	CD74 DHLAG	HLA class II histocompatibility antigen gamma chain OS=Homo sapiens GN=CD74 PE=1 SV=3 - [HG2A_HUMAN]	613.025	466.096	317.741	250.584	411.862	161.531	0	0	0	0	0	0	#DIV/0!	39.2198
Q6NUK1	SLC25A24 APC1 MCSC1 SCAMC1	Calcium-binding mitochondrial carrier protein SCaMC-1 OS=Homo sapiens GN=SLC25A24 PE=1 SV=2 - [SCMC1_HUMAN]	397.41	406.25	487.606	348.071	409.834	57.8226	124.054	144.625	169.495	306.926	186.275	82.552	2.20016	14.1088
Q96S97	MYADM UNQ553/PRO1110	Myeloid-associated differentiation marker OS=Homo sapiens GN=MYADM PE=1 SV=2 - [MYADM_HUMAN]	637.487	514.391	241.984	245.376	409.81	198.308	0	90.9319	0	137.284	57.054	68.5442	7.18284	48.3902
Q9H3N1	TMX1 TMX TXNDC TXNDC1 PSEC0085 UNQ235/PRO268	Thioredoxin-related transmembrane protein 1 OS=Homo sapiens GN=TMX1 PE=1 SV=1 - [TMX1_HUMAN]	285.689	257.649	313.965	779.167	409.118	247.768	425.583	162.834	202.601	220.035	252.763	117.674	1.61858	60.5616
Q3ZCQ8	TIMM50 TIM50 PRO1512	Mitochondrial import inner membrane translocase subunit TIM50 OS=Homo sapiens GN=TIMM50 PE=1 SV=2 - [TIM50_HUMAN]	417.274	380.438	540.213	282.499	405.106	106.525	273.133	343.102	338.158	396.114	337.627	50.3669	1.19986	26.2956
P21912	SDHB SDH SDH1	Succinate dehydrogenase [ubiquinone] iron-sulfur subunit, mitochondrial OS=Homo sapiens GN=SDHB PE=1 SV=3 - [SDHB_HUMAN]	391.824	353.014	497.845	372.416	403.775	64.6842	745.925	923.831	975.484	521.524	791.691	205.204	0.510016	16.0199
P09471	GNAO1	Guanine nucleotide-binding protein G(o) subunit alpha OS=Homo sapiens GN=GNAO1 PE=1 SV=4 - [GNAO_HUMAN]	504.606	478.462	97.442	530.734	402.811	204.695	896.337	0	262.515	0	289.713	422.926	1.39038	50.8166
Q10567	AP1B1 ADTB1 BAM22 CLAPB2	AP-1 complex subunit beta-1 OS=Homo sapiens GN=AP1B1 PE=1 SV=2 - [AP1B1_HUMAN]	422.814	416.267	338.805	425.494	400.845	41.5412	450.232	414.951	423.436	552.567	460.296	63.3251	0.870841	10.3634
O94905	ERLIN2 C8orf2 SPFH2 UNQ2441/PRO5003/PRO9924	Erlin-2 OS=Homo sapiens GN=ERLIN2 PE=1 SV=1 - [ERLN2_HUMAN]	355.206	342.994	375.669	517.649	397.879	80.9762	411.875	257.037	563.192	335.379	391.871	130.54	1.01533	20.352
P13987	CD59 MIC11 MIN1 MIN2 MIN3 MSK21	CD59 glycoprotein OS=Homo sapiens GN=CD59 PE=1 SV=1 - [CD59_HUMAN]	0	0	0	1571.86	392.965	785.929	2693.49	0	0	0	673.373	1346.75	0.583576	200
Q10589	BST2	Bone marrow stromal antigen 2 OS=Homo sapiens GN=BST2 PE=1 SV=1 - [BST2_HUMAN]	555.302	624.648	0	385.984	391.484	279.578	0	0	0	0	0	0	#DIV/0!	71.415
P47985	UQCRFS1	Cytochrome b-c1 complex subunit Rieske, mitochondrial OS=Homo sapiens GN=UQCRFS1 PE=1 SV=2 - [UCRI_HUMAN]	439.216	442.07	337.13	347.343	391.44	56.9798	749.93	529.188	1703.87	457.178	860.041	576.174	0.455141	14.5565
P46977	STT3A ITM1 TMC	Dolichyl-diphosphooligosaccharide--protein glycosyltransferase subunit STT3A OS=Homo sapiens GN=STT3A PE=1 SV=2 - [STT3A_HUMAN]	420.813	446.638	301.04	358.816	381.827	65.2597	256.718	374.026	324.395	702.065	414.301	197.776	0.921617	17.0914
P09543	CNP	2',3'-cyclic-nucleotide 3'-phosphodiesterase OS=Homo sapiens GN=CNP PE=1 SV=2 - [CN37_HUMAN]	412.737	546.098	203.313	356.337	379.622	141.936	148.227	113.02	67.3791	257.34	146.491	80.9721	2.59142	37.3889
Q15436	SEC23A	Protein transport protein Sec23A OS=Homo sapiens GN=SEC23A PE=1 SV=2 - [SC23A_HUMAN]	484.373	378.78	294.423	358.925	379.125	78.8665	213.233	186.71	315.459	343.609	264.753	76.4514	1.432	20.8022
O43615	TIMM44 MIMT44 TIM44	Mitochondrial import inner membrane translocase subunit TIM44 OS=Homo sapiens GN=TIMM44 PE=1 SV=2 - [TIM44_HUMAN]	393.185	403.535	364.381	344.95	376.513	26.78	210.045	269.601	399.867	421.709	325.306	102.047	1.15741	7.11265
O96008	TOMM40 C19orf1 PEREC1 TOM40	Mitochondrial import receptor subunit TOM40 homolog OS=Homo sapiens GN=TOMM40 PE=1 SV=1 - [TOM40_HUMAN]	369.417	392.549	556.268	176.459	373.673	155.573	203.363	196.484	299.702	538.424	309.493	159.729	1.20737	41.6334
Q7Z434	MAVS IPS1 KIAA1271 VISA	Mitochondrial antiviral-signaling protein OS=Homo sapiens GN=MAVS PE=1 SV=2 - [MAVS_HUMAN]	375.553	418.443	242.534	456.247	373.194	93.1359	286.136	307.708	239.867	239.588	268.325	34.1755	1.39083	24.9564
Q15758	SLC1A5 ASCT2 M7V1 RDR RDRC	Neutral amino acid transporter B(0) OS=Homo sapiens GN=SLC1A5 PE=1 SV=2 - [AAAT_HUMAN]	291.816	302.561	602.749	290.406	371.883	154.006	316.04	385.881	499.949	560.801	440.667	110.272	0.843909	41.4125
Q14165	MLEC KIAA0152	Malectin OS=Homo sapiens GN=MLEC PE=1 SV=1 - [MLEC_HUMAN]	427.012	466.516	224.807	350.287	367.155	106.463	238.153	292.114	128.444	346.873	251.396	93.2139	1.46047	28.9966
A0FGR8	ESYT2 FAM62B KIAA1228	Extended synaptotagmin-2 OS=Homo sapiens GN=ESYT2 PE=1 SV=1 - [ESYT2_HUMAN]	364.899	359.836	393.12	349.265	366.78	18.7289	133.277	188.421	209.402	168.215	174.829	32.4053	2.09794	5.1063
Q9H9B4	SFXN1	Sideroflexin-1 OS=Homo sapiens GN=SFXN1 PE=1 SV=4 - [SFXN1_HUMAN]	376.044	402.514	352.811	332.628	365.999	30.1207	449.743	572.63	330.874	1131.79	621.258	354.374	0.589126	8.22971
P17301	ITGA2 CD49B	Integrin alpha-2 OS=Homo sapiens GN=ITGA2 PE=1 SV=1 - [ITA2_HUMAN]	325.874	307.07	545.195	280.238	364.594	121.848	89.3262	161.317	196.972	396.2	210.954	131.363	1.72831	33.4202
Q9UL25	RAB21 KIAA0118	Ras-related protein Rab-21 OS=Homo sapiens GN=RAB21 PE=1 SV=3 - [RAB21_HUMAN]	367.901	446.028	380.103	256.2	362.558	78.773	196.314	288.139	197.664	284.497	241.653	51.5986	1.50032	21.727
Q96TA1	FAM129B C9orf88	Niban-like protein 1 OS=Homo sapiens GN=FAM129B PE=1 SV=3 - [NIBL1_HUMAN]	467.35	356.449	178.342	442.723	361.216	130.861	101.473	120.478	0	108.076	82.5069	55.566	4.37801	36.2278
O95831	AIFM1 AIF PDCD8	Apoptosis-inducing factor 1, mitochondrial OS=Homo sapiens GN=AIFM1 PE=1 SV=1 - [AIFM1_HUMAN]	306.94	322.653	466.079	333.396	357.267	73.3502	399.588	461.303	648.106	371.044	470.01	124.562	0.760126	20.5309
O15400	STX7	Syntaxin-7 OS=Homo sapiens GN=STX7 PE=1 SV=4 - [STX7_HUMAN]	488.875	461.339	210.808	250.307	352.832	142.552	283.032	394.869	343.471	493.765	378.784	89.2466	0.931486	40.4023
Q9ULV4	CORO1C CRN2 CRNN4	Coronin-1C OS=Homo sapiens GN=CORO1C PE=1 SV=1 - [COR1C_HUMAN]	314.111	393.89	207.162	492.507	351.917	120.983	281.492	389.63	252.806	297.496	305.356	59.1466	1.15248	34.3781
Q9UBI6	GNG12	Guanine nucleotide-binding protein G(I)/G(S)/G(O) subunit gamma-12 OS=Homo sapiens GN=GNG12 PE=1 SV=3 - [GBG12_HUMAN]	0	517.26	369.157	506.244	348.165	241.69	699.827	406.225	1293.89	879.077	819.754	371.353	0.424719	69.4181
P10301	RRAS	Ras-related protein R-Ras OS=Homo sapiens GN=RRAS PE=1 SV=1 - [RRAS_HUMAN]	464.409	495.767	176.353	250.825	346.839	157.36	288.896	200.022	155.562	271.414	228.974	62.2342	1.51475	45.3699
P52948	NUP98 ADAR2	Nuclear pore complex protein Nup98-Nup96 OS=Homo sapiens GN=NUP98 PE=1 SV=4 - [NUP98_HUMAN]	937.153	216.252	103.732	125.216	345.588	397.381	428.137	599.193	70.5221	170.815	317.167	240.905	1.08961	114.987
P84095	RHOG ARHG	Rho-related GTP-binding protein RhoG OS=Homo sapiens GN=RHOG PE=1 SV=1 - [RHOG_HUMAN]	382.021	383.102	337.433	277.493	345.012	49.7886	232.222	287.602	277.57	318.738	279.033	35.7926	1.23646	14.431
P00533	EGFR ERBB ERBB1 HER1	Epidermal growth factor receptor OS=Homo sapiens GN=EGFR PE=1 SV=2 - [EGFR_HUMAN]	346.293	316.169	392.75	312.212	341.856	37.1863	547.394	700.882	717.097	544.309	627.42	94.4283	0.54486	10.8778
O75964	ATP5L	ATP synthase subunit g, mitochondrial OS=Homo sapiens GN=ATP5L PE=1 SV=3 - [ATP5L_HUMAN]	322.29	282.582	443.276	309.492	339.41	71.1943	674.593	689.361	656.255	751.639	692.962	41.3957	0.489796	20.9759
P30460	HLA-B	HLA class I histocompatibility antigen, B-8 alpha chain OS=Homo sapiens GN=HLA-B PE=1 SV=1 - [1B08_HUMAN]	0	0	1345.19	0	336.299	672.597	0	0	229.686	0	57.4216	114.843	5.85666	200
P30480	HLA-B	HLA class I histocompatibility antigen, B-42 alpha chain OS=Homo sapiens GN=HLA-B PE=1 SV=1 - [1B42_HUMAN]	0	0	1345.19	0	336.299	672.597	0	0	229.686	0	57.4216	114.843	5.85666	200
P60953	CDC42	Cell division control protein 42 homolog OS=Homo sapiens GN=CDC42 PE=1 SV=2 - [CDC42_HUMAN]	370.46	333.931	357.252	279.701	335.336	40.0468	347.552	472.361	286.134	494.668	400.179	99.8569	0.837965	11.9423
O75915	ARL6IP5 DERP11 JWA PRA2 PRAF3 HSPC127	PRA1 family protein 3 OS=Homo sapiens GN=ARL6IP5 PE=1 SV=1 - [PRAF3_HUMAN]	325.847	325.322	453.748	235.94	335.215	89.6126	360.267	526.104	1218.3	470.756	643.858	389.119	0.520635	26.7329
P57088	TMEM33 DB83	Transmembrane protein 33 OS=Homo sapiens GN=TMEM33 PE=1 SV=2 - [TMM33_HUMAN]	396.042	351.84	361.312	224.265	333.365	75.1743	75.2103	0	180.281	487.134	185.656	214.153	1.7956	22.5502
Q14344	GNA13	Guanine nucleotide-binding protein subunit alpha-13 OS=Homo sapiens GN=GNA13 PE=1 SV=2 - [GNA13_HUMAN]	307.215	281.353	205.132	533.701	331.85	141.372	621.573	860.908	185.653	110.845	444.745	357.341	0.746159	42.6011
P61221	ABCE1 RLI RNASEL1 RNASELI RNS4I OK/SW-cl.40	ATP-binding cassette sub-family E member 1 OS=Homo sapiens GN=ABCE1 PE=1 SV=1 - [ABCE1_HUMAN]	408.442	362.209	160.823	373.711	326.296	112.052	70.0618	77.455	98.8074	243.968	122.573	81.8424	2.66206	34.3407
Q8NFJ5	GPRC5A GPCR5A RAI3 RAIG1	Retinoic acid-induced protein 3 OS=Homo sapiens GN=GPRC5A PE=1 SV=2 - [RAI3_HUMAN]	301.034	323.76	454.25	221.383	325.107	96.6401	219.334	175.907	712.014	303.717	352.743	245.322	0.921654	29.7256
Q8TC12	RDH11 ARSDR1 PSDR1 SDR7C1 CGI-82	Retinol dehydrogenase 11 OS=Homo sapiens GN=RDH11 PE=1 SV=2 - [RDH11_HUMAN]	295.911	317.336	410.441	269.672	323.34	61.2517	82.6779	71.0467	70.349	154.538	94.653	40.322	3.41606	18.9434
Q9H7Z7	PTGES2 C9orf15 PGES2	Prostaglandin E synthase 2 OS=Homo sapiens GN=PTGES2 PE=1 SV=1 - [PGES2_HUMAN]	292.757	351.688	451.594	197.189	323.307	106.618	385.369	484.031	293.201	372.336	383.734	78.2907	0.842529	32.9773
P30499	HLA-C	HLA class I histocompatibility antigen, Cw-1 alpha chain OS=Homo sapiens GN=HLA-C PE=1 SV=1 - [1C01_HUMAN]	0	0	1284.57	0	321.142	642.285	0	0	98.6007	0	24.6502	49.3003	13.028	200
Q29865	HLA-C	HLA class I histocompatibility antigen, Cw-18 alpha chain OS=Homo sapiens GN=HLA-C PE=1 SV=1 - [1C18_HUMAN]	0	0	1284.57	0	321.142	642.285	0	0	117.937	0	29.4842	58.9683	10.892	200
Q96QK1	VPS35 MEM3 TCCCTA00141	Vacuolar protein sorting-associated protein 35 OS=Homo sapiens GN=VPS35 PE=1 SV=2 - [VPS35_HUMAN]	360.826	384.77	209.586	329.138	321.08	77.7432	179.75	250.468	143.12	406.67	245.002	116.625	1.31052	24.213
P53992	SEC24C KIAA0079	Protein transport protein Sec24C OS=Homo sapiens GN=SEC24C PE=1 SV=3 - [SC24C_HUMAN]	394.868	312.936	306.046	260.5	318.588	55.9229	314.198	298.269	220.489	269.064	275.505	41.1648	1.15638	17.5534
P36542	ATP5F1C ATP5C ATP5C1 ATP5CL1	ATP synthase subunit gamma, mitochondrial OS=Homo sapiens GN=ATP5C1 PE=1 SV=1 - [ATPG_HUMAN]	311.195	265.693	309.912	384.75	317.887	49.3401	720.802	874.838	716.254	708.964	755.214	79.8977	0.420923	15.5212
Q9P035	HACD3 BIND1 PTPLAD1	Very-long-chain (3R)-3-hydroxyacyl-CoA dehydratase 3 OS=Homo sapiens GN=HACD3 PE=1 SV=2 - [HACD3_HUMAN]	411.648	420.823	197.672	240.036	317.545	115.324	0	181.309	109.972	391.309	170.647	164.932	1.86083	36.3175
P09429	HMGB1 HMG1	High mobility group protein B1 OS=Homo sapiens GN=HMGB1 PE=1 SV=3 - [HMGB1_HUMAN]	396.057	341.623	0	529.103	316.696	225.339	502.209	98.0485	0	276.82	219.269	220.711	1.44432	71.153
Q9HD45	TM9SF3 SMBP UNQ245/PRO282	Transmembrane 9 superfamily member 3 OS=Homo sapiens GN=TM9SF3 PE=1 SV=2 - [TM9S3_HUMAN]	377.269	320.566	189.733	376.524	316.023	88.2824	176.345	166.587	186.737	294.511	206.045	59.5486	1.53376	27.9354
O60568	PLOD3	Procollagen-lysine,2-oxoglutarate 5-dioxygenase 3 OS=Homo sapiens GN=PLOD3 PE=1 SV=1 - [PLOD3_HUMAN]	359.623	390.177	246.973	264.838	315.403	70.2045	256.967	316.164	227.57	432.523	308.306	90.6377	1.02302	22.2587
O15269	SPTLC1 LCB1	Serine palmitoyltransferase 1 OS=Homo sapiens GN=SPTLC1 PE=1 SV=1 - [SPTC1_HUMAN]	313.616	279.836	374.584	289.998	314.508	42.4767	231.778	292.027	572.2	301.819	349.456	151.691	0.899994	13.5058
O14967	CLGN	Calmegin OS=Homo sapiens GN=CLGN PE=1 SV=1 - [CLGN_HUMAN]	176.834	221.657	372.291	476.381	311.791	137.946	0	0	0	0	0	0	#DIV/0!	44.2432
P31689	DNAJA1 DNAJ2 HDJ2 HSJ2 HSPF4	DnaJ homolog subfamily A member 1 OS=Homo sapiens GN=DNAJA1 PE=1 SV=2 - [DNJA1_HUMAN]	310.196	430.957	229.397	274.626	311.294	86.3561	59.1617	103.503	0	106.114	67.1947	49.708	4.63272	27.741
Q15019	SEPT2 DIFF6 KIAA0158 NEDD5	Septin-2 OS=Homo sapiens GN=SEPT2 PE=1 SV=1 - [SEPT2_HUMAN]	360.613	395.478	156.774	327.943	310.202	105.937	316.54	353.768	647.972	367.348	421.407	152.563	0.73611	34.1511
P43307	SSR1 TRAPA PSEC0262	Translocon-associated protein subunit alpha OS=Homo sapiens GN=SSR1 PE=1 SV=3 - [SSRA_HUMAN]	215.235	191.063	243.249	589.99	309.884	187.951	366.186	444.257	0	388.699	299.785	202.532	1.03369	60.652
Q86UE4	MTDH AEG1 LYRIC	Protein LYRIC OS=Homo sapiens GN=MTDH PE=1 SV=2 - [LYRIC_HUMAN]	322.175	263.299	292.786	345.69	305.987	35.7535	187.518	213.456	218.885	362.839	245.674	79.2999	1.2455	11.6846
Q15738	NSDHL H105E3	Sterol-4-alpha-carboxylate 3-dehydrogenase, decarboxylating OS=Homo sapiens GN=NSDHL PE=1 SV=2 - [NSDHL_HUMAN]	258.292	301.221	420.575	235.524	303.903	82.4125	221.546	241.847	104.237	364.915	233.137	106.757	1.30354	27.118
P30419	NMT1 NMT	Glycylpeptide N-tetradecanoyltransferase 1 OS=Homo sapiens GN=NMT1 PE=1 SV=2 - [NMT1_HUMAN]	426.6	426.209	105.184	256.467	303.615	154.653	0	90.8839	0	124.217	53.7753	63.5681	5.64599	50.9372
P29966	MARCKS MACS PRKCSL	Myristoylated alanine-rich C-kinase substrate OS=Homo sapiens GN=MARCKS PE=1 SV=4 - [MARCS_HUMAN]	457.976	297.882	160.598	294.919	302.844	121.638	0	0	0	0	0	0	#DIV/0!	40.1653
O95202	LETM1	Mitochondrial proton/calcium exchanger protein OS=Homo sapiens GN=LETM1 PE=1 SV=1 - [LETM1_HUMAN]	305.753	267.062	378.713	259.575	302.776	54.5196	367.528	449.652	476.552	530.391	456.031	67.8821	0.663937	18.0066
P00846	MT-ATP6 ATP6 ATPASE6 MTATP6	ATP synthase subunit a OS=Homo sapiens GN=MT-ATP6 PE=1 SV=1 - [ATP6_HUMAN]	327.935	288.75	296.412	297.657	302.688	17.2857	333.434	479.168	309.191	613.306	433.775	141.281	0.6978	5.71073
Q92544	TM9SF4 KIAA0255 TUCAP1	Transmembrane 9 superfamily member 4 OS=Homo sapiens GN=TM9SF4 PE=1 SV=2 - [TM9S4_HUMAN]	320.249	314.926	288.91	282.947	301.758	18.5674	82.3897	264.348	0	218.157	141.224	121.77	2.13674	6.15308
Q8N2U0	TMEM256 C17orf61	Transmembrane protein 256 OS=Homo sapiens GN=TMEM256 PE=3 SV=1 - [TM256_HUMAN]	323.45	323.715	284.436	271.915	300.879	26.7095	205.369	241.296	0	274.07	180.184	123.356	1.66985	8.87716
Q13283	G3BP1	Ras GTPase-activating protein-binding protein 1 OS=Homo sapiens GN=G3BP1 PE=1 SV=1 - [G3BP1_HUMAN]	0	0	335.126	866.568	300.423	409.159	194.271	281.186	274.303	0	187.44	131.039	1.60277	136.194
P48449	LSS OSC	Lanosterol synthase OS=Homo sapiens GN=LSS PE=1 SV=1 - [ERG7_HUMAN]	218.438	284.916	513.03	168.091	296.119	152.317	186.64	164.38	437.485	137.967	231.618	138.679	1.27848	51.4379
O15121	DEGS1 DES1 MLD MIG15	Sphingolipid delta(4)-desaturase DES1 OS=Homo sapiens GN=DEGS1 PE=1 SV=1 - [DEGS1_HUMAN]	244.445	278.523	333.902	320.521	294.348	40.7851	0	100.535	159.033	123.7	95.8167	68.2564	3.07199	13.8561
P48509	CD151 TSPAN24	CD151 antigen OS=Homo sapiens GN=CD151 PE=1 SV=3 - [CD151_HUMAN]	498.125	447.096	0	227.474	293.174	228.009	193.987	266.012	82.0659	455.506	249.393	156.873	1.17555	77.7727
P49748	ACADVL VLCAD	Very long-chain specific acyl-CoA dehydrogenase, mitochondrial OS=Homo sapiens GN=ACADVL PE=1 SV=1 - [ACADV_HUMAN]	261.702	267.073	392.278	250.933	292.997	66.5271	448.04	585.754	652.723	583.575	567.523	85.8783	0.516272	22.7058
P10620	MGST1 GST12 MGST	Microsomal glutathione S-transferase 1 OS=Homo sapiens GN=MGST1 PE=1 SV=1 - [MGST1_HUMAN]	312.195	245.286	213.503	393.747	291.183	79.7947	906.874	950.814	454.994	1231.19	885.968	321.225	0.328661	27.4036
Q14573	ITPR3	Inositol 1,4,5-trisphosphate receptor type 3 OS=Homo sapiens GN=ITPR3 PE=1 SV=2 - [ITPR3_HUMAN]	321.586	337.943	229.89	268.225	289.411	49.606	143.004	188.325	276.653	170.501	194.621	57.7782	1.48705	17.1403
Q9BWM7	SFXN3	Sideroflexin-3 OS=Homo sapiens GN=SFXN3 PE=1 SV=3 - [SFXN3_HUMAN]	337.671	360.399	246.962	205.796	287.707	73.3714	80.6922	84.3064	127.071	226.567	129.659	67.9523	2.21895	25.5021
O94973	AP2A2 ADTAB CLAPA2 HIP9 HYPJ KIAA0899	AP-2 complex subunit alpha-2 OS=Homo sapiens GN=AP2A2 PE=1 SV=2 - [AP2A2_HUMAN]	291.81	274.186	273.886	303.036	285.73	14.2596	232.609	248.569	276.095	276.901	258.543	21.7343	1.10515	4.9906
Q9UBP9	GULP1 CED6 GULP	PTB domain-containing engulfment adapter protein 1 OS=Homo sapiens GN=GULP1 PE=1 SV=1 - [GULP1_HUMAN]	0	0	0	1142.53	285.633	571.267	0	0	0	0	0	0	#DIV/0!	200
Q9Y3B3	TMED7 CGI-109	Transmembrane emp24 domain-containing protein 7 OS=Homo sapiens GN=TMED7 PE=1 SV=2 - [TMED7_HUMAN]	283.763	273.579	198.165	382.904	284.603	75.8439	348.489	409.988	211.12	245.426	303.756	91.7788	0.936945	26.649
Q9UBS4	DNAJB11 EDJ ERJ3 HDJ9 PSEC0121 UNQ537/PRO1080	DnaJ homolog subfamily B member 11 OS=Homo sapiens GN=DNAJB11 PE=1 SV=1 - [DJB11_HUMAN]	300.551	347.954	308.015	179.054	283.893	72.9254	266.372	333.113	132.781	227.298	239.891	83.7112	1.18343	25.6876
P01111	NRAS HRAS1	GTPase NRas OS=Homo sapiens GN=NRAS PE=1 SV=1 - [RASN_HUMAN]	237.005	297.151	307.671	291.245	283.268	31.5811	444.898	408.634	362.907	386.933	400.843	34.8054	0.706681	11.1489
P51636	CAV2	Caveolin-2 OS=Homo sapiens GN=CAV2 PE=1 SV=2 - [CAV2_HUMAN]	260.132	267.853	359.906	242.184	282.519	52.7002	273.184	432.358	305.692	262.33	318.391	78.1796	0.887332	18.6537
P24539	ATP5F1	ATP synthase F(0) complex subunit B1, mitochondrial OS=Homo sapiens GN=ATP5F1 PE=1 SV=2 - [AT5F1_HUMAN]	291.431	240.049	275.342	320.063	281.721	33.375	799.867	832.744	498.606	781.677	728.224	154.53	0.386861	11.8468
P50402	EMD EDMD STA	Emerin OS=Homo sapiens GN=EMD PE=1 SV=1 - [EMD_HUMAN]	289.455	297.012	304.268	235.378	281.528	31.3559	133.064	184.931	178.848	271.603	192.111	57.83	1.46544	11.1377
P30153	PPP2R1A	Serine/threonine-protein phosphatase 2A 65 kDa regulatory subunit A alpha isoform OS=Homo sapiens GN=PPP2R1A PE=1 SV=4 - [2AAA_HUMAN]	375.068	382.894	0	367.028	281.248	187.61	273.851	382.72	0	314.38	242.738	167.946	1.15865	66.7064
P30462	HLA-B	HLA class I histocompatibility antigen, B-14 alpha chain OS=Homo sapiens GN=HLA-B PE=1 SV=1 - [1B14_HUMAN]	0	0	1121.53	0	280.383	560.765	0	0	295.229	0	73.8073	147.615	3.79885	200
P30466	HLA-B	HLA class I histocompatibility antigen, B-18 alpha chain OS=Homo sapiens GN=HLA-B PE=1 SV=1 - [1B18_HUMAN]	0	0	1121.53	0	280.383	560.765	0	0	295.229	0	73.8073	147.615	3.79885	200
P18463	HLA-B	HLA class I histocompatibility antigen, B-37 alpha chain OS=Homo sapiens GN=HLA-B PE=1 SV=1 - [1B37_HUMAN]	0	0	1121.53	0	280.383	560.765	0	0	295.229	0	73.8073	147.615	3.79885	200
P13073	COX4I1 COX4	Cytochrome c oxidase subunit 4 isoform 1, mitochondrial OS=Homo sapiens GN=COX4I1 PE=1 SV=1 - [COX41_HUMAN]	278.553	323.131	92.1182	427.532	280.333	140.151	962.548	338.797	107.207	613.888	505.61	368.36	0.554446	49.9945
Q92621	NUP205 C7orf14 KIAA0225	Nuclear pore complex protein Nup205 OS=Homo sapiens GN=NUP205 PE=1 SV=3 - [NU205_HUMAN]	316.648	338.815	166.015	292.854	278.583	77.3564	96.4471	148.321	175.523	217.046	159.334	50.5594	1.74842	27.7678
Q99805	TM9SF2	Transmembrane 9 superfamily member 2 OS=Homo sapiens GN=TM9SF2 PE=1 SV=1 - [TM9S2_HUMAN]	265.662	270.657	313.07	260.46	277.462	24.1007	99.6556	150.104	178.521	198.074	156.589	42.7609	1.77191	8.68614
Q70UQ0	IKBIP IKIP	Inhibitor of nuclear factor kappa-B kinase-interacting protein OS=Homo sapiens GN=IKBIP PE=1 SV=1 - [IKIP_HUMAN]	291.492	342.76	161.046	313.687	277.246	80.2608	31.3794	97.8711	0	140.034	67.321	63.3623	4.11827	28.9493
Q9UBV2	SEL1L TSA305 UNQ128/PRO1063	Protein sel-1 homolog 1 OS=Homo sapiens GN=SEL1L PE=1 SV=3 - [SE1L1_HUMAN]	292.046	319.969	270.767	221.801	276.146	41.4551	118.924	161.281	110.957	113.403	126.141	23.6624	2.18918	15.012
Q9NVJ2	ARL8B ARL10C GIE1	ADP-ribosylation factor-like protein 8B OS=Homo sapiens GN=ARL8B PE=1 SV=1 - [ARL8B_HUMAN]	303.314	352.472	213.47	234.449	275.926	63.8504	357.875	299.971	86.837	311.332	264.003	120.739	1.04516	23.1404
P29317	EPHA2 ECK	Ephrin type-A receptor 2 OS=Homo sapiens GN=EPHA2 PE=1 SV=2 - [EPHA2_HUMAN]	207.817	217.146	418.664	258.822	275.612	97.9119	0	31.8539	0	85.7965	29.4126	40.4776	9.37054	35.5252
O00159	MYO1C	Unconventional myosin-Ic OS=Homo sapiens GN=MYO1C PE=1 SV=4 - [MYO1C_HUMAN]	299.628	256.507	322.233	211.714	272.521	48.8537	300.718	263.36	409.577	307.807	320.366	62.589	0.850655	17.9266
P23229	ITGA6	Integrin alpha-6 OS=Homo sapiens GN=ITGA6 PE=1 SV=5 - [ITA6_HUMAN]	286.22	308.666	240.812	250.162	271.465	31.5971	912.203	1299.32	1097.35	1168.7	1119.39	161.472	0.242511	11.6395
Q9P003	CNIH4 HSPC163	Protein cornichon homolog 4 OS=Homo sapiens GN=CNIH4 PE=1 SV=1 - [CNIH4_HUMAN]	560.86	516.607	0	0	269.367	311.562	0	0	0	312.816	78.2039	156.408	3.44441	115.665
O15260	SURF4 SURF-4	Surfeit locus protein 4 OS=Homo sapiens GN=SURF4 PE=1 SV=3 - [SURF4_HUMAN]	510.912	308.177	225.101	29.2842	268.369	199.537	152.855	304.554	321.298	289.464	267.043	77.2273	1.00496	74.352
P13637	ATP1A3	Sodium/potassium-transporting ATPase subunit alpha-3 OS=Homo sapiens GN=ATP1A3 PE=1 SV=3 - [AT1A3_HUMAN]	0	0	1072.24	0	268.059	536.119	0	0	947.318	0	236.83	473.659	1.13187	200
P50993	ATP1A2	Sodium/potassium-transporting ATPase subunit alpha-2 OS=Homo sapiens GN=ATP1A2 PE=1 SV=1 - [AT1A2_HUMAN]	0	0	1072.24	0	268.059	536.119	0	1178.96	947.318	0	531.569	621.045	0.504279	200
Q03518	TAP1 ABCB2 PSF1 RING4 Y3	Antigen peptide transporter 1 OS=Homo sapiens GN=TAP1 PE=1 SV=2 - [TAP1_HUMAN]	333.837	326.357	179.185	227.898	266.819	75.7864	0	20.7222	52.2076	101.183	43.5281	44.0234	6.12981	28.4037
Q15437	SEC23B	Protein transport protein Sec23B OS=Homo sapiens GN=SEC23B PE=1 SV=2 - [SC23B_HUMAN]	339.479	300.576	179.353	246.435	266.461	69.4848	105.975	136.403	304.965	241.203	197.137	92.3182	1.35166	26.0769
P63096	GNAI1	Guanine nucleotide-binding protein G(i) subunit alpha-1 OS=Homo sapiens GN=GNAI1 PE=1 SV=2 - [GNAI1_HUMAN]	502.463	475.687	85.6886	0	265.96	260.225	1152.7	1294.98	299.254	559.808	826.686	474.339	0.321718	97.8439
Q12797	ASPH BAH	Aspartyl/asparaginyl beta-hydroxylase OS=Homo sapiens GN=ASPH PE=1 SV=3 - [ASPH_HUMAN]	213.918	313.142	247.172	284.083	264.579	43.2368	302.851	447.369	174.012	686.516	402.687	219.708	0.657034	16.3417
P01112	HRAS HRAS1	GTPase HRas OS=Homo sapiens GN=HRAS PE=1 SV=1 - [RASH_HUMAN]	185.423	248.7	330.98	291.245	264.087	62.2814	410.542	365.093	329.146	355.304	365.021	33.9292	0.723484	23.5837
Q9H1E5	TMX4 KIAA1162 TXNDC13 PSEC0095 UNQ475/PRO938	Thioredoxin-related transmembrane protein 4 OS=Homo sapiens GN=TMX4 PE=1 SV=1 - [TMX4_HUMAN]	105.698	89.3527	48.615	810.648	263.579	365.502	506.025	443.319	0	135.432	271.194	242.728	0.971919	138.669
P48960	CD97	CD97 antigen OS=Homo sapiens GN=CD97 PE=1 SV=4 - [CD97_HUMAN]	188.232	211.666	330.215	317.288	261.85	72.3079	0	0	0	0	0	0	#DIV/0!	27.6142
P62745	RHOB	Rho-related GTP-binding protein RhoB OS=Homo sapiens GN=RHOB PE=1 SV=1 - [RHOB_HUMAN]	0	410.457	377.082	253.741	260.32	186.176	232.328	115.805	266.273	0	153.602	120.989	1.69477	71.518
Q9BZG1	RAB34 RAB39 RAH	Ras-related protein Rab-34 OS=Homo sapiens GN=RAB34 PE=1 SV=1 - [RAB34_HUMAN]	275.349	350.311	201.401	212.015	259.769	68.6242	80.6731	75.5627	119.264	146.788	105.572	33.6984	2.46059	26.4174
O75694	NUP155 KIAA0791	Nuclear pore complex protein Nup155 OS=Homo sapiens GN=NUP155 PE=1 SV=1 - [NU155_HUMAN]	241.045	257.945	305.743	228.834	258.392	33.7488	157.865	215.988	176.594	254.167	201.153	42.8469	1.28455	13.0611
P62191	PSMC1	26S proteasome regulatory subunit 4 OS=Homo sapiens GN=PSMC1 PE=1 SV=1 - [PRS4_HUMAN]	240.757	286.316	190.653	307.096	256.205	51.7438	235.841	274.493	180.819	197.042	222.049	41.896	1.15382	20.1962
Q9BZF1	OSBPL8 KIAA1451 ORP8 OSBP10	Oxysterol-binding protein-related protein 8 OS=Homo sapiens GN=OSBPL8 PE=1 SV=3 - [OSBL8_HUMAN]	301.891	329.341	182.829	207.807	255.467	71.0875	139.546	163.722	145.457	151.862	150.147	10.3537	1.70145	27.8265
O15258	RER1	Protein RER1 OS=Homo sapiens GN=RER1 PE=1 SV=1 - [RER1_HUMAN]	144.995	277.736	277.029	321.538	255.324	76.4422	113.175	164.682	392.621	180.655	212.783	123.301	1.19993	29.9393
P16144	ITGB4	Integrin beta-4 OS=Homo sapiens GN=ITGB4 PE=1 SV=5 - [ITB4_HUMAN]	249.516	292.241	295.854	182.45	255.015	52.7556	1418.2	2073.89	1888.78	2935.91	2079.19	634.338	0.122651	20.6872
Q9Y5M8	SRPRB PSEC0230	Signal recognition particle receptor subunit beta OS=Homo sapiens GN=SRPRB PE=1 SV=3 - [SRPRB_HUMAN]	370.218	320.362	132.117	196.119	254.704	109.718	214.7	269.377	134.451	481.757	275.072	148.515	0.925956	43.0767
P51572	BCAP31 BAP31 DXS1357E	B-cell receptor-associated protein 31 OS=Homo sapiens GN=BCAP31 PE=1 SV=3 - [BAP31_HUMAN]	155.625	229.791	411.029	222.333	254.695	109.427	166.811	185.835	153.779	111.836	154.565	31.3804	1.64781	42.964
Q93084	ATP2A3	Sarcoplasmic/endoplasmic reticulum calcium ATPase 3 OS=Homo sapiens GN=ATP2A3 PE=1 SV=2 - [AT2A3_HUMAN]	485.011	0	526.502	0	252.878	292.49	0	0	834.456	0	208.614	417.228	1.21218	115.664
Q9UDW1	UQCR10 UCRC HSPC119	Cytochrome b-c1 complex subunit 9 OS=Homo sapiens GN=UQCR10 PE=1 SV=3 - [QCR9_HUMAN]	261.565	288.417	260.315	193.551	250.962	40.41	457.123	551.268	371.738	651.486	507.903	120.577	0.494114	16.102
Q14156	EFR3A KIAA0143	Protein EFR3 homolog A OS=Homo sapiens GN=EFR3A PE=1 SV=2 - [EFR3A_HUMAN]	20.1531	20.9452	958.129	0	249.807	472.314	448.541	708.469	0	54.8624	302.968	336.139	0.824532	189.072
P56134	ATP5MF ATP5J2 ATP5JL	ATP synthase subunit f, mitochondrial OS=Homo sapiens GN=ATP5J2 PE=1 SV=3 - [ATPK_HUMAN]	228.12	225.35	301.685	231.792	246.737	36.7272	584.983	874.09	835.368	610.497	726.234	149.576	0.339748	14.8852
P13760	HLA-DRB1	HLA class II histocompatibility antigen, DRB1-4 beta chain OS=Homo sapiens GN=HLA-DRB1 PE=1 SV=1 - [2B14_HUMAN]	273.129	280.261	255.532	174.475	245.849	48.7045	0	0	0	0	0	0	#DIV/0!	19.8107
Q9NS69	TOMM22 TOM22	Mitochondrial import receptor subunit TOM22 homolog OS=Homo sapiens GN=TOMM22 PE=1 SV=3 - [TOM22_HUMAN]	238.183	353.03	229.097	158.946	244.814	80.3638	235.602	196.851	172.137	399.959	251.137	102.595	0.974822	32.8264
O60493	SNX3	Sorting nexin-3 OS=Homo sapiens GN=SNX3 PE=1 SV=3 - [SNX3_HUMAN]	230.742	270.819	248.017	224.229	243.452	20.8234	93.0866	138.117	157.342	305.553	173.525	92.0461	1.40298	8.55341
Q96A26	FAM162A C3orf28 E2IG5 DC16 FWP001	Protein FAM162A OS=Homo sapiens GN=FAM162A PE=1 SV=2 - [F162A_HUMAN]	0	0	84.7392	880.822	241.39	428.156	215.67	232.056	0	56.0047	125.933	115.562	1.91682	177.371
Q9H3Z4	DNAJC5 CLN4	DnaJ homolog subfamily C member 5 OS=Homo sapiens GN=DNAJC5 PE=1 SV=1 - [DNJC5_HUMAN]	241.562	305.665	198.374	218.931	241.133	46.4966	196.44	255.782	95.2755	184.785	183.07	66.2736	1.31716	19.2826
Q9UBQ0	VPS29 DC15 DC7 MDS007	Vacuolar protein sorting-associated protein 29 OS=Homo sapiens GN=VPS29 PE=1 SV=1 - [VPS29_HUMAN]	359.47	410.138	0	189.42	239.757	185.633	103.798	214.439	0	397.671	178.977	170.068	1.3396	77.4253
Q8TCJ2	STT3B SIMP	Dolichyl-diphosphooligosaccharide--protein glycosyltransferase subunit STT3B OS=Homo sapiens GN=STT3B PE=1 SV=1 - [STT3B_HUMAN]	209.524	206.101	292.115	249.12	239.215	40.31	96.696	162.274	230.361	176.536	166.467	54.9832	1.43701	16.8509
Q9H4L5	OSBPL3 KIAA0704 ORP3 OSBP3	Oxysterol-binding protein-related protein 3 OS=Homo sapiens GN=OSBPL3 PE=1 SV=1 - [OSBL3_HUMAN]	212.025	567.165	0	172.677	237.967	238.002	0	0	0	0	0	0	#DIV/0!	100.015
P58107	EPPK1 EPIPL	Epiplakin OS=Homo sapiens GN=EPPK1 PE=1 SV=2 - [EPIPL_HUMAN]	0	0	0	951.844	237.961	475.922	0	194.328	0	604.48	199.702	284.977	1.19158	200
P11233	RALA RAL	Ras-related protein Ral-A OS=Homo sapiens GN=RALA PE=1 SV=1 - [RALA_HUMAN]	221.418	237.824	267.932	222.679	237.463	21.637	315.405	410.507	356.239	438.699	380.212	55.1155	0.624554	9.11172
P54819	AK2 ADK2	Adenylate kinase 2, mitochondrial OS=Homo sapiens GN=AK2 PE=1 SV=2 - [KAD2_HUMAN]	228.304	255.277	247.022	217.484	237.022	17.2336	1401.26	1240.18	912.856	625.75	1045.01	345.567	0.226813	7.27087
Q04941	PLP2	Proteolipid protein 2 OS=Homo sapiens GN=PLP2 PE=1 SV=1 - [PLP2_HUMAN]	12.4175	10.459	197.106	728.021	237.001	338.847	135.362	308.952	172.554	0	154.217	127.04	1.5368	142.973
P20674	COX5A	Cytochrome c oxidase subunit 5A, mitochondrial OS=Homo sapiens GN=COX5A PE=1 SV=2 - [COX5A_HUMAN]	118.349	164.673	485.413	179.011	236.862	167.711	550.896	287.113	0	164.485	250.623	232.183	0.94509	70.8056
Q01650	SLC7A5 CD98LC LAT1 MPE16	Large neutral amino acids transporter small subunit 1 OS=Homo sapiens GN=SLC7A5 PE=1 SV=2 - [LAT1_HUMAN]	157.556	197.982	329.382	260.855	236.444	75.1354	1635.68	951.139	1529.16	1016.66	1283.16	349.309	0.184267	31.7772
O15127	SCAMP2	Secretory carrier-associated membrane protein 2 OS=Homo sapiens GN=SCAMP2 PE=1 SV=2 - [SCAM2_HUMAN]	188.256	225.421	304.764	227.05	236.373	48.9877	268.171	381.913	233.834	249.155	283.268	67.2459	0.834448	20.7248
O75976	CPD	Carboxypeptidase D OS=Homo sapiens GN=CPD PE=1 SV=2 - [CBPD_HUMAN]	271.537	284.266	207.83	170.177	233.453	53.8292	0	73.8288	0	96.9113	42.685	50.1812	5.46919	23.0579
P50281	MMP14	Matrix metalloproteinase-14 OS=Homo sapiens GN=MMP14 PE=1 SV=3 - [MMP14_HUMAN]	227.625	322.116	183.629	200.048	233.354	61.8963	68.0183	110.204	0	225.038	100.815	94.4435	2.31468	26.5246
Q96A33	CCDC47 GK001 MSTP041 PSEC0077	Coiled-coil domain-containing protein 47 OS=Homo sapiens GN=CCDC47 PE=1 SV=1 - [CCD47_HUMAN]	249.683	250.257	224.225	203.521	231.921	22.4904	219.099	274.522	211.551	368.806	268.495	72.5285	0.863784	9.69744
Q9Y6B6	SAR1B SARA2 SARB	GTP-binding protein SAR1b OS=Homo sapiens GN=SAR1B PE=1 SV=1 - [SAR1B_HUMAN]	433.364	215.756	278.075	0	231.799	179.59	89.296	0	406.113	183.815	169.806	174.502	1.36508	77.4769
Q9GZP9	DERL2 DER2 FLANA CGI-101 SBBI53	Derlin-2 OS=Homo sapiens GN=DERL2 PE=1 SV=1 - [DERL2_HUMAN]	150.79	238.041	155.422	378.554	230.701	106.407	65.9706	144.204	0	0	52.5437	68.5653	4.39066	46.123
P29590	PML MYL PP8675 RNF71 TRIM19	Protein PML OS=Homo sapiens GN=PML PE=1 SV=3 - [PML_HUMAN]	229.517	318.839	118.731	236.97	226.014	82.1756	114.405	103.684	0	71.4883	72.3942	51.5935	3.12199	36.3586
P19367	HK1	Hexokinase-1 OS=Homo sapiens GN=HK1 PE=1 SV=3 - [HXK1_HUMAN]	156.885	172.432	284.189	289.983	225.872	71.0072	896.807	549.014	515.494	405.292	591.652	212.499	0.381766	31.4368
P99999	CYCS CYC	Cytochrome c OS=Homo sapiens GN=CYCS PE=1 SV=2 - [CYC_HUMAN]	224.177	242.544	139.789	296.828	225.834	65.1305	259.948	306.132	214.419	252.325	258.206	37.6471	0.874629	28.84
Q9NZB2	FAM120A C9orf10 KIAA0183 OSSA	Constitutive coactivator of PPAR-gamma-like protein 1 OS=Homo sapiens GN=FAM120A PE=1 SV=2 - [F120A_HUMAN]	276.309	280.504	113.986	232.123	225.73	77.6444	0	43.4888	0	116.537	40.0065	54.9851	5.64235	34.397
O60313	OPA1 KIAA0567	Dynamin-like 120 kDa protein, mitochondrial OS=Homo sapiens GN=OPA1 PE=1 SV=3 - [OPA1_HUMAN]	276.258	259.061	156.754	210.799	225.718	53.6801	207.105	212.445	215.215	191.571	206.584	10.5596	1.09262	23.7819
P13861	PRKAR2A PKR2 PRKAR2	cAMP-dependent protein kinase type II-alpha regulatory subunit OS=Homo sapiens GN=PRKAR2A PE=1 SV=2 - [KAP2_HUMAN]	195.687	248.526	156.575	299.139	224.982	62.1591	160.063	228.912	149.278	288.888	206.785	65.1168	1.088	27.6285
O00116	AGPS AAG5	Alkyldihydroxyacetonephosphate synthase, peroxisomal OS=Homo sapiens GN=AGPS PE=1 SV=1 - [ADAS_HUMAN]	246.22	290.32	193.158	167.736	224.359	54.7978	133.72	126.536	181.544	269.257	177.764	65.7002	1.26211	24.4242
Q9NRP0	OSTC DC2 HDCMD45P HSPC307	Oligosaccharyltransferase complex subunit OSTC OS=Homo sapiens GN=OSTC PE=1 SV=1 - [OSTC_HUMAN]	233.629	178.633	256.502	221.862	222.656	32.6836	159.373	242.501	0	249.422	162.824	116.005	1.36747	14.6789
P60033	CD81 TAPA1 TSPAN28	CD81 antigen OS=Homo sapiens GN=CD81 PE=1 SV=1 - [CD81_HUMAN]	171.106	130.613	444.495	136.205	220.605	150.332	66.8792	133.267	421.491	138.599	190.059	157.7	1.16072	68.1452
O75306	NDUFS2	NADH dehydrogenase [ubiquinone] iron-sulfur protein 2, mitochondrial OS=Homo sapiens GN=NDUFS2 PE=1 SV=2 - [NDUS2_HUMAN]	103.125	82.433	150.488	543.356	219.851	217.543	332.322	431.72	377.078	270.74	352.965	68.2417	0.622868	98.9506
Q02809	PLOD1 LLH PLOD	Procollagen-lysine,2-oxoglutarate 5-dioxygenase 1 OS=Homo sapiens GN=PLOD1 PE=1 SV=2 - [PLOD1_HUMAN]	209.203	210.584	278.746	179.692	219.556	41.9536	126.631	156.514	178.751	347.61	202.377	99.1493	1.08489	19.1083
O15533	TAPBP NGS17 TAPA	Tapasin OS=Homo sapiens GN=TAPBP PE=1 SV=1 - [TPSN_HUMAN]	315.07	273.185	115.259	173.712	219.307	91.2474	0	0	0	0	0	0	#DIV/0!	41.6072
Q96QD8	SLC38A2 ATA2 KIAA1382 SAT2 SNAT2	Sodium-coupled neutral amino acid transporter 2 OS=Homo sapiens GN=SLC38A2 PE=1 SV=2 - [S38A2_HUMAN]	174.075	86.1548	521.409	95.1172	219.189	205.316	58.878	75.0353	89.1014	176.324	99.8346	52.4666	2.19552	93.6709
Q13637	RAB32	Ras-related protein Rab-32 OS=Homo sapiens GN=RAB32 PE=1 SV=3 - [RAB32_HUMAN]	255.856	254.971	209.207	155.842	218.969	47.3888	357.762	357.72	348.874	310.731	343.771	22.4202	0.636961	21.6418
P53618	COPB1 COPB MSTP026	Coatomer subunit beta OS=Homo sapiens GN=COPB1 PE=1 SV=3 - [COPB_HUMAN]	222.425	187.937	120.866	342.798	218.506	92.9728	102.294	128.366	0	98.6916	82.338	56.4619	2.65377	42.5492
Q9Y490	TLN1 KIAA1027 TLN	Talin-1 OS=Homo sapiens GN=TLN1 PE=1 SV=3 - [TLN1_HUMAN]	219.241	162.779	192.647	298.86	218.382	58.3994	63.8974	122.321	185.472	416.667	197.089	154.574	1.10803	26.7419
P35610	SOAT1 ACACT ACACT1 ACAT ACAT1 SOAT STAT	Sterol O-acyltransferase 1 OS=Homo sapiens GN=SOAT1 PE=1 SV=3 - [SOAT1_HUMAN]	176.399	240.992	233.347	210.639	215.344	28.9869	0	0	0	126.081	31.5202	63.0405	6.83194	13.4607
P61225	RAP2B	Ras-related protein Rap-2b OS=Homo sapiens GN=RAP2B PE=1 SV=1 - [RAP2B_HUMAN]	213.447	198.948	277.815	168.477	214.672	46.0787	168.387	142.065	169.157	91.5899	142.8	36.3889	1.50331	21.4647
Q9Y3A6	TMED5 CGI-100 UNQ397/PRO733	Transmembrane emp24 domain-containing protein 5 OS=Homo sapiens GN=TMED5 PE=1 SV=1 - [TMED5_HUMAN]	165.166	185.316	282.579	223.817	214.22	51.6617	214.671	264.736	0	119.665	149.768	116.571	1.43034	24.1162
P49792	RANBP2 NUP358	E3 SUMO-protein ligase RanBP2 OS=Homo sapiens GN=RANBP2 PE=1 SV=2 - [RBP2_HUMAN]	258.732	238.897	159.715	199.018	214.09	43.9397	102.18	141.527	170.436	210.281	156.106	45.6833	1.37144	20.5239
P01889	HLA-B	HLA class I histocompatibility antigen, B-7 alpha chain OS=Homo sapiens GN=HLA-B PE=1 SV=3 - [1B07_HUMAN]	0	0	851.114	0	212.778	425.557	0	0	229.686	0	57.4216	114.843	3.70555	200
Q13740	ALCAM MEMD	CD166 antigen OS=Homo sapiens GN=ALCAM PE=1 SV=2 - [CD166_HUMAN]	138.065	191.083	237.183	284.239	212.643	62.5964	579.576	527.332	217.965	289.808	403.67	176.716	0.526773	29.4374
P53621	COPA	Coatomer subunit alpha OS=Homo sapiens GN=COPA PE=1 SV=2 - [COPA_HUMAN]	255.637	224.188	77.1219	289.696	211.661	93.5967	32.411	68.8627	0	92.4657	48.4349	40.6559	4.37001	44.2202
Q6P1M0	SLC27A4	Long-chain fatty acid transport protein 4 OS=Homo sapiens GN=SLC27A4 PE=1 SV=1 - [S27A4_HUMAN]	62.3102	73.3249	61.4752	649.041	211.538	291.719	0	0	27.9551	0	6.98877	13.9775	30.2683	137.904
Q8WVM8	SCFD1 C14orf163 KIAA0917 STXBP1L2 FKSG23	Sec1 family domain-containing protein 1 OS=Homo sapiens GN=SCFD1 PE=1 SV=4 - [SCFD1_HUMAN]	216.249	218.759	213.299	194.549	210.714	11.0054	135.246	170.816	217.563	176.201	174.956	33.7189	1.20438	5.22292
Q9NRX5	SERINC1 KIAA1253 TDE1L TDE2 UNQ396/PRO732	Serine incorporator 1 OS=Homo sapiens GN=SERINC1 PE=1 SV=1 - [SERC1_HUMAN]	198.94	216.561	309.494	114.22	209.804	80.0795	30.5903	41.8972	77.0043	89.3198	59.7029	27.935	3.51414	38.1687
P00167	CYB5A CYB5	Cytochrome b5 OS=Homo sapiens GN=CYB5A PE=1 SV=2 - [CYB5_HUMAN]	294.787	312.006	0	227.704	208.624	143.759	240.578	321.412	0	193.926	188.979	136.551	1.10396	68.9081
O75923	DYSF	Dysferlin OS=Homo sapiens GN=DYSF PE=1 SV=1 - [DYSF_HUMAN]	279.976	39.2039	514.358	0	208.385	238.601	0	0	432.704	0	108.176	216.352	1.92635	114.5
P57740	NUP107	Nuclear pore complex protein Nup107 OS=Homo sapiens GN=NUP107 PE=1 SV=1 - [NU107_HUMAN]	266.327	262.917	160.435	143.011	208.172	65.5842	113.382	116.308	78.3016	162.16	117.538	34.3967	1.77111	31.5047
Q9P0S9	TMEM14C C6orf53 HSPC194	Transmembrane protein 14C OS=Homo sapiens GN=TMEM14C PE=1 SV=1 - [TM14C_HUMAN]	270.252	266.763	0	287.982	206.249	137.813	0	0	0	224.215	56.0537	112.107	3.6795	66.8187
Q14318	FKBP8 FKBP38	Peptidyl-prolyl cis-trans isomerase FKBP8 OS=Homo sapiens GN=FKBP8 PE=1 SV=2 - [FKBP8_HUMAN]	115.086	225.075	226.748	256.08	205.747	62.0952	105.085	131.84	261.602	145.302	160.957	69.1471	1.27828	30.1803
P35606	COPB2	Coatomer subunit beta' OS=Homo sapiens GN=COPB2 PE=1 SV=2 - [COPB2_HUMAN]	199.713	170.97	84.5121	363.441	204.659	116.628	33.9414	89.933	51.1443	65.8693	60.222	23.7186	3.39841	56.9865
Q969V3	NCLN	Nicalin OS=Homo sapiens GN=NCLN PE=1 SV=2 - [NCLN_HUMAN]	132.114	143.331	398.12	140.945	203.627	129.751	122.768	156.093	184.158	192.84	163.965	31.6266	1.2419	63.7199
O15126	SCAMP1 SCAMP	Secretory carrier-associated membrane protein 1 OS=Homo sapiens GN=SCAMP1 PE=1 SV=2 - [SCAM1_HUMAN]	373.282	128.41	146.459	166.283	203.609	114.168	158.322	196.699	0	162.778	129.45	87.9851	1.57288	56.0725
Q9H223	EHD4 HCA10 HCA11 PAST4 FKSG7	EH domain-containing protein 4 OS=Homo sapiens GN=EHD4 PE=1 SV=1 - [EHD4_HUMAN]	282.247	281.04	85.7544	162.604	202.911	96.1744	82.5256	90.5448	54.9873	152.527	95.1462	41.1735	2.13263	47.3973
O00560	SDCBP MDA9 SYCL	Syntenin-1 OS=Homo sapiens GN=SDCBP PE=1 SV=1 - [SDCB1_HUMAN]	149.513	150.837	373.233	136.268	202.463	114.037	70.4982	0	0	153.926	56.106	73.193	3.60857	56.3248
Q92542	NCSTN KIAA0253 UNQ1874/PRO4317	Nicastrin OS=Homo sapiens GN=NCSTN PE=1 SV=2 - [NICA_HUMAN]	172.1	178.019	243.65	204.703	199.618	32.6007	241.498	251.566	103.07	212.232	202.091	68.0901	0.987762	16.3315
O14493	CLDN4	Claudin-4 OS=Homo sapiens GN=CLDN4 PE=1 SV=1 - [CLD4_HUMAN]	226.139	195.293	278.335	98.4355	199.55	75.6224	91.845	92.6926	84.9986	0	67.3841	45.0546	2.96139	37.8964
P10606	COX5B	Cytochrome c oxidase subunit 5B, mitochondrial OS=Homo sapiens GN=COX5B PE=1 SV=2 - [COX5B_HUMAN]	235.541	267.582	0	294.349	199.368	135.069	538.841	624.014	0	631.347	448.55	301.967	0.444471	67.7484
Q8NFQ8	TOR1AIP2 IFRG15 LULL1	Torsin-1A-interacting protein 2 OS=Homo sapiens GN=TOR1AIP2 PE=1 SV=1 - [TOIP2_HUMAN]	196.031	258.419	127.166	211.399	198.254	54.3169	191.452	96.9924	0	83.4712	92.9788	78.4187	2.13225	27.3977
P11717	IGF2R MPRI	Cation-independent mannose-6-phosphate receptor OS=Homo sapiens GN=IGF2R PE=1 SV=3 - [MPRI_HUMAN]	191.888	218.629	241.259	140.844	198.155	43.2087	0	0	0	109.309	27.3273	54.6547	7.25116	21.8055
Q01844	EWSR1 EWS	RNA-binding protein EWS OS=Homo sapiens GN=EWSR1 PE=1 SV=1 - [EWS_HUMAN]	202.214	161.2	69.7983	357.032	197.561	119.859	237.088	94.8152	0	0	82.9758	112.043	2.38095	60.6691
Q969X1	TMBIM1 LFG3 RECS1 PP1201 PSEC0158	Protein lifeguard 3 OS=Homo sapiens GN=TMBIM1 PE=1 SV=2 - [LFG3_HUMAN]	171.173	170.045	362.347	85.4541	197.255	117.154	153.375	257.03	476.061	273.467	289.983	134.963	0.680228	59.3924
P21964	COMT	Catechol O-methyltransferase OS=Homo sapiens GN=COMT PE=1 SV=2 - [COMT_HUMAN]	216.79	197.804	201.662	172.751	197.252	18.2741	406.675	431.218	135.058	310.464	320.854	134.38	0.614772	9.26434
Q8N6L1	KRTCAP2 KCP2	Keratinocyte-associated protein 2 OS=Homo sapiens GN=KRTCAP2 PE=1 SV=2 - [KTAP2_HUMAN]	202.19	210.346	178.48	190.561	195.394	13.8948	90.4583	111.525	158.139	201.878	140.5	49.7398	1.39071	7.11118
P53701	HCCS CCHL	Cytochrome c-type heme lyase OS=Homo sapiens GN=HCCS PE=1 SV=1 - [CCHL_HUMAN]	194.486	166.623	234.077	183.097	194.571	28.7141	137.661	94.9596	144.543	196.883	143.512	41.7976	1.35578	14.7577
P01903	HLA-DRA HLA-DRA1	HLA class II histocompatibility antigen, DR alpha chain OS=Homo sapiens GN=HLA-DRA PE=1 SV=1 - [DRA_HUMAN]	228.142	208.816	170.553	166.756	193.567	29.8691	0	0	0	0	0	0	#DIV/0!	15.4309
O43491	EPB41L2	Band 4.1-like protein 2 OS=Homo sapiens GN=EPB41L2 PE=1 SV=1 - [E41L2_HUMAN]	232.395	230.909	141.049	167.811	193.041	45.9072	39.0627	72.9014	87.6044	157.815	89.3459	49.9663	2.1606	23.781
Q14108	SCARB2 CD36L2 LIMP2 LIMPII	Lysosome membrane protein 2 OS=Homo sapiens GN=SCARB2 PE=1 SV=2 - [SCRB2_HUMAN]	188.875	194.344	211.113	171.221	191.388	16.44	392.791	256.266	416.991	256.139	330.547	86.4123	0.579005	8.58989
P30530	AXL UFO	Tyrosine-protein kinase receptor UFO OS=Homo sapiens GN=AXL PE=1 SV=3 - [UFO_HUMAN]	221.855	242.36	160.443	137.813	190.618	49.5039	0	0	0	0	0	0	#DIV/0!	25.9702
Q53H12	AGK MULK	Acylglycerol kinase, mitochondrial OS=Homo sapiens GN=AGK PE=1 SV=2 - [AGK_HUMAN]	162.448	150.505	242.446	199.708	188.777	41.4639	178.944	206.368	32.2284	230.002	161.886	88.9206	1.16611	21.9645
Q9NX14	NDUFB11 UNQ111/PRO1064	NADH dehydrogenase [ubiquinone] 1 beta subcomplex subunit 11, mitochondrial OS=Homo sapiens GN=NDUFB11 PE=1 SV=1 - [NDUBB_HUMAN]	60.3018	221.525	203.942	266.928	188.174	89.283	306.552	378.379	0	215.186	225.03	164.213	0.83622	47.447
Q9BUN8	DERL1 DER1 UNQ243/PRO276	Derlin-1 OS=Homo sapiens GN=DERL1 PE=1 SV=1 - [DERL1_HUMAN]	155.226	169.076	251.882	172.526	187.177	43.7795	73.9773	134.046	298.144	166.753	168.23	94.7486	1.11263	23.3893
Q9C0E8	LNPK KIAA1715 LNP	Endoplasmic reticulum junction formation protein lunapark OS=Homo sapiens GN=LNPK PE=1 SV=2 - [LNP_HUMAN]	224.946	246.888	142.472	130.904	186.302	58.178	106.238	91.843	170.894	130.63	124.901	34.5896	1.4916	31.2277
P20020	ATP2B1 PMCA1	Plasma membrane calcium-transporting ATPase 1 OS=Homo sapiens GN=ATP2B1 PE=1 SV=3 - [AT2B1_HUMAN]	224.902	215.516	152.262	151.042	185.931	39.7693	0	130.839	124.764	129.149	96.1881	64.1765	1.93299	21.3893
P04222	HLA-C	HLA class I histocompatibility antigen, Cw-3 alpha chain OS=Homo sapiens GN=HLA-C PE=1 SV=2 - [1C03_HUMAN]	0	0	742.351	0	185.588	371.175	0	0	117.937	0	29.4842	58.9683	6.29449	200
P08582	MELTF MAP97 MFI2	Melanotransferrin OS=Homo sapiens GN=MELTF PE=1 SV=2 - [TRFM_HUMAN]	168.472	167.88	126.249	277.467	185.017	64.7252	169.652	111.946	0	33.8007	78.8497	76.5662	2.34645	34.9834
Q9Y230	RUVBL2 INO80J TIP48 TIP49B CGI-46	RuvB-like 2 OS=Homo sapiens GN=RUVBL2 PE=1 SV=3 - [RUVB2_HUMAN]	185.742	201.645	135.502	215.519	184.602	34.921	166.786	191.861	169.956	213.985	185.647	21.9365	0.994371	18.9169
Q96EC8	YIPF6	Protein YIPF6 OS=Homo sapiens GN=YIPF6 PE=1 SV=2 - [YIPF6_HUMAN]	259.438	320.414	0	154.284	183.534	140.283	0	0	0	45.2527	11.3132	22.6264	16.223	76.4343
P61009	SPCS3 SPC22 UNQ1841/PRO3567	Signal peptidase complex subunit 3 OS=Homo sapiens GN=SPCS3 PE=1 SV=1 - [SPCS3_HUMAN]	195.277	124.776	224.014	188.254	183.08	41.8347	143.162	152.126	142.998	154.775	148.266	6.0847	1.23481	22.8505
P30486	HLA-B	HLA class I histocompatibility antigen, B-48 alpha chain OS=Homo sapiens GN=HLA-B PE=1 SV=1 - [1B48_HUMAN]	0	0	729.369	0	182.342	364.684	0	0	453.186	0	113.296	226.593	1.60943	200
Q31610	HLA-B	HLA class I histocompatibility antigen, B-81 alpha chain OS=Homo sapiens GN=HLA-B PE=1 SV=1 - [1B81_HUMAN]	0	0	729.369	0	182.342	364.684	0	0	453.186	0	113.296	226.593	1.60943	200
Q9UIQ6	LNPEP OTASE	Leucyl-cystinyl aminopeptidase OS=Homo sapiens GN=LNPEP PE=1 SV=3 - [LCAP_HUMAN]	235.534	231.58	117.309	137.826	180.562	61.7845	58.4591	100.262	48.1677	141.674	87.1408	42.7692	2.07208	34.2178
Q12959	DLG1	Disks large homolog 1 OS=Homo sapiens GN=DLG1 PE=1 SV=2 - [DLG1_HUMAN]	233.45	188.62	146.214	152.042	180.081	40.2256	145.179	164.27	149.904	258.88	179.558	53.5008	1.00291	22.3374
P69849	NOMO3	Nodal modulator 3 OS=Homo sapiens GN=NOMO3 PE=3 SV=2 - [NOMO3_HUMAN]	190.661	176.052	189.228	163.395	179.834	12.7801	79.7553	147.983	202.697	193.966	156.1	56.2715	1.15204	7.10663
Q9BYC5	FUT8	Alpha-(1,6)-fucosyltransferase OS=Homo sapiens GN=FUT8 PE=1 SV=2 - [FUT8_HUMAN]	213.09	221.087	128.975	155.927	179.77	44.5943	0	0	0	0	0	0	#DIV/0!	24.8063
P09758	TACSTD2 GA733-1 M1S1 TROP2	Tumor-associated calcium signal transducer 2 OS=Homo sapiens GN=TACSTD2 PE=1 SV=3 - [TACD2_HUMAN]	116.583	163.063	338.718	94.7086	178.268	110.699	948.425	981.016	680.554	378.743	747.185	280.097	0.238586	62.0968
Q6IAA8	LAMTOR1 C11orf59 PDRO PP7157	Ragulator complex protein LAMTOR1 OS=Homo sapiens GN=LAMTOR1 PE=1 SV=2 - [LTOR1_HUMAN]	195.591	176.974	182.554	146.033	175.288	21.0055	129.073	197.28	185.131	232.771	186.064	43.0359	0.942087	11.9834
P23634	ATP2B4 ATP2B2 MXRA1	Plasma membrane calcium-transporting ATPase 4 OS=Homo sapiens GN=ATP2B4 PE=1 SV=2 - [AT2B4_HUMAN]	205.026	183.543	160.621	150.068	174.814	24.514	93.1645	130.839	129.682	132.388	121.518	18.935	1.43859	14.0229
Q15599	SLC9A3R2 NHERF2	Na(+)/H(+) exchange regulatory cofactor NHE-RF2 OS=Homo sapiens GN=SLC9A3R2 PE=1 SV=2 - [NHRF2_HUMAN]	191.761	196.919	167.775	139.286	173.936	26.3597	42.3797	56.7315	30.9933	41.5158	42.9051	10.5714	4.05396	15.1549
Q15125	EBP	3-beta-hydroxysteroid-Delta(8),Delta(7)-isomerase OS=Homo sapiens GN=EBP PE=1 SV=3 - [EBP_HUMAN]	248.782	110.058	109.837	217.913	171.648	72.3513	0	0	0	121.158	30.2895	60.5791	5.66689	42.1511
O75947	ATP5H My032	ATP synthase subunit d, mitochondrial OS=Homo sapiens GN=ATP5H PE=1 SV=3 - [ATP5H_HUMAN]	160.591	180.378	219.882	124.521	171.343	39.7725	730.472	661.863	359.776	484.269	559.095	168.581	0.306465	23.2122
P01130	LDLR	Low-density lipoprotein receptor OS=Homo sapiens GN=LDLR PE=1 SV=1 - [LDLR_HUMAN]	93.3549	207.995	235.441	148.007	171.199	63.4521	27.0005	0	48.0669	37.6055	28.1682	20.6545	6.07775	37.0633
Q9ULC5	ACSL5 ACS5 FACL5 UNQ633/PRO1250	Long-chain-fatty-acid--CoA ligase 5 OS=Homo sapiens GN=ACSL5 PE=1 SV=1 - [ACSL5_HUMAN]	161.565	171.646	211.649	134.873	169.933	31.8453	0	0	0	0	0	0	#DIV/0!	18.7399
Q9Y639	NPTN	Neuroplastin OS=Homo sapiens GN=NPTN PE=1 SV=2 - [NPTN_HUMAN]	215.351	238.46	84.1389	139.354	169.326	70.8355	143.2	180.353	26.4685	0	87.5055	87.7598	1.93503	41.8338
O94826	TOMM70 KIAA0719 TOM70 TOMM70A	Mitochondrial import receptor subunit TOM70 OS=Homo sapiens GN=TOMM70 PE=1 SV=1 - [TOM70_HUMAN]	85.8643	161.505	196.218	233.032	169.155	62.739	170.995	214.588	62.3654	173.061	155.252	65.0991	1.08955	37.0897
Q01628	IFITM3	Interferon-induced transmembrane protein 3 OS=Homo sapiens GN=IFITM3 PE=1 SV=2 - [IFM3_HUMAN]	0	259.43	417.099	0	169.132	205.631	0	0	0	0	0	0	#DIV/0!	121.58
Q9UGP8	SEC63 SEC63L	Translocation protein SEC63 homolog OS=Homo sapiens GN=SEC63 PE=1 SV=2 - [SEC63_HUMAN]	125.561	119.806	293.441	137.608	169.104	83.2223	126.854	145.328	97.6569	208.786	144.656	47.0422	1.16901	49.2137
Q96BM9	ARL8A	ADP-ribosylation factor-like protein 8A OS=Homo sapiens GN=ARL8A PE=1 SV=1 - [ARL8A_HUMAN]	0	0	467.595	205.291	168.221	221.807	364.191	0	71.3491	0	108.885	173.495	1.54494	131.854
Q9NTJ5	SACM1L KIAA0851	Phosphatidylinositide phosphatase SAC1 OS=Homo sapiens GN=SACM1L PE=1 SV=2 - [SAC1_HUMAN]	165.437	169.793	163.177	170.915	167.331	3.6404	71.4333	118.106	138.672	154.141	120.588	35.9407	1.38762	2.17557
Q10471	GALNT2	Polypeptide N-acetylgalactosaminyltransferase 2 OS=Homo sapiens GN=GALNT2 PE=1 SV=1 - [GALT2_HUMAN]	190.465	152.609	109.459	211.839	166.093	45.0036	168.739	228.44	119.814	225.856	185.712	51.8586	0.894357	27.0954
P60059	SEC61G	Protein transport protein Sec61 subunit gamma OS=Homo sapiens GN=SEC61G PE=1 SV=1 - [SC61G_HUMAN]	203.955	216.38	131.629	109.421	165.346	52.7875	124.769	0	0	0	31.1922	62.3844	5.30089	31.9254
O95197	RTN3 ASYIP NSPL2	Reticulon-3 OS=Homo sapiens GN=RTN3 PE=1 SV=2 - [RTN3_HUMAN]	30.3598	88.4533	0	542.545	165.34	254.134	464.776	18.5403	0	0	120.829	229.465	1.36838	153.704
P08174	CD55 CR DAF	Complement decay-accelerating factor OS=Homo sapiens GN=CD55 PE=1 SV=4 - [DAF_HUMAN]	167.147	186.458	124.512	182.043	165.04	28.2536	66.5432	0	0	0	16.6358	33.2716	9.92078	17.1193
Q9Y371	SH3GLB1 KIAA0491 CGI-61	Endophilin-B1 OS=Homo sapiens GN=SH3GLB1 PE=1 SV=1 - [SHLB1_HUMAN]	208.818	205.493	117.108	128.443	164.965	48.9551	47.2629	58.2549	0	106.631	53.0373	43.764	3.11036	29.676
P48444	ARCN1 COPD	Coatomer subunit delta OS=Homo sapiens GN=ARCN1 PE=1 SV=1 - [COPD_HUMAN]	170.448	157.682	60.2574	269.873	164.565	85.7356	98.0021	87.4531	0	39.339	56.1986	45.3391	2.92828	52.0983
Q9Y265	RUVBL1 INO80H NMP238 TIP49 TIP49A	RuvB-like 1 OS=Homo sapiens GN=RUVBL1 PE=1 SV=1 - [RUVB1_HUMAN]	168.093	164.157	118.493	207.382	164.531	36.3711	224.175	285.278	230.605	179.015	229.768	43.548	0.716074	22.1059
P54920	NAPA SNAPA	Alpha-soluble NSF attachment protein OS=Homo sapiens GN=NAPA PE=1 SV=3 - [SNAA_HUMAN]	204.596	153.358	145.059	153.494	164.127	27.2661	273.289	266.382	236.551	227.41	250.908	22.3506	0.654131	16.6129
P13498	CYBA	Cytochrome b-245 light chain OS=Homo sapiens GN=CYBA PE=1 SV=3 - [CY24A_HUMAN]	203.702	212.244	185.205	54.5347	163.921	73.7926	0	0	0	37.7559	9.43897	18.8779	17.3665	45.0171
P27701	CD82 KAI1 SAR2 ST6 TSPAN27	CD82 antigen OS=Homo sapiens GN=CD82 PE=1 SV=1 - [CD82_HUMAN]	214.913	157.553	191.914	88.3495	163.182	55.1761	88.9006	109.474	207.491	102.705	127.143	54.2453	1.28346	33.8126
Q86VR2	RETREG3 FAM134C	Reticulophagy regulator 3 OS=Homo sapiens GN=RETREG3 PE=1 SV=1 - [RETR3_HUMAN]	197.11	222.027	178.926	51.4933	162.389	76.0123	39.4039	63.9229	196.031	75.9448	93.8256	69.8129	1.73075	46.8087
Q15382	RHEB RHEB2	GTP-binding protein Rheb OS=Homo sapiens GN=RHEB PE=1 SV=1 - [RHEB_HUMAN]	118.971	117.469	199.294	209.905	161.41	50.0627	0	0	0	0	0	0	#DIV/0!	31.0159
Q5JTV8	TOR1AIP1 LAP1	Torsin-1A-interacting protein 1 OS=Homo sapiens GN=TOR1AIP1 PE=1 SV=2 - [TOIP1_HUMAN]	174.122	159.654	201.915	109.771	161.366	38.6087	273.824	319.962	336.381	371.85	325.504	40.6929	0.495741	23.9262
Q99720	SIGMAR1 OPRS1 SRBP AAG8	Sigma non-opioid intracellular receptor 1 OS=Homo sapiens GN=SIGMAR1 PE=1 SV=1 - [SGMR1_HUMAN]	175.009	99.2432	278.251	89.7774	160.57	87.2352	85.2999	143.396	126.996	137.275	123.242	26.184	1.30289	54.3283
O75489	NDUFS3	NADH dehydrogenase [ubiquinone] iron-sulfur protein 3, mitochondrial OS=Homo sapiens GN=NDUFS3 PE=1 SV=1 - [NDUS3_HUMAN]	125.764	157.145	209.424	149.863	160.549	35.235	319.017	355.244	262.002	413.591	337.463	63.6299	0.475753	21.9466
Q14739	LBR	Lamin-B receptor OS=Homo sapiens GN=LBR PE=1 SV=2 - [LBR_HUMAN]	118.718	105.316	244.112	173.763	160.477	63.1341	27.0246	50.1111	0	142.949	55.0211	62.0927	2.91665	39.3415
O75844	ZMPSTE24 FACE1 STE24	CAAX prenyl protease 1 homolog OS=Homo sapiens GN=ZMPSTE24 PE=1 SV=2 - [FACE1_HUMAN]	158.79	161.39	127.161	191.57	159.728	26.3196	146.919	150.173	223.422	234.165	188.67	46.557	0.8466	16.4778
Q9UNF0	PACSIN2	Protein kinase C and casein kinase substrate in neurons protein 2 OS=Homo sapiens GN=PACSIN2 PE=1 SV=2 - [PACN2_HUMAN]	182.649	174.196	139.744	142.085	159.668	21.949	203.87	259.038	287.971	0	187.72	129.918	0.850569	13.7466
P04229	HLA-DRB1	HLA class II histocompatibility antigen, DRB1-1 beta chain OS=Homo sapiens GN=HLA-DRB1 PE=1 SV=2 - [2B11_HUMAN]	235.968	240.762	161.56	0	159.572	112.391	0	0	0	0	0	0	#DIV/0!	70.4327
P40616	ARL1	ADP-ribosylation factor-like protein 1 OS=Homo sapiens GN=ARL1 PE=1 SV=1 - [ARL1_HUMAN]	143.61	157.633	138.922	198.074	159.56	26.8786	166.557	165.996	104.494	109.006	136.513	34.4178	1.16882	16.8455
Q15075	EEA1 ZFYVE2	Early endosome antigen 1 OS=Homo sapiens GN=EEA1 PE=1 SV=2 - [EEA1_HUMAN]	199.48	184.959	45.8148	205.528	158.945	75.9126	102.313	97.053	0	183.093	95.6147	74.9257	1.66235	47.7602
Q13492	PICALM CALM	Phosphatidylinositol-binding clathrin assembly protein OS=Homo sapiens GN=PICALM PE=1 SV=2 - [PICAL_HUMAN]	186.997	164.988	59.0506	223.773	158.702	70.722	94.138	56.0881	0	137.52	71.9366	58.3672	2.20614	44.5627
Q9BXT2	CACNG6	Voltage-dependent calcium channel gamma-6 subunit OS=Homo sapiens GN=CACNG6 PE=2 SV=1 - [CCG6_HUMAN]	0	0	0	632.624	158.156	316.312	414.57	0	0	0	103.642	207.285	1.52598	200
Q13724	MOGS GCS1	Mannosyl-oligosaccharide glucosidase OS=Homo sapiens GN=MOGS PE=1 SV=5 - [MOGS_HUMAN]	158.846	151.359	148.136	173.132	157.868	11.1212	187.615	216.61	112.675	267.157	196.014	64.5535	0.805392	7.0446
P34810	CD68	Macrosialin OS=Homo sapiens GN=CD68 PE=1 SV=2 - [CD68_HUMAN]	180.687	130.913	133.557	185.647	157.701	29.495	0	0	0	0	0	0	#DIV/0!	18.7031
P28288	ABCD3 PMP70 PXMP1	ATP-binding cassette sub-family D member 3 OS=Homo sapiens GN=ABCD3 PE=1 SV=1 - [ABCD3_HUMAN]	169.273	155.216	98.3174	204.178	156.746	44.0567	55.239	64.0567	66.4065	150.846	84.137	44.7316	1.86298	28.1071
Q15046	KARS KIAA0070	Lysine--tRNA ligase OS=Homo sapiens GN=KARS PE=1 SV=3 - [SYK_HUMAN]	132.203	145.998	195.295	151.46	156.239	27.269	134.7	131.394	44.2942	95.7299	101.529	42.0384	1.53886	17.4534
Q9UBM7	DHCR7 D7SR	7-dehydrocholesterol reductase OS=Homo sapiens GN=DHCR7 PE=1 SV=1 - [DHCR7_HUMAN]	174.25	138.389	191.059	121.225	156.231	32.0493	29.6956	0	0	0	7.4239	14.8478	21.0443	20.5141
Q07666	KHDRBS1 SAM68	KH domain-containing, RNA-binding, signal transduction-associated protein 1 OS=Homo sapiens GN=KHDRBS1 PE=1 SV=1 - [KHDR1_HUMAN]	128.408	131.148	170.271	195.029	156.214	32.1748	177.478	219.771	66.7848	230.379	173.603	74.7887	0.899833	20.5967
O14983	ATP2A1	Sarcoplasmic/endoplasmic reticulum calcium ATPase 1 OS=Homo sapiens GN=ATP2A1 PE=1 SV=1 - [AT2A1_HUMAN]	0	0	624.351	0	156.088	312.176	0	0	983.565	0	245.891	491.783	0.634784	200
Q9BXS5	AP1M1 CLTNM	AP-1 complex subunit mu-1 OS=Homo sapiens GN=AP1M1 PE=1 SV=3 - [AP1M1_HUMAN]	219.682	134.555	58.7588	207.796	155.198	74.5013	146.642	149.294	178.436	112.291	146.666	27.0671	1.05817	48.0041
Q03519	TAP2 ABCB3 PSF2 RING11 Y1	Antigen peptide transporter 2 OS=Homo sapiens GN=TAP2 PE=1 SV=1 - [TAP2_HUMAN]	186.68	141.972	198.864	92.3614	154.969	48.3768	0	41.014	0	0	10.2535	20.507	15.1138	31.217
Q7Z3B4	NUP54	Nucleoporin p54 OS=Homo sapiens GN=NUP54 PE=1 SV=2 - [NUP54_HUMAN]	190.061	152.169	170.894	105.745	154.717	36.1277	113.478	125.857	107.311	213.511	140.039	49.5846	1.10481	23.3508
P61077	UBE2D3 UBC5C UBCH5C	Ubiquitin-conjugating enzyme E2 D3 OS=Homo sapiens GN=UBE2D3 PE=1 SV=1 - [UB2D3_HUMAN]	179.821	221.749	0	214.755	154.081	104.345	113.863	143	0	299.661	139.131	123.532	1.10745	67.7209
P61421	ATP6V0D1 ATP6D VPATPD	V-type proton ATPase subunit d 1 OS=Homo sapiens GN=ATP6V0D1 PE=1 SV=1 - [VA0D1_HUMAN]	188.245	121.085	161.696	144.97	153.999	28.266	316.836	391.611	250.34	242.317	300.276	69.4482	0.512858	18.3547
P28331	NDUFS1	NADH-ubiquinone oxidoreductase 75 kDa subunit, mitochondrial OS=Homo sapiens GN=NDUFS1 PE=1 SV=3 - [NDUS1_HUMAN]	131.804	142.897	225.289	114.819	153.702	49.1013	295.962	435.098	318.113	382.638	357.953	63.221	0.429393	31.9458
Q969G5	CAVIN3 PRKCDBP SRBC	Caveolae-associated protein 3 OS=Homo sapiens GN=CAVIN3 PE=1 SV=3 - [CAVN3_HUMAN]	305.539	0	0	307.03	153.142	176.835	50.7116	0	0	0	12.6779	25.3558	12.0795	115.471
O14745	SLC9A3R1 NHERF NHERF1	Na(+)/H(+) exchange regulatory cofactor NHE-RF1 OS=Homo sapiens GN=SLC9A3R1 PE=1 SV=4 - [NHRF1_HUMAN]	218.001	213.798	80.3666	98.1979	152.591	73.4841	70.4742	91.3232	0	0	40.4493	47.4761	3.77239	48.1576
Q9NRW1	RAB6B	Ras-related protein Rab-6B OS=Homo sapiens GN=RAB6B PE=1 SV=1 - [RAB6B_HUMAN]	0	0	606.718	0	151.679	303.359	0	0	643.401	0	160.85	321.7	0.942985	200
P20645	M6PR MPR46 MPRD	Cation-dependent mannose-6-phosphate receptor OS=Homo sapiens GN=M6PR PE=1 SV=1 - [MPRD_HUMAN]	207.654	142.853	97.1177	158.433	151.514	45.5833	180.474	244.038	0	237.004	165.379	113.865	0.916164	30.0852
Q8N5K1	CISD2 CDGSH2 ERIS ZCD2	CDGSH iron-sulfur domain-containing protein 2 OS=Homo sapiens GN=CISD2 PE=1 SV=1 - [CISD2_HUMAN]	123.888	159.804	160.427	159.031	150.787	17.942	0	0	0	58.1934	14.5484	29.0967	10.3646	11.8989
Q08722	CD47 MER6	Leukocyte surface antigen CD47 OS=Homo sapiens GN=CD47 PE=1 SV=1 - [CD47_HUMAN]	248.922	215.671	0	136.173	150.192	110.739	60.1515	85.0186	74.968	122.04	85.5445	26.3871	1.75571	73.7318
P41743	PRKCI DXS1179E	Protein kinase C iota type OS=Homo sapiens GN=PRKCI PE=1 SV=2 - [KPCI_HUMAN]	66.9887	242.277	0	290.49	149.939	138.616	0	0	0	0	0	0	#DIV/0!	92.4485
Q9UKX7	NUP50 NPAP60L PRO1146	Nuclear pore complex protein Nup50 OS=Homo sapiens GN=NUP50 PE=1 SV=2 - [NUP50_HUMAN]	131.417	184.434	108.137	173.495	149.371	35.7491	76.5442	106.537	27.3654	41.1508	62.8993	35.712	2.37476	23.9332
P54852	EMP3 YMP	Epithelial membrane protein 3 OS=Homo sapiens GN=EMP3 PE=1 SV=1 - [EMP3_HUMAN]	220.459	128.074	148.787	98.5795	148.975	51.9185	0	0	0	0	0	0	#DIV/0!	34.8505
O60884	DNAJA2 CPR3 HIRIP4	DnaJ homolog subfamily A member 2 OS=Homo sapiens GN=DNAJA2 PE=1 SV=1 - [DNJA2_HUMAN]	140.822	205.368	86.229	157.905	147.581	49.179	85.9927	86.3661	60.8593	94.066	81.821	14.4614	1.80371	33.3234
Q9BVT8	TMUB1 C7orf21 DULP HOPS SB144 UNQ763/PRO1555	Transmembrane and ubiquitin-like domain-containing protein 1 OS=Homo sapiens GN=TMUB1 PE=1 SV=1 - [TMUB1_HUMAN]	190.888	210.891	91.4637	97.057	147.575	62.1437	55.2823	68.8558	0	82.4614	51.6499	36.1769	2.85722	42.1099
Q13190	STX5 STX5A	Syntaxin-5 OS=Homo sapiens GN=STX5 PE=1 SV=2 - [STX5_HUMAN]	185.797	112.24	178.812	111.851	147.175	40.6646	51.5185	0	0	0	12.8796	25.7592	11.427	27.6301
Q9Y3E0	GOLT1B GCT2 GOT1A CGI-141 HDCMA39P UNQ432/PRO793	Vesicle transport protein GOT1B OS=Homo sapiens GN=GOLT1B PE=1 SV=1 - [GOT1B_HUMAN]	175.307	164.357	142.182	105.263	146.777	30.9166	0	59.0155	34.4013	116.198	52.4037	48.9342	2.80089	21.0636
P09104	ENO2	Gamma-enolase OS=Homo sapiens GN=ENO2 PE=1 SV=3 - [ENOG_HUMAN]	0	0	586.507	0	146.627	293.253	0	0	1567.84	0	391.96	783.921	0.374085	200
P03989	HLA-B	HLA class I histocompatibility antigen, B-27 alpha chain OS=Homo sapiens GN=HLA-B PE=1 SV=2 - [1B27_HUMAN]	0	0	586.218	0	146.554	293.109	0	0	295.229	0	73.8073	147.615	1.98564	200
P30485	HLA-B	HLA class I histocompatibility antigen, B-47 alpha chain OS=Homo sapiens GN=HLA-B PE=1 SV=1 - [1B47_HUMAN]	0	0	586.218	0	146.554	293.109	0	0	295.229	0	73.8073	147.615	1.98564	200
P30461	HLA-B	HLA class I histocompatibility antigen, B-13 alpha chain OS=Homo sapiens GN=HLA-B PE=1 SV=1 - [1B13_HUMAN]	0	0	586.218	0	146.554	293.109	0	0	295.229	0	73.8073	147.615	1.98564	200
Q95365	HLA-B	HLA class I histocompatibility antigen, B-38 alpha chain OS=Homo sapiens GN=HLA-B PE=1 SV=1 - [1B38_HUMAN]	0	0	586.187	0	146.547	293.094	0	0	295.229	0	73.8073	147.615	1.98553	200
P30475	HLA-B	HLA class I histocompatibility antigen, B-39 alpha chain OS=Homo sapiens GN=HLA-B PE=1 SV=1 - [1B39_HUMAN]	0	0	586.187	0	146.547	293.094	0	0	295.229	0	73.8073	147.615	1.98553	200
Q29836	HLA-B	HLA class I histocompatibility antigen, B-67 alpha chain OS=Homo sapiens GN=HLA-B PE=1 SV=1 - [1B67_HUMAN]	0	0	586.187	0	146.547	293.094	0	0	295.229	0	73.8073	147.615	1.98553	200
Q29718	HLA-B	HLA class I histocompatibility antigen, B-82 alpha chain OS=Homo sapiens GN=HLA-B PE=1 SV=1 - [1B82_HUMAN]	0	0	586.187	0	146.547	293.094	0	0	295.229	0	73.8073	147.615	1.98553	200
O14966	RAB29	Ras-related protein Rab-7L1 OS=Homo sapiens GN=RAB29 PE=1 SV=1 - [RAB7L_HUMAN]	152.092	0	312.381	117.213	145.422	128.923	222.353	0	645.276	0	216.907	304.208	0.670432	88.6545
Q96JJ7	TMX3 KIAA1830 TXNDC10	Protein disulfide-isomerase TMX3 OS=Homo sapiens GN=TMX3 PE=1 SV=2 - [TMX3_HUMAN]	153.33	182.557	122.637	122.182	145.177	28.8708	219.281	203.269	257.439	251.021	232.752	25.7807	0.623739	19.8867
O15118	NPC1	Niemann-Pick C1 protein OS=Homo sapiens GN=NPC1 PE=1 SV=2 - [NPC1_HUMAN]	114.789	88.3755	282.314	93.8174	144.824	92.3648	41.0724	111.764	42.4607	83.2712	69.6421	34.23	2.07955	63.7772
O95210	STBD1 GENX-3414	Starch-binding domain-containing protein 1 OS=Homo sapiens GN=STBD1 PE=1 SV=1 - [STBD1_HUMAN]	211.061	202.599	70.9413	89.5621	143.541	73.5555	43.0094	114.736	0	128.318	71.5158	60.6124	2.00712	51.2436
O75436	VPS26A VPS26	Vacuolar protein sorting-associated protein 26A OS=Homo sapiens GN=VPS26A PE=1 SV=2 - [VP26A_HUMAN]	203.14	199.379	0	168.829	142.837	96.4564	99.8358	144.937	68.7842	206.913	130.118	59.9889	1.09775	67.5289
O75352	MPDU1	Mannose-P-dolichol utilization defect 1 protein OS=Homo sapiens GN=MPDU1 PE=1 SV=2 - [MPU1_HUMAN]	141.088	126.153	178.356	125.619	142.804	24.7618	66.2903	73.803	190.752	116.992	111.959	57.0826	1.2755	17.3397
P49903	SEPHS1 SELD SPS SPS1	Selenide, water dikinase 1 OS=Homo sapiens GN=SEPHS1 PE=1 SV=2 - [SPS1_HUMAN]	130.392	147.424	134.154	159.06	142.758	13.0954	157.18	165.489	108.874	149.772	145.329	25.1372	0.982308	9.17317
P04062	GBA GC GLUC	Glucosylceramidase OS=Homo sapiens GN=GBA PE=1 SV=3 - [GLCM_HUMAN]	97.7644	94.6518	315.1	62.0742	142.398	116.261	142.448	167.599	448.996	151.182	227.556	147.994	0.625769	81.6453
Q6ZRP7	QSOX2 QSCN6L1 SOXN	Sulfhydryl oxidase 2 OS=Homo sapiens GN=QSOX2 PE=1 SV=3 - [QSOX2_HUMAN]	152.379	157.492	122.223	136.317	142.103	16.0325	31.4495	40.2861	0	0	17.9339	21.0202	7.92371	11.2823
P60468	SEC61B	Protein transport protein Sec61 subunit beta OS=Homo sapiens GN=SEC61B PE=1 SV=2 - [SC61B_HUMAN]	0	0	0	564.648	141.162	282.324	623.621	0	0	0	155.905	311.811	0.905435	200
Q9Y3D6	FIS1 TTC11 CGI-135	Mitochondrial fission 1 protein OS=Homo sapiens GN=FIS1 PE=1 SV=2 - [FIS1_HUMAN]	183.066	124.935	150.145	106.413	141.14	33.2037	172.118	279.084	99.1854	273.363	205.938	86.4802	0.685352	23.5254
Q15642	TRIP10 CIP4 STOT STP	Cdc42-interacting protein 4 OS=Homo sapiens GN=TRIP10 PE=1 SV=3 - [CIP4_HUMAN]	172.279	149.022	61.4135	181.815	141.132	54.9015	0	17.895	0	29.6907	11.8964	14.5564	11.8634	38.9007
Q7L014	DDX46 KIAA0801	Probable ATP-dependent RNA helicase DDX46 OS=Homo sapiens GN=DDX46 PE=1 SV=2 - [DDX46_HUMAN]	170.205	161.203	58.9711	170.156	140.134	54.2738	140.768	169.092	139.845	81.6182	132.831	36.7415	1.05498	38.7299
Q9NUQ9	FAM49B BM-009	Protein FAM49B OS=Homo sapiens GN=FAM49B PE=1 SV=1 - [FA49B_HUMAN]	99.2064	109.671	284.574	64.4913	139.486	98.6344	25.7883	0	68.0942	52.4949	36.5944	30.0055	3.81167	70.7129
Q8NFH5	NUP35	Nucleoporin NUP53 OS=Homo sapiens GN=NUP35 PE=1 SV=1 - [NUP53_HUMAN]	167.057	162.433	97.1827	129.603	139.069	32.5233	0	0	95.6781	0	23.9195	47.839	5.81404	23.3864
O75955	FLOT1	Flotillin-1 OS=Homo sapiens GN=FLOT1 PE=1 SV=3 - [FLOT1_HUMAN]	153.519	140.721	142.497	119.075	138.953	14.4108	53.0726	44.8998	84.6846	63.8646	61.6304	17.2205	2.25462	10.371
Q9NZN4	EHD2 PAST2	EH domain-containing protein 2 OS=Homo sapiens GN=EHD2 PE=1 SV=2 - [EHD2_HUMAN]	87.592	47.42	76.6588	342.681	138.588	137.115	344.303	355.676	396.137	203.277	324.848	84.0445	0.426624	98.937
Q14677	CLINT1 ENTH EPN4 EPNR KIAA0171	Clathrin interactor 1 OS=Homo sapiens GN=CLINT1 PE=1 SV=1 - [EPN4_HUMAN]	129.119	185.311	45.2261	189.284	137.235	67.2109	226.039	186.566	110.297	194.825	179.432	49.1249	0.76483	48.975
P17612	PRKACA PKACA	cAMP-dependent protein kinase catalytic subunit alpha OS=Homo sapiens GN=PRKACA PE=1 SV=2 - [KAPCA_HUMAN]	141.576	141.048	112.41	151.244	136.57	16.7746	0	58.6508	0	53.3007	27.9879	32.3913	4.87959	12.2828
P50395	GDI2 RABGDIB	Rab GDP dissociation inhibitor beta OS=Homo sapiens GN=GDI2 PE=1 SV=2 - [GDIB_HUMAN]	162.498	139.233	114.518	127.552	135.95	20.3752	77.4025	110.976	137.516	171.715	124.403	39.9989	1.09282	14.9873
Q9BXJ9	NAA15 GA19 NARG1 NATH TBDN100	N-alpha-acetyltransferase 15, NatA auxiliary subunit OS=Homo sapiens GN=NAA15 PE=1 SV=1 - [NAA15_HUMAN]	162.402	176.395	0	202.815	135.403	91.8107	319.428	70.5971	0	26.2814	104.077	146.494	1.30099	67.8055
Q9Y678	COPG1 COPG	Coatomer subunit gamma-1 OS=Homo sapiens GN=COPG1 PE=1 SV=1 - [COPG1_HUMAN]	148.778	113.756	69.1703	208.205	134.977	58.6904	65.5199	85.4608	0	51.7817	50.6906	36.513	2.66277	43.4817
O75695	RP2	Protein XRP2 OS=Homo sapiens GN=RP2 PE=1 SV=4 - [XRP2_HUMAN]	97.1827	96.7366	218.099	127.631	134.912	57.3117	57.5508	74.4488	127.866	91.9004	87.9416	30.085	1.53411	42.4807
Q9H5V8	CDCP1 TRASK UNQ2486/PRO5773	CUB domain-containing protein 1 OS=Homo sapiens GN=CDCP1 PE=1 SV=3 - [CDCP1_HUMAN]	147.909	147.409	140.547	99.6268	133.873	23.0765	40.2182	43.6869	35.2884	71.9435	47.7842	16.4707	2.80161	17.2376
Q9UDY2	TJP2 X104 ZO2	Tight junction protein ZO-2 OS=Homo sapiens GN=TJP2 PE=1 SV=2 - [ZO2_HUMAN]	174.336	125.997	87.2781	147.752	133.841	36.8013	191.762	204.102	83.6079	151.569	157.76	54.285	0.848383	27.4963
Q14254	FLOT2 ESA1 M17S1	Flotillin-2 OS=Homo sapiens GN=FLOT2 PE=1 SV=2 - [FLOT2_HUMAN]	66.173	306.679	99.4774	60.0871	133.104	117.005	57.6914	55.3485	0	0	28.26	32.6458	4.70999	87.9046
P14927	UQCRB UQBP	Cytochrome b-c1 complex subunit 7 OS=Homo sapiens GN=UQCRB PE=1 SV=2 - [QCR7_HUMAN]	124.756	133.567	185.163	88.6077	133.023	39.8328	202.39	269.619	0	327.024	199.758	142.58	0.665922	29.9442
Q9NZN3	EHD3	EH domain-containing protein 3 OS=Homo sapiens GN=EHD3 PE=1 SV=2 - [EHD3_HUMAN]	0	0	531.166	0	132.792	265.583	0	0	306.686	0	76.6715	153.343	1.73195	200
Q86Y82	STX12	Syntaxin-12 OS=Homo sapiens GN=STX12 PE=1 SV=1 - [STX12_HUMAN]	75.8922	277.36	75.155	101.367	132.444	97.3766	131.031	426.679	178.117	217.979	238.452	130.42	0.555432	73.5231
Q9Y6C9	MTCH2 MIMP HSPC032	Mitochondrial carrier homolog 2 OS=Homo sapiens GN=MTCH2 PE=1 SV=1 - [MTCH2_HUMAN]	88.0957	101.04	92.5277	247.905	132.392	77.1957	271.451	142.709	46.5877	141.827	150.644	92.3089	0.878842	58.3084
Q96CW1	AP2M1 CLAPM1 KIAA0109	AP-2 complex subunit mu OS=Homo sapiens GN=AP2M1 PE=1 SV=2 - [AP2M1_HUMAN]	160.139	111.186	97.5855	153.46	130.592	30.8869	62.0546	62.2514	25.6835	77.1524	56.7855	21.9073	2.29975	23.6513
Q14160	SCRIB CRIB1 KIAA0147 LAP4 SCRB1 VARTUL	Protein scribble homolog OS=Homo sapiens GN=SCRIB PE=1 SV=4 - [SCRIB_HUMAN]	193.308	118.527	110.843	98.7443	130.356	42.7512	278.144	298.449	234.256	296.734	276.896	29.8765	0.470775	32.7958
Q96AP7	ESAM UNQ220/PRO246	Endothelial cell-selective adhesion molecule OS=Homo sapiens GN=ESAM PE=1 SV=1 - [ESAM_HUMAN]	126.363	92.33	187.374	114.953	130.255	40.6208	0	0	0	0	0	0	#DIV/0!	31.1856
Q8WV19	SFT2D1 C6orf83	Vesicle transport protein SFT2A OS=Homo sapiens GN=SFT2D1 PE=1 SV=1 - [SFT2A_HUMAN]	206.561	161.529	0	151.905	129.999	89.8806	0	0	0	0	0	0	#DIV/0!	69.1395
O95470	SGPL1 KIAA1252	Sphingosine-1-phosphate lyase 1 OS=Homo sapiens GN=SGPL1 PE=1 SV=3 - [SGPL1_HUMAN]	141.121	105.692	161.072	109.685	129.393	26.4025	96.2696	136.091	88.6338	119.835	110.207	21.7739	1.17408	20.405
Q14247	CTTN EMS1	Src substrate cortactin OS=Homo sapiens GN=CTTN PE=1 SV=2 - [SRC8_HUMAN]	143.968	138.628	102.562	131.93	129.272	18.4752	208.81	195.386	185.744	137.353	181.823	31.1191	0.710976	14.2917
P50570	DNM2 DYN2	Dynamin-2 OS=Homo sapiens GN=DNM2 PE=1 SV=2 - [DYN2_HUMAN]	146.384	151.466	101.567	117.018	129.109	23.826	125.588	150.194	94.7854	185.483	139.013	38.3876	0.928756	18.4542
P21926	CD9 MIC3 TSPAN29 GIG2	CD9 antigen OS=Homo sapiens GN=CD9 PE=1 SV=4 - [CD9_HUMAN]	165.973	136.252	31.0994	181.831	128.789	67.8111	237.262	370.036	0	331.894	234.798	166.186	0.548509	52.653
Q15005	SPCS2 KIAA0102 SPC25	Signal peptidase complex subunit 2 OS=Homo sapiens GN=SPCS2 PE=1 SV=3 - [SPCS2_HUMAN]	154.365	165.426	194.359	0	128.538	87.3349	110.121	169.152	150.968	175.88	151.53	29.5438	0.848263	67.9451
Q9NPA0	EMC7 C11orf3 C15orf24 HT022 UNQ905/PRO1926	ER membrane protein complex subunit 7 OS=Homo sapiens GN=EMC7 PE=1 SV=1 - [EMC7_HUMAN]	91.2276	122.244	159.507	140.438	128.354	29.0531	112.602	142.358	72.417	146.104	118.371	34.1057	1.08434	22.6351
P55735	SEC13 D3S1231E SEC13L1 SEC13R	Protein SEC13 homolog OS=Homo sapiens GN=SEC13 PE=1 SV=3 - [SEC13_HUMAN]	158.295	126.56	64.5935	163.309	128.189	45.4123	104.567	166.525	119.62	216.572	151.821	50.5924	0.844345	35.426
Q9BSR8	YIPF4	Protein YIPF4 OS=Homo sapiens GN=YIPF4 PE=1 SV=1 - [YIPF4_HUMAN]	102.805	123.514	185.735	99.899	127.988	39.9076	53.4346	72.9369	55.4739	0	45.4614	31.5461	2.81532	31.1807
Q13561	DCTN2 DCTN50	Dynactin subunit 2 OS=Homo sapiens GN=DCTN2 PE=1 SV=4 - [DCTN2_HUMAN]	134.323	162.619	107.201	107.445	127.897	26.4166	57.201	65.8885	111.039	47.268	70.3492	28.1733	1.81803	20.6546
P46939	UTRN DMDL DRP1	Utrophin OS=Homo sapiens GN=UTRN PE=1 SV=2 - [UTRO_HUMAN]	142.213	140.963	124.606	103.727	127.877	17.9876	23.4477	32.2353	35.2418	78.5553	42.37	24.6371	3.0181	14.0663
Q8TED1	GPX8 UNQ847/PRO1785	Probable glutathione peroxidase 8 OS=Homo sapiens GN=GPX8 PE=1 SV=2 - [GPX8_HUMAN]	150.287	231.569	0	127.169	127.256	95.9267	0	0	0	0	0	0	#DIV/0!	75.3807
Q9UI14	RABAC1	Prenylated Rab acceptor protein 1 OS=Homo sapiens GN=RABAC1 PE=1 SV=1 - [PRAF1_HUMAN]	118.76	114.787	160.246	115.087	127.22	22.0912	103.311	176.854	160.369	0	110.134	79.8983	1.15514	17.3646
Q9H4A6	GOLPH3 GPP34	Golgi phosphoprotein 3 OS=Homo sapiens GN=GOLPH3 PE=1 SV=1 - [GOLP3_HUMAN]	130.78	105.216	148.818	121.808	126.656	18.1781	53.3442	67.2076	138.95	116.568	94.0173	40.4166	1.34715	14.3524
Q9H553	ALG2 UNQ666/PRO1298	Alpha-1,3/1,6-mannosyltransferase ALG2 OS=Homo sapiens GN=ALG2 PE=1 SV=1 - [ALG2_HUMAN]	179.299	185.872	0	134.63	124.95	86.3551	0	0	0	10.8255	2.70639	5.41277	46.1688	69.1114
P67812	SEC11A SEC11L1 SPC18 SPCS4A	Signal peptidase complex catalytic subunit SEC11A OS=Homo sapiens GN=SEC11A PE=1 SV=1 - [SC11A_HUMAN]	123.806	139	83.7469	151.615	124.542	29.4775	105.602	152.127	142.797	124.181	131.177	20.6313	0.949421	23.6687
Q96HC4	PDLIM5 ENH L9	PDZ and LIM domain protein 5 OS=Homo sapiens GN=PDLIM5 PE=1 SV=5 - [PDLI5_HUMAN]	160.706	152.795	0	184.498	124.5	84.0863	101.23	108.355	63.0642	136.819	102.367	30.3797	1.21621	67.5393
Q92692	NECTIN2 HVEB PRR2 PVRL2	Nectin-2 OS=Homo sapiens GN=NECTIN2 PE=1 SV=1 - [NECT2_HUMAN]	133.709	98.9846	122.684	142.136	124.378	18.7091	65.1664	62.6624	0	80.3759	52.0512	35.5726	2.38954	15.0421
Q9BXF6	RAB11FIP5 GAF1 KIAA0857 RIP11	Rab11 family-interacting protein 5 OS=Homo sapiens GN=RAB11FIP5 PE=1 SV=1 - [RFIP5_HUMAN]	142.455	153.178	121.06	80.5586	124.313	32.0798	37.6054	0	0	94.7021	33.0769	44.745	3.75831	25.8057
Q8WWM7	ATXN2L A2D A2LG A2LP A2RP	Ataxin-2-like protein OS=Homo sapiens GN=ATXN2L PE=1 SV=2 - [ATX2L_HUMAN]	187.792	169.197	62.4295	76.7703	124.047	63.5972	61.79	87.6537	0	134.546	70.9975	56.099	1.74721	51.2685
O00469	PLOD2	Procollagen-lysine,2-oxoglutarate 5-dioxygenase 2 OS=Homo sapiens GN=PLOD2 PE=1 SV=2 - [PLOD2_HUMAN]	175.468	173.494	82.1603	64.8542	123.994	58.7293	240.409	305.71	300.695	225.716	268.132	40.9886	0.462436	47.3646
P48651	PTDSS1 KIAA0024 PSSA	Phosphatidylserine synthase 1 OS=Homo sapiens GN=PTDSS1 PE=1 SV=1 - [PTSS1_HUMAN]	156.392	124.935	91.7303	121.136	123.548	26.4501	0	0	181.48	43.525	56.2513	85.9702	2.19636	21.4087
Q9UJS0	SLC25A13 ARALAR2	Calcium-binding mitochondrial carrier protein Aralar2 OS=Homo sapiens GN=SLC25A13 PE=1 SV=2 - [CMC2_HUMAN]	120.947	130.284	130.08	111.634	123.236	8.87639	107.785	142.895	118.947	216.628	146.564	48.9522	0.840837	7.20275
P51648	ALDH3A2 ALDH10 FALDH	Fatty aldehyde dehydrogenase OS=Homo sapiens GN=ALDH3A2 PE=1 SV=1 - [AL3A2_HUMAN]	112.638	108.734	170.395	100.938	123.176	31.8528	914.475	1010.9	722.555	494.286	785.553	228.186	0.156802	25.8596
Q8TB61	SLC35B2 PAPST1 PSEC0149	Adenosine 3'-phospho 5'-phosphosulfate transporter 1 OS=Homo sapiens GN=SLC35B2 PE=1 SV=1 - [S35B2_HUMAN]	148.613	128.704	119.946	93.638	122.725	22.8015	46.9169	0	0	52.1764	24.7733	28.6862	4.95393	18.5793
Q8TED4	SLC37A2	Glucose-6-phosphate exchanger SLC37A2 OS=Homo sapiens GN=SLC37A2 PE=2 SV=2 - [G6PT3_HUMAN]	197.01	181.299	0	110.929	122.31	89.7202	0	0	0	0	0	0	#DIV/0!	73.355
Q14789	GOLGB1	Golgin subfamily B member 1 OS=Homo sapiens GN=GOLGB1 PE=1 SV=2 - [GOGB1_HUMAN]	114.168	287.989	48.306	37.7674	122.058	115.672	0	41.5215	51.0332	245.114	84.4172	109.399	1.44589	94.7678
Q9Y5K6	CD2AP	CD2-associated protein OS=Homo sapiens GN=CD2AP PE=1 SV=1 - [CD2AP_HUMAN]	169.744	147.734	0	168.456	121.484	81.6146	22.483	0	14.3016	0	9.19616	11.1317	13.2102	67.1816
P50148	GNAQ GAQ	Guanine nucleotide-binding protein G(q) subunit alpha OS=Homo sapiens GN=GNAQ PE=1 SV=4 - [GNAQ_HUMAN]	101.232	96.2356	91.5223	194.113	120.776	49.0519	213.194	253.137	240.139	173.418	219.972	35.2129	0.54905	40.614
P52789	HK2	Hexokinase-2 OS=Homo sapiens GN=HK2 PE=1 SV=2 - [HXK2_HUMAN]	89.3222	98.5112	135.043	156.581	119.864	31.4497	0	270.402	293.028	104.222	166.913	139.529	0.718124	26.2378
Q10713	PMPCA INPP5E KIAA0123 MPPA	Mitochondrial-processing peptidase subunit alpha OS=Homo sapiens GN=PMPCA PE=1 SV=2 - [MPPA_HUMAN]	171.074	167.553	0	140.218	119.711	80.9903	474.824	470.512	0	389.608	333.736	225.917	0.358701	67.6547
O14786	NRP1 NRP VEGF165R	Neuropilin-1 OS=Homo sapiens GN=NRP1 PE=1 SV=3 - [NRP1_HUMAN]	131.116	137.918	150.055	59.6433	119.683	40.786	0	0	0	0	0	0	#DIV/0!	34.0783
P08648	ITGA5 FNRA	Integrin alpha-5 OS=Homo sapiens GN=ITGA5 PE=1 SV=2 - [ITA5_HUMAN]	116.734	116.989	120.493	122.818	119.258	2.9277	39.4685	80.9297	0	168.494	72.2231	72.1873	1.65125	2.45492
Q99497	PARK7	Protein/nucleic acid deglycase DJ-1 OS=Homo sapiens GN=PARK7 PE=1 SV=2 - [PARK7_HUMAN]	136.232	108.835	0	231.915	119.245	95.4128	270.54	253.825	0	178.737	175.775	123.798	0.678396	80.0138
P53675	CLTCL1	Clathrin heavy chain 2 OS=Homo sapiens GN=CLTCL1 PE=1 SV=2 - [CLH2_HUMAN]	0	0	474.574	0	118.643	237.287	0	0	284.174	0	71.0434	142.087	1.67001	200
Q14728	MFSD10 TETRAN	Major facilitator superfamily domain-containing protein 10 OS=Homo sapiens GN=MFSD10 PE=1 SV=1 - [MFS10_HUMAN]	103.459	121.268	120.022	129.42	118.542	10.8851	64.0089	73.5067	110.772	208.786	114.268	66.1647	1.0374	9.18248
P36897	TGFBR1	TGF-beta receptor type-1 OS=Homo sapiens GN=TGFBR1 PE=1 SV=1 - [TGFR1_HUMAN]	140.261	121.108	211.405	0	118.194	87.8514	0	0	0	0	0	0	#DIV/0!	74.3284
Q9ULC3	RAB23 HSPC137	Ras-related protein Rab-23 OS=Homo sapiens GN=RAB23 PE=1 SV=1 - [RAB23_HUMAN]	135.069	99.5942	128.66	107.975	117.824	16.7742	44.1107	46.8425	0	0	22.7383	26.2796	5.18176	14.2366
Q96PD2	DCBLD2	Discoidin, CUB and LCCL domain-containing protein 2 OS=Homo sapiens GN=DCBLD2 PE=1 SV=1 - [DCBD2_HUMAN]	174.186	179.598	116.684	0	117.617	83.4192	0	0	0	0	0	0	#DIV/0!	70.9244
O95870	ABHD16A BAT5 G5 NG26 PP199	Protein ABHD16A OS=Homo sapiens GN=ABHD16A PE=1 SV=3 - [ABHGA_HUMAN]	134.989	159.7	91.0473	83.1458	117.221	36.3611	0	0	0	0	0	0	#DIV/0!	31.0194
P53007	SLC25A1 SLC20A3	Tricarboxylate transport protein, mitochondrial OS=Homo sapiens GN=SLC25A1 PE=1 SV=2 - [TXTP_HUMAN]	143.099	124.073	198.057	0	116.307	83.643	88.9589	130.913	106.039	168.048	123.49	34.3387	0.941837	71.9156
P30481	HLA-B	HLA class I histocompatibility antigen, B-44 alpha chain OS=Homo sapiens GN=HLA-B PE=1 SV=1 - [1B44_HUMAN]	0	0	461.611	0	115.403	230.805	0	0	295.229	0	73.8073	147.615	1.56357	200
P30483	HLA-B	HLA class I histocompatibility antigen, B-45 alpha chain OS=Homo sapiens GN=HLA-B PE=1 SV=1 - [1B45_HUMAN]	0	0	461.611	0	115.403	230.805	0	0	295.229	0	73.8073	147.615	1.56357	200
P30487	HLA-B	HLA class I histocompatibility antigen, B-49 alpha chain OS=Homo sapiens GN=HLA-B PE=1 SV=2 - [1B49_HUMAN]	0	0	461.611	0	115.403	230.805	0	0	295.229	0	73.8073	147.615	1.56357	200
P30488	HLA-B	HLA class I histocompatibility antigen, B-50 alpha chain OS=Homo sapiens GN=HLA-B PE=1 SV=1 - [1B50_HUMAN]	0	0	461.611	0	115.403	230.805	0	0	295.229	0	73.8073	147.615	1.56357	200
Q99653	CHP1 CHP	Calcineurin B homologous protein 1 OS=Homo sapiens GN=CHP1 PE=1 SV=3 - [CHP1_HUMAN]	102.461	114.955	84.7995	159.335	115.388	31.803	51.2471	62.8783	0	83.9372	49.5157	35.6754	2.33033	27.5619
Q9BRQ8	AIFM2 AMID PRG3	Apoptosis-inducing factor 2 OS=Homo sapiens GN=AIFM2 PE=1 SV=1 - [AIFM2_HUMAN]	188.137	160.27	0	112.223	115.157	82.9277	0	0	0	0	0	0	#DIV/0!	72.0125
Q16555	DPYSL2	Dihydropyrimidinase-related protein 2 OS=Homo sapiens GN=DPYSL2 PE=1 SV=1 - [DPYL2_HUMAN]	133.539	121.348	129.341	69.103	113.333	29.9169	0	0	67.0046	0	16.7512	33.5023	6.76566	26.3974
Q8N766	EMC1 KIAA0090 PSEC0263	ER membrane protein complex subunit 1 OS=Homo sapiens GN=EMC1 PE=1 SV=1 - [EMC1_HUMAN]	105.336	119.22	52.1688	175.983	113.177	50.8743	67.0069	103.699	84.1914	128.116	95.7533	26.2709	1.18196	44.9512
Q9UBX3	SLC25A10 DIC	Mitochondrial dicarboxylate carrier OS=Homo sapiens GN=SLC25A10 PE=1 SV=2 - [DIC_HUMAN]	86.3029	97.2557	146.484	122.442	113.121	26.9005	46.5915	0	0	81.9974	32.1472	39.8354	3.51885	23.7803
Q96FZ7	CHMP6	Charged multivesicular body protein 6 OS=Homo sapiens GN=CHMP6 PE=1 SV=3 - [CHMP6_HUMAN]	306.504	0	0	144.641	112.786	146.04	71.509	128.922	20.439	0	55.2175	57.6086	2.04259	129.484
P35221	CTNNA1	Catenin alpha-1 OS=Homo sapiens GN=CTNNA1 PE=1 SV=1 - [CTNA1_HUMAN]	92.1865	90.8941	150.42	117.082	112.646	27.9181	865.949	1037.48	804.877	455.237	790.887	244.473	0.142429	24.784
O60664	PLIN3 M6PRBP1 TIP47	Perilipin-3 OS=Homo sapiens GN=PLIN3 PE=1 SV=3 - [PLIN3_HUMAN]	139.441	135.633	99.7953	75.2821	112.538	30.5916	71.5781	105.607	145.753	174.866	124.451	45.2624	0.904274	27.1834
P08240	SRPRA SRPR	Signal recognition particle receptor subunit alpha OS=Homo sapiens GN=SRPRA PE=1 SV=2 - [SRPRA_HUMAN]	98.2677	108.187	132.109	111.443	112.502	14.2221	56.9643	64.8017	63.5417	130.947	79.0637	34.7592	1.42292	12.6417
Q9H0V9	LMAN2L VIPL PSEC0028 UNQ368/PRO704	VIP36-like protein OS=Homo sapiens GN=LMAN2L PE=1 SV=1 - [LMA2L_HUMAN]	88.4839	154.774	58.7564	147.367	112.346	46.4324	0	39.2659	0	0	9.81648	19.633	11.4446	41.33
O60749	SNX2 TRG9	Sorting nexin-2 OS=Homo sapiens GN=SNX2 PE=1 SV=2 - [SNX2_HUMAN]	105.38	90.2594	159.822	92.1748	111.909	32.6415	92.4146	125.261	109.528	122.047	112.313	14.9008	0.996406	29.1679
Q8N5M9	JAGN1	Protein jagunal homolog 1 OS=Homo sapiens GN=JAGN1 PE=1 SV=1 - [JAGN1_HUMAN]	120.754	89.2273	130.429	105.035	111.361	18.0901	0	85.1068	0	81.4413	41.637	48.1016	2.67457	16.2445
P56556	NDUFA6 LYRM6 NADHB14	NADH dehydrogenase [ubiquinone] 1 alpha subcomplex subunit 6 OS=Homo sapiens GN=NDUFA6 PE=1 SV=3 - [NDUA6_HUMAN]	74.0848	93.5918	199.153	77.6088	111.11	59.3061	69.6065	135.205	0	123.24	82.0129	61.6688	1.35478	53.3762
Q8NF37	LPCAT1 AYTL2 PFAAP3	Lysophosphatidylcholine acyltransferase 1 OS=Homo sapiens GN=LPCAT1 PE=1 SV=2 - [PCAT1_HUMAN]	114.658	118.356	104.594	106.355	110.991	6.58564	80.8685	90.1233	0	123.77	73.6903	52.4715	1.50618	5.93351
P53801	PTTG1IP	Pituitary tumor-transforming gene 1 protein-interacting protein OS=Homo sapiens GN=PTTG1IP PE=1 SV=1 - [PTTG_HUMAN]	224.82	139.269	78.9862	0	110.769	95.0436	0	0	0	0	0	0	#DIV/0!	85.8036
P14406	COX7A2 COX7AL	Cytochrome c oxidase subunit 7A2, mitochondrial OS=Homo sapiens GN=COX7A2 PE=1 SV=1 - [CX7A2_HUMAN]	142.009	169.719	0	130.354	110.52	75.5074	288.366	225.633	263.029	278.992	264.005	27.6373	0.41863	68.3199
Q9BW27	NUP85 NUP75 PCNT1	Nuclear pore complex protein Nup85 OS=Homo sapiens GN=NUP85 PE=1 SV=1 - [NUP85_HUMAN]	133.922	118.3	75.9772	113.304	110.376	24.5565	99.0718	87.2424	110.952	86.3407	95.9018	11.5898	1.15092	22.2481
Q969X5	ERGIC1 ERGIC32 KIAA1181 HT034	Endoplasmic reticulum-Golgi intermediate compartment protein 1 OS=Homo sapiens GN=ERGIC1 PE=1 SV=1 - [ERGI1_HUMAN]	97.7315	91.7674	120.788	130.621	110.227	18.4783	387.836	433.091	301.045	302.831	356.201	65.3283	0.309452	16.7639
Q96EE3	SEH1L SEC13L SEH1	Nucleoporin SEH1 OS=Homo sapiens GN=SEH1L PE=1 SV=3 - [SEH1_HUMAN]	125.161	184.338	0	130.694	110.048	78.0689	30.1047	79.3112	0	132.529	60.4862	58.0981	1.8194	70.9406
P22413	ENPP1 M6S1 NPPS PC1 PDNP1	Ectonucleotide pyrophosphatase/phosphodiesterase family member 1 OS=Homo sapiens GN=ENPP1 PE=1 SV=2 - [ENPP1_HUMAN]	85.5145	104.417	185.955	64.264	110.038	53.2029	0	0	0	0	0	0	#DIV/0!	48.3497
Q07812	BAX BCL2L4	Apoptosis regulator BAX OS=Homo sapiens GN=BAX PE=1 SV=1 - [BAX_HUMAN]	121.54	137.231	88.766	90.8273	109.591	23.7521	70.8873	79.0406	94.1904	73.4492	79.3919	10.4365	1.38038	21.6734
Q9NVI7	ATAD3A	ATPase family AAA domain-containing protein 3A OS=Homo sapiens GN=ATAD3A PE=1 SV=2 - [ATD3A_HUMAN]	91.2097	80.2511	154.707	112.063	109.558	32.8645	95.8712	93.7499	102.621	183.504	118.936	43.211	0.921145	29.9974
O14880	MGST3	Microsomal glutathione S-transferase 3 OS=Homo sapiens GN=MGST3 PE=1 SV=1 - [MGST3_HUMAN]	121.498	160.821	64.3832	91.4334	109.534	41.3912	201.909	201.593	117.911	574.834	274.062	204.373	0.399669	37.7885
Q8IV08	PLD3	Phospholipase D3 OS=Homo sapiens GN=PLD3 PE=1 SV=1 - [PLD3_HUMAN]	100.165	127.614	130.476	79.0774	109.333	24.363	95.5261	94.3349	0	140.552	82.6032	59.1212	1.32359	22.2833
Q15800	MSMO1 DESP4 ERG25 SC4MOL	Methylsterol monooxygenase 1 OS=Homo sapiens GN=MSMO1 PE=1 SV=1 - [MSMO1_HUMAN]	235.543	201.294	0	0	109.209	126.877	0	136.305	0	382.6	129.726	180.413	0.841844	116.178
P07942	LAMB1	Laminin subunit beta-1 OS=Homo sapiens GN=LAMB1 PE=1 SV=2 - [LAMB1_HUMAN]	109.984	131.792	87.4944	106.226	108.874	18.1711	37.6751	139.133	208.215	124.801	127.456	70.0618	0.85421	16.69
P43121	MCAM MUC18	Cell surface glycoprotein MUC18 OS=Homo sapiens GN=MCAM PE=1 SV=2 - [MUC18_HUMAN]	117.359	130.416	82.8512	103.809	108.609	20.3194	0	0	0	0	0	0	#DIV/0!	18.7087
O14672	ADAM10 KUZ MADM	Disintegrin and metalloproteinase domain-containing protein 10 OS=Homo sapiens GN=ADAM10 PE=1 SV=1 - [ADA10_HUMAN]	129.295	117.036	98.3155	88.2133	108.215	18.4412	0	37.4319	0	61.1841	24.654	30.0742	4.38934	17.0412
O14817	TSPAN4 NAG2 TM4SF7	Tetraspanin-4 OS=Homo sapiens GN=TSPAN4 PE=1 SV=1 - [TSN4_HUMAN]	123.967	144.457	90.188	72.1481	107.69	32.5897	0	0	0	56.801	14.2003	28.4005	7.58365	30.2625
P51159	RAB27A RAB27	Ras-related protein Rab-27A OS=Homo sapiens GN=RAB27A PE=1 SV=3 - [RB27A_HUMAN]	121.411	151.766	71.7406	85.6637	107.645	36.0946	0	68.7206	0	0	17.1801	34.3603	6.26568	33.531
Q9BXK5	BCL2L13 MIL1 CD003	Bcl-2-like protein 13 OS=Homo sapiens GN=BCL2L13 PE=1 SV=1 - [B2L13_HUMAN]	79.7492	95.6474	117.304	137.702	107.601	25.2903	584.055	649.943	349.576	299.962	470.884	172.047	0.228508	23.5039
O14656	TOR1A DQ2 DYT1 TA TORA	Torsin-1A OS=Homo sapiens GN=TOR1A PE=1 SV=1 - [TOR1A_HUMAN]	120.142	127.429	99.2414	82.6658	107.37	20.346	52.4662	50.1102	82.7503	74.2435	64.8926	16.117	1.65458	18.9495
Q8NHP6	MOSPD2	Motile sperm domain-containing protein 2 OS=Homo sapiens GN=MOSPD2 PE=1 SV=1 - [MSPD2_HUMAN]	97.494	124.997	84.1581	119.916	106.641	19.1688	0	0	0	0	0	0	#DIV/0!	17.975
P13164	IFITM1 CD225 IFI17	Interferon-induced transmembrane protein 1 OS=Homo sapiens GN=IFITM1 PE=1 SV=3 - [IFM1_HUMAN]	328.91	0	0	96.5614	106.368	155.187	0	36.4176	0	0	9.1044	18.2088	11.6831	145.897
Q7Z7N9	TMEM179B	Transmembrane protein 179B OS=Homo sapiens GN=TMEM179B PE=1 SV=1 - [T179B_HUMAN]	136.63	150.25	138.001	0	106.22	71.0778	0	0	124.441	0	31.1102	62.2203	3.41433	66.9154
P46060	RANGAP1	Ran GTPase-activating protein 1 OS=Homo sapiens GN=RANGAP1 PE=1 SV=1 - [RAGP1_HUMAN]	0	0	131.116	292.257	105.843	138.798	201.708	229.088	253.797	0	171.148	116.065	0.618431	131.135
P30049	ATP5F1D ATP5D	ATP synthase subunit delta, mitochondrial OS=Homo sapiens GN=ATP5D PE=1 SV=2 - [ATPD_HUMAN]	44.5862	33.5009	0	344.481	105.642	160.35	613.357	9.71466	0	120.617	185.922	290.162	0.568206	151.786
O95674	CDS2	Phosphatidate cytidylyltransferase 2 OS=Homo sapiens GN=CDS2 PE=1 SV=1 - [CDS2_HUMAN]	119.985	127.4	87.614	87.5117	105.628	21.0778	0	67.1597	89.694	88.0114	61.2163	42.0782	1.72548	19.9548
O95810	CAVIN2 SDPR	Caveolae-associated protein 2 OS=Homo sapiens GN=CAVIN2 PE=1 SV=3 - [CAVN2_HUMAN]	120.062	109.928	71.3533	120.099	105.36	23.1712	329.579	386.888	518.764	360.273	398.876	83.2848	0.264144	21.9923
Q9NVA1	UQCC1 BZFB C20orf44 UQCC	Ubiquinol-cytochrome-c reductase complex assembly factor 1 OS=Homo sapiens GN=UQCC1 PE=1 SV=3 - [UQCC1_HUMAN]	119.009	140.293	78.0282	82.818	105.037	29.7847	53.5137	72.7757	47.7212	48.4584	55.6172	11.7251	1.88857	28.3564
P18206	VCL	Vinculin OS=Homo sapiens GN=VCL PE=1 SV=4 - [VINC_HUMAN]	102.659	109.139	97.8108	108.44	104.512	5.32838	76.1983	129.464	59.1947	130.111	98.7418	36.5149	1.05844	5.09833
P42167	TMPO LAP2	Lamina-associated polypeptide 2, isoforms beta/gamma OS=Homo sapiens GN=TMPO PE=1 SV=2 - [LAP2B_HUMAN]	96.2914	145.591	48.5056	127.565	104.488	42.5173	0	55.7021	0	0	13.9255	27.851	7.50335	40.6911
Q9Y5J7	TIMM9 TIM9 TIM9A TIMM9A	Mitochondrial import inner membrane translocase subunit Tim9 OS=Homo sapiens GN=TIMM9 PE=1 SV=1 - [TIM9_HUMAN]	153.241	261.265	0	0	103.627	127.526	0	0	0	180.259	45.0649	90.1297	2.2995	123.063
Q8NEW0	SLC30A7 ZNT7 ZNTL2	Zinc transporter 7 OS=Homo sapiens GN=SLC30A7 PE=2 SV=1 - [ZNT7_HUMAN]	142.291	144.937	62.8474	63.0999	103.294	46.5704	0	56.9193	75.2978	141.227	68.3611	58.2001	1.511	45.0853
O95864	FADS2	Fatty acid desaturase 2 OS=Homo sapiens GN=FADS2 PE=1 SV=1 - [FADS2_HUMAN]	70.135	152.963	137.111	51.8567	103.016	49.5163	0	0	0	0	0	0	#DIV/0!	48.0665
Q6UW68	TMEM205 UNQ501/PRO1018	Transmembrane protein 205 OS=Homo sapiens GN=TMEM205 PE=1 SV=1 - [TM205_HUMAN]	0	0	0	409.699	102.425	204.849	143.996	195.351	0	0	84.8367	100.179	1.20732	200
Q8TCZ2	CD99L2 MIC2L1 UNQ1964/PRO4486	CD99 antigen-like protein 2 OS=Homo sapiens GN=CD99L2 PE=1 SV=1 - [C99L2_HUMAN]	204.899	203.429	0	0	102.082	117.876	0	0	0	0	0	0	#DIV/0!	115.472
Q01518	CAP1 CAP	Adenylyl cyclase-associated protein 1 OS=Homo sapiens GN=CAP1 PE=1 SV=5 - [CAP1_HUMAN]	95.4516	82.0056	189.983	40.0291	101.867	63.3086	42.5303	105.356	126.818	204.345	119.762	66.7739	0.850578	62.1481
Q9BVL2	NUP58 KIAA0410 NUPL1	Nucleoporin p58/p45 OS=Homo sapiens GN=NUP58 PE=1 SV=1 - [NUP58_HUMAN]	58.0056	73.6253	164.921	110.647	101.8	47.5192	104.071	107.297	0	151.061	90.6073	64.0942	1.12353	46.6792
Q9UHA4	LAMTOR3 MAP2K1IP1 MAPKSP1 PRO2783	Ragulator complex protein LAMTOR3 OS=Homo sapiens GN=LAMTOR3 PE=1 SV=1 - [LTOR3_HUMAN]	123.245	97.3812	117.271	69.1153	101.753	24.4065	142.522	171.21	153.528	220.043	171.826	34.2483	0.592188	23.986
O15427	SLC16A3 MCT4	Monocarboxylate transporter 4 OS=Homo sapiens GN=SLC16A3 PE=1 SV=1 - [MOT4_HUMAN]	129.292	94.2421	109.439	71.1847	101.039	24.5373	113.723	118.993	208.074	110.152	137.735	47.0325	0.733574	24.2849
Q8N4V1	MMGT1 EMC5 TMEM32	Membrane magnesium transporter 1 OS=Homo sapiens GN=MMGT1 PE=1 SV=1 - [MMGT1_HUMAN]	196.252	110.087	0	97.1828	100.881	80.3557	118.054	0	0	314.15	108.051	148.242	0.93364	79.6543
P37235	HPCAL1 BDR1	Hippocalcin-like protein 1 OS=Homo sapiens GN=HPCAL1 PE=1 SV=3 - [HPCL1_HUMAN]	116.166	113.507	62.4621	110.441	100.644	25.562	0	0	0	0	0	0	#DIV/0!	25.3984
O60831	PRAF2 JM4	PRA1 family protein 2 OS=Homo sapiens GN=PRAF2 PE=1 SV=1 - [PRAF2_HUMAN]	188.894	213.32	0	0	100.554	116.537	0	0	0	49.8125	12.4531	24.9062	8.07457	115.895
Q6RW13	AGTRAP ATRAP	Type-1 angiotensin II receptor-associated protein OS=Homo sapiens GN=AGTRAP PE=1 SV=1 - [ATRAP_HUMAN]	142.685	132.265	55.9688	67.3356	99.5636	44.2266	120.6	199.623	175.448	382.066	219.434	113.35	0.453729	44.4205
P11234	RALB	Ras-related protein Ral-B OS=Homo sapiens GN=RALB PE=1 SV=1 - [RALB_HUMAN]	129.537	119.431	148.755	0	99.4309	67.3938	238.632	319.004	99.132	288.756	236.381	97.3174	0.420638	67.7796
Q96KA5	CLPTM1L CRR9	Cleft lip and palate transmembrane protein 1-like protein OS=Homo sapiens GN=CLPTM1L PE=1 SV=1 - [CLP1L_HUMAN]	98.5906	101.736	103.564	92.5093	99.0999	4.85014	49.2171	63.2995	0	141.275	63.4479	58.5527	1.56191	4.89419
P36406	TRIM23	E3 ubiquitin-protein ligase TRIM23 OS=Homo sapiens GN=TRIM23 PE=1 SV=1 - [TRI23_HUMAN]	0	0	396.28	0	99.07	198.14	0	0	688.254	0	172.064	344.127	0.575776	200
Q9NXW2	DNAJB12	DnaJ homolog subfamily B member 12 OS=Homo sapiens GN=DNAJB12 PE=1 SV=4 - [DJB12_HUMAN]	110.548	148.662	62.6327	73.6059	98.8621	39.0171	0	40.6814	0	68.1873	27.2172	33.3736	3.63234	39.4662
Q02338	BDH1 BDH SDR9C1	D-beta-hydroxybutyrate dehydrogenase, mitochondrial OS=Homo sapiens GN=BDH1 PE=1 SV=3 - [BDH_HUMAN]	96.4606	103.027	0	195.708	98.7988	79.9498	0	0	0	0	0	0	#DIV/0!	80.9218
Q8NHH9	ATL2 ARL6IP2	Atlastin-2 OS=Homo sapiens GN=ATL2 PE=1 SV=2 - [ATLA2_HUMAN]	85.0789	83.4369	132.432	92.9893	98.4843	23.0127	52.7414	44.9177	0	25.1819	30.7103	23.5294	3.20688	23.3669
Q9BUB7	TMEM70	Transmembrane protein 70, mitochondrial OS=Homo sapiens GN=TMEM70 PE=1 SV=2 - [TMM70_HUMAN]	132.247	113.841	145.63	0	97.9297	66.5744	98.5014	116.86	126.663	158.578	125.151	25.1568	0.782493	67.9818
Q9NVZ3	NECAP2	Adaptin ear-binding coat-associated protein 2 OS=Homo sapiens GN=NECAP2 PE=1 SV=1 - [NECP2_HUMAN]	95.9759	115.909	179.121	0	97.7514	74.1827	68.5568	117.018	74.1706	0	64.9364	48.3997	1.50534	75.8891
Q16706	MAN2A1 MANA2	Alpha-mannosidase 2 OS=Homo sapiens GN=MAN2A1 PE=1 SV=2 - [MA2A1_HUMAN]	81.1412	99.5973	120.767	88.6769	97.5455	17.2355	32.6804	49.5453	76.27	65.5053	56.0003	19.0324	1.74188	17.6692
P61923	COPZ1 COPZ CGI-120 HSPC181	Coatomer subunit zeta-1 OS=Homo sapiens GN=COPZ1 PE=1 SV=1 - [COPZ1_HUMAN]	117.128	76.2979	31.2698	163.93	97.1562	56.6676	30.6297	33.3511	0	0	15.9952	18.503	6.07409	58.3262
Q96RT1	ERBIN ERBB2IP KIAA1225 LAP2	Erbin OS=Homo sapiens GN=ERBIN PE=1 SV=2 - [ERBIN_HUMAN]	86.4121	74.1443	118.13	108.725	96.8528	20.1523	50.1123	58.7036	0	43.3908	38.0517	26.1304	2.5453	20.8071
Q9Y2R0	COA3	Cytochrome c oxidase assembly factor 3 homolog, mitochondrial OS=Homo sapiens GN=COA3 PE=1 SV=1 - [COA3_HUMAN]	115.126	144.817	125.205	0	96.2871	65.3644	0	0	57.3287	0	14.3322	28.6643	6.71826	67.8849
O14548	COX7A2L COX7AR COX7RP	Cytochrome c oxidase subunit 7A-related protein, mitochondrial OS=Homo sapiens GN=COX7A2L PE=1 SV=2 - [COX7R_HUMAN]	108.692	91.8242	71.8399	112.442	96.1994	18.5509	117.82	208.969	0	185.966	128.189	93.8147	0.75045	19.2838
P15291	B4GALT1 GGTB2	Beta-1,4-galactosyltransferase 1 OS=Homo sapiens GN=B4GALT1 PE=1 SV=5 - [B4GT1_HUMAN]	88.0736	53.8418	146.578	95.6385	96.033	38.2902	51.0928	76.1872	88.743	129.081	86.2759	32.5473	1.11309	39.8719
Q9UMY4	SNX12	Sorting nexin-12 OS=Homo sapiens GN=SNX12 PE=1 SV=3 - [SNX12_HUMAN]	82.2014	90.0441	122.571	89.2583	96.0188	18.0495	0	69.2655	65.3809	57.1017	47.937	32.3581	2.00302	18.7979
O14925	TIMM23 TIM23	Mitochondrial import inner membrane translocase subunit Tim23 OS=Homo sapiens GN=TIMM23 PE=1 SV=1 - [TIM23_HUMAN]	73.6574	103.715	94.6734	111.866	95.978	16.454	69.5559	78.4095	0	126.897	68.7157	52.2865	1.39674	17.1435
P17655	CAPN2 CANPL2	Calpain-2 catalytic subunit OS=Homo sapiens GN=CAPN2 PE=1 SV=6 - [CAN2_HUMAN]	122.042	134.513	39.1152	87.3987	95.7673	42.7049	21.2604	48.4488	0	67.0469	34.189	29.5467	2.80111	44.5923
Q99523	SORT1	Sortilin OS=Homo sapiens GN=SORT1 PE=1 SV=3 - [SORT_HUMAN]	30.2611	82.3188	164.373	105.61	95.6407	55.6041	0	0	0	0	0	0	#DIV/0!	58.1386
O94855	SEC24D KIAA0755	Protein transport protein Sec24D OS=Homo sapiens GN=SEC24D PE=1 SV=2 - [SC24D_HUMAN]	113.275	81.4792	88.5654	98.8592	95.5447	13.807	61.1385	50.7452	0	68.3077	45.0479	30.8853	2.12096	14.4508
A1L0T0	ILVBL AHAS	Acetolactate synthase-like protein OS=Homo sapiens GN=ILVBL PE=1 SV=2 - [ILVBL_HUMAN]	84.5391	91.132	113.116	91.9694	95.1892	12.4047	37.9465	40.5708	0	59.518	34.5088	24.9324	2.7584	13.0317
Q15643	TRIP11	Thyroid receptor-interacting protein 11 OS=Homo sapiens GN=TRIP11 PE=1 SV=3 - [TRIPB_HUMAN]	109.807	133.88	74.6049	61.9042	95.049	32.8743	0	0	22.5115	0	5.62787	11.2557	16.889	34.5867
Q13586	STIM1 GOK	Stromal interaction molecule 1 OS=Homo sapiens GN=STIM1 PE=1 SV=3 - [STIM1_HUMAN]	94.7066	102.111	103.585	78.838	94.8101	11.3345	122.175	137.882	165.869	103.669	132.399	26.3324	0.716095	11.955
Q9Y696	CLIC4	Chloride intracellular channel protein 4 OS=Homo sapiens GN=CLIC4 PE=1 SV=4 - [CLIC4_HUMAN]	94.7445	143.547	0	139.973	94.5662	66.8424	48.2842	48.1183	0	22.0686	29.6178	23.2731	3.19289	70.6832
Q9HCU5	PREB SEC12	Prolactin regulatory element-binding protein OS=Homo sapiens GN=PREB PE=1 SV=2 - [PREB_HUMAN]	90.6781	114.643	91.0715	81.5538	94.4867	14.1388	66.5664	90.9173	0	47.2191	51.1757	38.5179	1.84632	14.9638
P30511	HLA-F HLA-5.4 HLAF	HLA class I histocompatibility antigen, alpha chain F OS=Homo sapiens GN=HLA-F PE=1 SV=3 - [HLAF_HUMAN]	180.135	151.632	0	45.1011	94.2171	85.5718	0	0	0	0	0	0	#DIV/0!	90.8241
O94823	ATP10B ATPVB KIAA0715	Probable phospholipid-transporting ATPase VB OS=Homo sapiens GN=ATP10B PE=2 SV=2 - [AT10B_HUMAN]	0	376.799	0	0	94.1998	188.4	0	0	0	0	0	0	#DIV/0!	200
Q9BTU6	PI4K2A	Phosphatidylinositol 4-kinase type 2-alpha OS=Homo sapiens GN=PI4K2A PE=1 SV=1 - [P4K2A_HUMAN]	66.8163	103.572	118.319	86.7903	93.8743	22.1654	48.8769	59.1984	30.7901	55.754	48.6548	12.6592	1.92939	23.6117
Q15904	ATP6AP1 ATP6IP1 ATP6S1 VATPS1 XAP3	V-type proton ATPase subunit S1 OS=Homo sapiens GN=ATP6AP1 PE=1 SV=2 - [VAS1_HUMAN]	92.9528	98.162	128.566	55.677	93.8395	29.8987	73.0843	121.998	83.2511	69.1887	86.8805	24.1504	1.0801	31.8615
Q16643	DBN1 D0S117E	Drebrin OS=Homo sapiens GN=DBN1 PE=1 SV=4 - [DREB_HUMAN]	110.169	62.4997	75.6234	125.59	93.4707	29.3726	478.658	511.787	263.565	344.512	399.631	116.012	0.233893	31.4244
Q9UKM7	MAN1B1 UNQ747/PRO1477	Endoplasmic reticulum mannosyl-oligosaccharide 1,2-alpha-mannosidase OS=Homo sapiens GN=MAN1B1 PE=1 SV=2 - [MA1B1_HUMAN]	149.72	141.289	82.1266	0	93.2838	69.0793	25.8323	84.089	0	153.106	65.7568	68.0291	1.41862	74.0528
O95487	SEC24B	Protein transport protein Sec24B OS=Homo sapiens GN=SEC24B PE=1 SV=2 - [SC24B_HUMAN]	124.494	121.971	57.8793	68.3577	93.1756	34.9848	20.2684	48.3396	34.2142	31.3997	33.5555	11.5499	2.77676	37.5472
Q99735	MGST2 GST2	Microsomal glutathione S-transferase 2 OS=Homo sapiens GN=MGST2 PE=1 SV=1 - [MGST2_HUMAN]	184.422	187.561	0	0	92.9957	107.39	215.273	297.322	195.038	546.565	313.55	161.517	0.29659	115.478
Q06481	APLP2 APPL2	Amyloid-like protein 2 OS=Homo sapiens GN=APLP2 PE=1 SV=2 - [APLP2_HUMAN]	52.1583	67.3969	59.1735	193.039	92.9418	67.0211	14.2944	8.96935	0	49.6883	18.238	21.7808	5.09605	72.1109
Q14126	DSG2 CDHF5	Desmoglein-2 OS=Homo sapiens GN=DSG2 PE=1 SV=2 - [DSG2_HUMAN]	84.7254	98.0366	125.843	63.0424	92.9117	26.2672	268.915	292.584	442.121	358.949	340.642	77.6479	0.272755	28.2712
Q7Z7H5	TMED4	Transmembrane emp24 domain-containing protein 4 OS=Homo sapiens GN=TMED4 PE=1 SV=1 - [TMED4_HUMAN]	132.206	111.282	44.9109	81.808	92.5519	37.8964	0	85.7206	249.001	0	83.6803	117.388	1.10602	40.9461
O15031	PLXNB2 KIAA0315	Plexin-B2 OS=Homo sapiens GN=PLXNB2 PE=1 SV=3 - [PLXB2_HUMAN]	118.551	154.529	41.9934	54.0068	92.27	53.4124	57.496	77.3109	48.6812	97.2769	70.1912	21.6655	1.31455	57.8871
Q16850	CYP51A1 CYP51	Lanosterol 14-alpha demethylase OS=Homo sapiens GN=CYP51A1 PE=1 SV=3 - [CP51A_HUMAN]	94.9578	77.1401	134.191	61.4568	91.9364	31.3182	37.9606	48.5238	32.7393	74.1698	48.3484	18.424	1.90154	34.0651
Q9Y6E0	STK24 MST3 STK3	Serine/threonine-protein kinase 24 OS=Homo sapiens GN=STK24 PE=1 SV=1 - [STK24_HUMAN]	122.431	103.085	66.3345	75.7947	91.9113	25.627	78.5916	81.9004	114.989	120.97	99.1126	21.9633	0.927342	27.8823
Q07817	BCL2L1 BCL2L BCLX	Bcl-2-like protein 1 OS=Homo sapiens GN=BCL2L1 PE=1 SV=1 - [B2CL1_HUMAN]	65.4706	116.554	95.5931	88.4337	91.5129	21.0666	0	0	0	0	0	0	#DIV/0!	23.0203
A6NIZ1		Ras-related protein Rap-1b-like protein OS=Homo sapiens PE=2 SV=1 - [RP1BL_HUMAN]	0	0	364.849	0	91.2121	182.424	0	0	426.844	0	106.711	213.422	0.854758	200
Q02978	SLC25A11 SLC20A4	Mitochondrial 2-oxoglutarate/malate carrier protein OS=Homo sapiens GN=SLC25A11 PE=1 SV=3 - [M2OM_HUMAN]	79.952	91.5816	68.0038	123.517	90.7637	23.8633	89.1669	105.521	77.9548	126.753	99.8489	21.209	0.90901	26.2917
Q08431	MFGE8	Lactadherin OS=Homo sapiens GN=MFGE8 PE=1 SV=2 - [MFGM_HUMAN]	70.3172	53.8287	237.54	0	90.4215	102.572	0	0	0	0	0	0	#DIV/0!	113.438
O75165	DNAJC13 KIAA0678 RME8	DnaJ homolog subfamily C member 13 OS=Homo sapiens GN=DNAJC13 PE=1 SV=5 - [DJC13_HUMAN]	116.851	108.666	61.3352	74.7569	90.4022	26.6005	0	70.3872	0	60.6559	32.7608	38.0369	2.75946	29.4246
P17693	HLA-G	HLA class I histocompatibility antigen, alpha chain G OS=Homo sapiens GN=HLA-G PE=1 SV=1 - [HLAG_HUMAN]	0	0	361.472	0	90.3681	180.736	0	0	137.273	0	34.3181	68.6363	2.63325	200
Q16623	STX1A STX1	Syntaxin-1A OS=Homo sapiens GN=STX1A PE=1 SV=1 - [STX1A_HUMAN]	0	360.927	0	0	90.2318	180.464	0	0	0	0	0	0	#DIV/0!	200
Q92974	ARHGEF2 KIAA0651 LFP40	Rho guanine nucleotide exchange factor 2 OS=Homo sapiens GN=ARHGEF2 PE=1 SV=4 - [ARHG2_HUMAN]	83.1909	90.4003	42.8849	143.853	90.0823	41.4988	0	0	0	81.8156	20.4539	40.9078	4.40416	46.0677
Q96B97	SH3KBP1 CIN85	SH3 domain-containing kinase-binding protein 1 OS=Homo sapiens GN=SH3KBP1 PE=1 SV=2 - [SH3K1_HUMAN]	112.457	125.019	0	122.75	90.0566	60.286	0	0	0	65.8279	16.457	32.9139	5.47225	66.9424
Q96RQ1	ERGIC2 ERV41 PTX1 CDA14	Endoplasmic reticulum-Golgi intermediate compartment protein 2 OS=Homo sapiens GN=ERGIC2 PE=1 SV=2 - [ERGI2_HUMAN]	110.537	111.891	0	137.576	90.0011	61.2767	94.6054	112.144	106.973	110.187	105.977	7.87533	0.849249	68.0844
O00461	GOLIM4 GIMPC GOLPH4 GPP130	Golgi integral membrane protein 4 OS=Homo sapiens GN=GOLIM4 PE=1 SV=1 - [GOLI4_HUMAN]	122.928	118.165	38.9386	78.7301	89.6904	39.2063	37.693	59.2704	38.9469	90.5367	56.6117	24.6843	1.58431	43.713
Q96S52	PIGS UNQ1873/PRO4316	GPI transamidase component PIG-S OS=Homo sapiens GN=PIGS PE=1 SV=3 - [PIGS_HUMAN]	86.5186	76.9634	87.8322	107.376	89.6726	12.7577	62.2228	70.9103	0	115.238	62.0928	47.4612	1.44417	14.227
Q9BW72	HIGD2A	HIG1 domain family member 2A, mitochondrial OS=Homo sapiens GN=HIGD2A PE=1 SV=1 - [HIG2A_HUMAN]	79.0495	91.8879	109.431	77.6799	89.512	14.7407	67.6566	81.2081	0	222.662	92.8816	93.528	0.963722	16.4679
O14949	UQCRQ	Cytochrome b-c1 complex subunit 8 OS=Homo sapiens GN=UQCRQ PE=1 SV=4 - [QCR8_HUMAN]	0	0	232.635	124.155	89.1976	112.114	204.022	318.336	0	184.986	176.836	131.781	0.504409	125.692
Q8NBZ7	UXS1 UNQ2538/PRO6079	UDP-glucuronic acid decarboxylase 1 OS=Homo sapiens GN=UXS1 PE=1 SV=1 - [UXS1_HUMAN]	79.1116	80.9217	95.5972	100.883	89.1283	10.7656	44.0018	48.2901	0	89.3729	45.4162	36.538	1.96248	12.0788
Q15043	SLC39A14 KIAA0062 ZIP14	Zinc transporter ZIP14 OS=Homo sapiens GN=SLC39A14 PE=1 SV=3 - [S39AE_HUMAN]	84.6101	94.5992	116.956	59.9295	89.0237	23.6449	0	0	0	84.3592	21.0898	42.1796	4.22117	26.5603
O14908	GIPC1 C19orf3 GIPC RGS19IP1	PDZ domain-containing protein GIPC1 OS=Homo sapiens GN=GIPC1 PE=1 SV=2 - [GIPC1_HUMAN]	99.7721	95.4386	51.9196	108.562	88.9231	25.2659	77.2446	0	55.0697	93.2594	56.3934	40.7261	1.57683	28.4132
Q16513	PKN2 PRK2 PRKCL2	Serine/threonine-protein kinase N2 OS=Homo sapiens GN=PKN2 PE=1 SV=1 - [PKN2_HUMAN]	110.998	112.884	63.3954	66.9849	88.5658	27.0425	38.5119	101.041	0	79.3167	54.7173	44.7496	1.61861	30.5339
Q969E2	SCAMP4	Secretory carrier-associated membrane protein 4 OS=Homo sapiens GN=SCAMP4 PE=1 SV=1 - [SCAM4_HUMAN]	64.669	0	38.3607	249.238	88.0669	110.68	52.7466	0	0	0	13.1866	26.3733	6.67849	125.677
Q5J8M3	EMC4	ER membrane protein complex subunit 4 OS=Homo sapiens GN=EMC4 PE=1 SV=2 - [EMC4_HUMAN]	0	117.002	146.195	88.307	87.8759	63.1711	106.368	75.845	150.622	0	83.2086	63.4003	1.05609	71.8867
P10644	PRKAR1A PKR1 PRKAR1 TSE1	cAMP-dependent protein kinase type I-alpha regulatory subunit OS=Homo sapiens GN=PRKAR1A PE=1 SV=1 - [KAP0_HUMAN]	95.5834	32.6264	128.724	94.193	87.7818	40.0848	0	0	0	27.2469	6.81173	13.6235	12.8869	45.6641
P05362	ICAM1	Intercellular adhesion molecule 1 OS=Homo sapiens GN=ICAM1 PE=1 SV=2 - [ICAM1_HUMAN]	63.1276	79.8128	109.716	97.3219	87.4947	20.3564	0	0	0	0	0	0	#DIV/0!	23.2659
Q00765	REEP5 C5orf18 DP1 TB2	Receptor expression-enhancing protein 5 OS=Homo sapiens GN=REEP5 PE=1 SV=3 - [REEP5_HUMAN]	0	0	124.998	224.715	87.4282	108.852	256.954	86.1928	0	0	85.7866	121.129	1.01914	124.505
Q13636	RAB31 RAB22B	Ras-related protein Rab-31 OS=Homo sapiens GN=RAB31 PE=1 SV=1 - [RAB31_HUMAN]	132.159	66.2998	64.2165	86.0711	87.1867	31.5578	0	0	0	0	0	0	#DIV/0!	36.1956
P49790	NUP153	Nuclear pore complex protein Nup153 OS=Homo sapiens GN=NUP153 PE=1 SV=2 - [NU153_HUMAN]	88.2689	99.3543	68.179	90.6392	86.6104	13.1796	95.513	69.7523	112.618	88.9779	91.7152	17.7125	0.94434	15.2171
Q9UBF2	COPG2	Coatomer subunit gamma-2 OS=Homo sapiens GN=COPG2 PE=1 SV=1 - [COPG2_HUMAN]	96.4894	77.3692	42.6024	128.911	86.343	36.0959	0	0	0	0	0	0	#DIV/0!	41.8053
Q8N0U8	VKORC1L1	Vitamin K epoxide reductase complex subunit 1-like protein 1 OS=Homo sapiens GN=VKORC1L1 PE=1 SV=2 - [VKORL_HUMAN]	108.547	103.35	56.4213	76.8854	86.3008	24.2693	27.9861	25.803	15.0018	71.3228	35.0284	24.8532	2.46374	28.1217
Q9H0R1	AP5M1 C14orf108 MUDENG	AP-5 complex subunit mu-1 OS=Homo sapiens GN=AP5M1 PE=1 SV=2 - [AP5M1_HUMAN]	211.707	0	0	133.031	86.1844	104.572	238.681	259.516	0	184.968	170.791	118.113	0.504618	121.335
Q08379	GOLGA2	Golgin subfamily A member 2 OS=Homo sapiens GN=GOLGA2 PE=1 SV=3 - [GOGA2_HUMAN]	87.1676	148.411	50.4918	57.0956	85.7916	44.6939	61.5589	73.5356	0	104.473	59.8918	43.8308	1.43244	52.096
Q13505	MTX1 MTX MTXN	Metaxin-1 OS=Homo sapiens GN=MTX1 PE=1 SV=2 - [MTX1_HUMAN]	52.0514	91.8126	114.432	84.6559	85.738	25.7954	182.637	201.298	164.455	178.41	181.7	15.2004	0.471866	30.0863
O14907	TAX1BP3 TIP1	Tax1-binding protein 3 OS=Homo sapiens GN=TAX1BP3 PE=1 SV=2 - [TX1B3_HUMAN]	0	191.021	0	151.675	85.6739	100.223	181.116	229.778	213.675	403.978	257.137	99.9651	0.333184	116.982
Q16891	IMMT HMP MIC60 MINOS2 PIG4 PIG52	MICOS complex subunit MIC60 OS=Homo sapiens GN=IMMT PE=1 SV=1 - [MIC60_HUMAN]	74.0549	112.912	57.2502	97.6528	85.4675	24.6856	57.4422	82.0463	57.8163	178.847	94.0379	57.6991	0.908862	28.8831
P24390	KDELR1 ERD2.1	ER lumen protein-retaining receptor 1 OS=Homo sapiens GN=KDELR1 PE=1 SV=1 - [ERD21_HUMAN]	238.633	0	0	101.988	85.1552	113.051	0	0	0	0	0	0	#DIV/0!	132.759
Q9UHQ9	CYB5R1 NQO3A2 UNQ3049/PRO9865	NADH-cytochrome b5 reductase 1 OS=Homo sapiens GN=CYB5R1 PE=1 SV=1 - [NB5R1_HUMAN]	45.063	66.45	108.393	120.009	84.9787	35.1753	338.851	287.757	120.169	93.2196	209.999	121.595	0.404662	41.3931
Q16585	SGCB	Beta-sarcoglycan OS=Homo sapiens GN=SGCB PE=1 SV=1 - [SGCB_HUMAN]	0	159.623	179.724	0	84.8369	98.3044	0	0	0	0	0	0	#DIV/0!	115.875
P14923	JUP CTNNG DP3	Junction plakoglobin OS=Homo sapiens GN=JUP PE=1 SV=3 - [PLAK_HUMAN]	67.7187	77.9798	55.1679	134.888	83.9387	35.2241	1153.13	1304.23	1515.51	1484.76	1364.41	168.897	0.0615202	41.9641
O14964	HGS HRS	Hepatocyte growth factor-regulated tyrosine kinase substrate OS=Homo sapiens GN=HGS PE=1 SV=1 - [HGS_HUMAN]	155.788	179.409	0	0	83.7992	97.2423	0	56.3776	0	0	14.0944	28.1888	5.94557	116.042
P54578	USP14 TGT	Ubiquitin carboxyl-terminal hydrolase 14 OS=Homo sapiens GN=USP14 PE=1 SV=3 - [UBP14_HUMAN]	107.983	117.627	0	108.982	83.6481	55.9333	85.0755	138.531	113.32	98.2111	108.784	22.9445	0.768935	66.8673
Q06787	FMR1	Synaptic functional regulator FMR1 OS=Homo sapiens GN=FMR1 PE=1 SV=1 - [FMR1_HUMAN]	0	51.8126	0	282.4	83.5531	134.796	0	16.3539	0	69.1121	21.3665	32.7507	3.91047	161.329
Q9NW15	ANO10 TMEM16K	Anoctamin-10 OS=Homo sapiens GN=ANO10 PE=1 SV=2 - [ANO10_HUMAN]	79.3852	74.8883	84.9564	91.8685	82.7746	7.32895	0	49.8608	132.614	51.3752	58.4626	54.8956	1.41586	8.8541
O60763	USO1 VDP	General vesicular transport factor p115 OS=Homo sapiens GN=USO1 PE=1 SV=2 - [USO1_HUMAN]	96.8766	97.2911	56.4494	78.9012	82.3796	19.2959	73.3453	93.9447	53.0902	109.16	82.3851	24.4298	0.999933	23.4231
P06756	ITGAV MSK8 VNRA VTNR	Integrin alpha-V OS=Homo sapiens GN=ITGAV PE=1 SV=2 - [ITAV_HUMAN]	100.872	85.0159	70.6898	72.6203	82.2994	13.9138	233.962	294.886	184.397	212.811	231.514	46.875	0.355484	16.9063
P61619	SEC61A1 SEC61A	Protein transport protein Sec61 subunit alpha isoform 1 OS=Homo sapiens GN=SEC61A1 PE=1 SV=2 - [S61A1_HUMAN]	117.81	48.8769	71.3113	91.1303	82.2822	29.3077	75.71	57.7733	0	115.754	62.3093	48.0934	1.32054	35.6185
Q6NUM9	RETSAT PPSIG UNQ439/PRO872	All-trans-retinol 13,14-reductase OS=Homo sapiens GN=RETSAT PE=1 SV=2 - [RETST_HUMAN]	66.0495	71.1849	114.332	76.9077	82.1185	21.9288	66.7589	71.6175	63.9173	179.604	95.4745	56.1767	0.860109	26.7039
P26232	CTNNA2 CAPR	Catenin alpha-2 OS=Homo sapiens GN=CTNNA2 PE=1 SV=5 - [CTNA2_HUMAN]	105.369	0	222.044	0	81.8532	105.84	0	0	306.843	373.215	170.015	198.177	0.481448	129.305
Q15363	TMED2 RNP24	Transmembrane emp24 domain-containing protein 2 OS=Homo sapiens GN=TMED2 PE=1 SV=1 - [TMED2_HUMAN]	134.874	151.043	0	40.5056	81.6056	73.0474	93.9831	0	12.6666	19.8112	31.6152	42.3779	2.58121	89.5127
Q86SF2	GALNT7	N-acetylgalactosaminyltransferase 7 OS=Homo sapiens GN=GALNT7 PE=1 SV=1 - [GALT7_HUMAN]	113.309	97.3328	0	114.284	81.2315	54.7091	0	0	0	0	0	0	#DIV/0!	67.3496
Q5JWF2	GNAS	Guanine nucleotide-binding protein G(s) subunit alpha isoforms XLas OS=Homo sapiens GN=GNAS PE=1 SV=2 - [GNAS1_HUMAN]	0	0	323.034	0	80.7584	161.517	0	0	85.204	0	21.301	42.602	3.7913	200
P21281	ATP6V1B2 ATP6B2 VPP3	V-type proton ATPase subunit B, brain isoform OS=Homo sapiens GN=ATP6V1B2 PE=1 SV=3 - [VATB2_HUMAN]	75.6644	79.1821	108.069	57.7106	80.1566	20.8493	123.002	206.752	289.957	208.256	206.992	68.1644	0.387246	26.0107
P51151	RAB9A RAB9	Ras-related protein Rab-9A OS=Homo sapiens GN=RAB9A PE=1 SV=1 - [RAB9A_HUMAN]	104.024	97.7554	46.5361	68.833	79.2872	26.6767	111.822	141.509	287.208	97.2441	159.446	87.1434	0.497268	33.6456
Q06136	KDSR FVT1 SDR35C1	3-ketodihydrosphingosine reductase OS=Homo sapiens GN=KDSR PE=1 SV=1 - [KDSR_HUMAN]	100.195	112.094	0	103.831	79.0299	52.9213	85.3472	0	180.783	160.988	106.78	82.2116	0.740122	66.9637
Q9Y584	TIMM22 TEX4 TIM22	Mitochondrial import inner membrane translocase subunit Tim22 OS=Homo sapiens GN=TIMM22 PE=1 SV=2 - [TIM22_HUMAN]	117.152	0	197.512	0	78.6659	96.5784	0	0	164.279	157.224	80.3756	92.8544	0.978729	122.77
Q9Y2Q5	LAMTOR2 MAPBPIP ROBLD3 HSPC003	Ragulator complex protein LAMTOR2 OS=Homo sapiens GN=LAMTOR2 PE=1 SV=1 - [LTOR2_HUMAN]	74.4511	103.852	73.8674	62.0211	78.5478	17.8149	118.106	140.249	104.394	147.391	127.535	19.8354	0.615892	22.6803
P57729	RAB38	Ras-related protein Rab-38 OS=Homo sapiens GN=RAB38 PE=1 SV=1 - [RAB38_HUMAN]	0	0	312.381	0	78.0953	156.191	204.333	226.513	645.276	218.707	323.707	214.576	0.241253	200
P50416	CPT1A CPT1	Carnitine O-palmitoyltransferase 1, liver isoform OS=Homo sapiens GN=CPT1A PE=1 SV=2 - [CPT1A_HUMAN]	76.1503	96.4934	57.5512	81.0994	77.8236	16.0526	63.3231	69.3484	0	82.4793	53.7877	36.7396	1.44687	20.627
P15924	DSP	Desmoplakin OS=Homo sapiens GN=DSP PE=1 SV=3 - [DESP_HUMAN]	63.4764	71.9215	0	174.834	77.5579	72.3599	902.928	307.44	283.724	354.319	462.103	295.344	0.167837	93.2979
Q5BJH7	YIF1B PP4519 UNQ3073/PRO9905	Protein YIF1B OS=Homo sapiens GN=YIF1B PE=1 SV=1 - [YIF1B_HUMAN]	118.563	191.11	0	0	77.4183	94.1733	71.1331	111.227	0	0	45.5901	55.1289	1.69814	121.642
O00203	AP3B1 ADTB3A	AP-3 complex subunit beta-1 OS=Homo sapiens GN=AP3B1 PE=1 SV=3 - [AP3B1_HUMAN]	90.1842	93.3975	31.0178	93.5475	77.0367	30.7185	122.563	76.0139	11.7729	144.464	88.7034	58.6942	0.868475	39.8751
O60716	CTNND1 KIAA0384	Catenin delta-1 OS=Homo sapiens GN=CTNND1 PE=1 SV=1 - [CTND1_HUMAN]	89.348	95.5017	25.4453	97.5435	76.9597	34.5191	379.211	446.69	535.249	442.369	450.88	64.1472	0.170688	44.8535
Q13425	SNTB2 D16S2531E SNT2B2 SNTL	Beta-2-syntrophin OS=Homo sapiens GN=SNTB2 PE=1 SV=1 - [SNTB2_HUMAN]	80.6203	84.7528	37.581	102.699	76.4134	27.6052	39.4445	103.585	33.2478	69.2955	61.3933	32.2311	1.24465	36.1262
Q99829	CPNE1 CPN1	Copine-1 OS=Homo sapiens GN=CPNE1 PE=1 SV=1 - [CPNE1_HUMAN]	66.6931	64.1061	120.73	53.6384	76.2919	30.1582	0	18.6446	0	19.5572	9.55044	11.0342	7.98831	39.5301
Q8WXX5	DNAJC9	DnaJ homolog subfamily C member 9 OS=Homo sapiens GN=DNAJC9 PE=1 SV=1 - [DNJC9_HUMAN]	67.4036	70.1198	94.6266	72.9414	76.2728	12.443	34.5845	0	0	0	8.64612	17.2922	8.82163	16.3138
P63165	SUMO1 SMT3C SMT3H3 UBL1 OK/SW-cl.43	Small ubiquitin-related modifier 1 OS=Homo sapiens GN=SUMO1 PE=1 SV=1 - [SUMO1_HUMAN]	12.0513	15.1822	0	276.951	76.046	134.096	199.311	0	0	0	49.8277	99.6554	1.52618	176.336
O00425	IGF2BP3 IMP3 KOC1 VICKZ3	Insulin-like growth factor 2 mRNA-binding protein 3 OS=Homo sapiens GN=IGF2BP3 PE=1 SV=2 - [IF2B3_HUMAN]	79.137	84.0501	66.3663	73.8941	75.8619	7.56774	63.6218	66.5553	0	125.528	63.9262	51.278	1.18671	9.97569
Q9NY35	CLDND1	Claudin domain-containing protein 1 OS=Homo sapiens GN=CLDND1 PE=1 SV=1 - [CLDN1_HUMAN]	0	83.6855	218.781	0	75.6166	103.274	0	0	0	0	0	0	#DIV/0!	136.576
P51970	NDUFA8	NADH dehydrogenase [ubiquinone] 1 alpha subcomplex subunit 8 OS=Homo sapiens GN=NDUFA8 PE=1 SV=3 - [NDUA8_HUMAN]	61.6037	65.0928	85.166	87.9529	74.9538	13.5244	139.241	123.671	139.417	0	100.582	67.46	0.745199	18.0436
O43747	AP1G1 ADTG CLAPG1	AP-1 complex subunit gamma-1 OS=Homo sapiens GN=AP1G1 PE=1 SV=5 - [AP1G1_HUMAN]	78.4884	64.2444	43.2385	112.94	74.7278	29.3018	136.432	165.629	81.772	180.124	140.989	43.4591	0.530026	39.2113
Q99943	AGPAT1	1-acyl-sn-glycerol-3-phosphate acyltransferase alpha OS=Homo sapiens GN=AGPAT1 PE=1 SV=2 - [PLCA_HUMAN]	94.3118	84.1039	120.192	0	74.6518	52.034	0	0	0	0	0	0	#DIV/0!	69.7023
O75410	TACC1 KIAA1103	Transforming acidic coiled-coil-containing protein 1 OS=Homo sapiens GN=TACC1 PE=1 SV=2 - [TACC1_HUMAN]	80.9776	89.1199	75.4643	52.5566	74.5296	15.6859	0	0	0	0	0	0	#DIV/0!	21.0465
O43291	SPINT2 HAI2 KOP	Kunitz-type protease inhibitor 2 OS=Homo sapiens GN=SPINT2 PE=1 SV=2 - [SPIT2_HUMAN]	0	0	85.4457	212.379	74.4562	100.384	0	0	0	0	0	0	#DIV/0!	134.823
Q9BYT8	NLN AGTBP KIAA1226	Neurolysin, mitochondrial OS=Homo sapiens GN=NLN PE=1 SV=1 - [NEUL_HUMAN]	90.4444	73.5468	78.7857	53.86	74.1592	15.2648	169.636	207.196	228.485	152.86	189.544	34.4964	0.39125	20.5839
Q13751	LAMB3 LAMNB1	Laminin subunit beta-3 OS=Homo sapiens GN=LAMB3 PE=1 SV=1 - [LAMB3_HUMAN]	66.3237	16.7083	119.384	90.3481	73.1911	43.4574	0	71.6259	26.1039	154.867	63.1491	67.9316	1.15902	59.3752
Q71RG4	TMUB2 FP2653 UNQ1897/PRO4343	Transmembrane and ubiquitin-like domain-containing protein 2 OS=Homo sapiens GN=TMUB2 PE=1 SV=2 - [TMUB2_HUMAN]	86.3067	90.5661	0	114.747	72.9049	50.1909	0	0	0	0	0	0	#DIV/0!	68.8444
Q15811	ITSN1 ITSN SH3D1A	Intersectin-1 OS=Homo sapiens GN=ITSN1 PE=1 SV=3 - [ITSN1_HUMAN]	80.9941	46.531	142.915	21.1364	72.8942	52.7334	41.8439	0	43.3253	65.2438	37.6032	27.2564	1.93851	72.3424
O14936	CASK LIN2	Peripheral plasma membrane protein CASK OS=Homo sapiens GN=CASK PE=1 SV=3 - [CSKP_HUMAN]	60.7767	90.1948	82.5608	57.2437	72.694	16.1696	52.2312	53.1979	57.0987	57.5752	55.0257	2.70479	1.32109	22.2434
Q99961	SH3GL1 CNSA1 SH3D2B	Endophilin-A2 OS=Homo sapiens GN=SH3GL1 PE=1 SV=1 - [SH3G1_HUMAN]	78.9659	94.4077	117.029	0	72.6007	50.862	66.7774	0	0	0	16.6943	33.3887	4.34882	70.0571
Q8IY17	PNPLA6 NTE	Neuropathy target esterase OS=Homo sapiens GN=PNPLA6 PE=1 SV=2 - [PLPL6_HUMAN]	91.873	87.684	37.9627	72.2962	72.454	24.4862	49.8034	69.3718	0	73.9844	48.2899	33.8568	1.5004	33.7955
Q9UPN3	MACF1 ABP620 ACF7 KIAA0465 KIAA1251	Microtubule-actin cross-linking factor 1, isoforms 1/2/3/5 OS=Homo sapiens GN=MACF1 PE=1 SV=4 - [MACF1_HUMAN]	75.8804	86.2835	55.0919	71.8997	72.2889	12.9696	0	0	29.4198	101.772	32.7981	48.0288	2.20406	17.9414
Q8N2K0	ABHD12 C20orf22	Monoacylglycerol lipase ABHD12 OS=Homo sapiens GN=ABHD12 PE=1 SV=2 - [ABD12_HUMAN]	39.6473	78.9595	88.0599	81.9445	72.1528	21.9988	0	0	0	0	0	0	#DIV/0!	30.4892
P49821	NDUFV1 UQOR1	NADH dehydrogenase [ubiquinone] flavoprotein 1, mitochondrial OS=Homo sapiens GN=NDUFV1 PE=1 SV=4 - [NDUV1_HUMAN]	56.1924	48.5019	100.213	83.6015	72.1272	24.0315	164.272	223.845	134.93	115.735	159.695	47.1945	0.451655	33.3182
Q9UL26	RAB22A RAB22	Ras-related protein Rab-22A OS=Homo sapiens GN=RAB22A PE=1 SV=2 - [RB22A_HUMAN]	119.551	77.966	0	90.6985	72.0539	51.0892	66.4148	47.9541	0	53.7839	42.0382	29.0654	1.71401	70.9042
O75326	SEMA7A CD108 SEMAL	Semaphorin-7A OS=Homo sapiens GN=SEMA7A PE=1 SV=1 - [SEM7A_HUMAN]	44.6926	48.0476	112.729	82.3681	71.9592	32.0714	0	0	0	0	0	0	#DIV/0!	44.5688
Q9H1C4	UNC93B1 UNC93 UNC93B	Protein unc-93 homolog B1 OS=Homo sapiens GN=UNC93B1 PE=1 SV=2 - [UN93B_HUMAN]	46.0277	29.2193	150.84	59.4336	71.3802	54.3963	35.4689	51.2583	80.7218	47.5707	53.7549	19.2013	1.32788	76.2065
Q7Z4W1	DCXR SDR20C1	L-xylulose reductase OS=Homo sapiens GN=DCXR PE=1 SV=2 - [DCXR_HUMAN]	75.1757	108.145	63.1858	38.2313	71.1844	29.051	162.594	188.338	179.462	129.522	164.979	25.9379	0.431475	40.8109
O94979	SEC31A KIAA0905 SEC31L1 HSPC275 HSPC334	Protein transport protein Sec31A OS=Homo sapiens GN=SEC31A PE=1 SV=3 - [SC31A_HUMAN]	116.633	80.9129	0	86.301	70.9618	49.8523	142.826	157.39	73.0667	185.742	139.756	47.8976	0.507754	70.2524
P01906	HLA-DQA2	HLA class II histocompatibility antigen, DQ alpha 2 chain OS=Homo sapiens GN=HLA-DQA2 PE=1 SV=2 - [DQA2_HUMAN]	0	0	283.419	0	70.8547	141.709	0	0	0	0	0	0	#DIV/0!	200
Q9P0I2	EMC3 TMEM111	ER membrane protein complex subunit 3 OS=Homo sapiens GN=EMC3 PE=1 SV=3 - [EMC3_HUMAN]	98.1452	56.2885	43.4469	84.931	70.7029	25.207	53.5048	62.3943	75.3477	112.212	75.8646	25.8379	0.931961	35.6521
Q5VV42	CDKAL1	Threonylcarbamoyladenosine tRNA methylthiotransferase OS=Homo sapiens GN=CDKAL1 PE=1 SV=1 - [CDKAL_HUMAN]	105.199	85.4381	55.9009	35.1387	70.4192	31.0414	0	0	0	96.812	24.203	48.406	2.90953	44.0809
Q9BV40	VAMP8	Vesicle-associated membrane protein 8 OS=Homo sapiens GN=VAMP8 PE=1 SV=1 - [VAMP8_HUMAN]	0	0	0	280.433	70.1081	140.216	395.92	0	0	0	98.9799	197.96	0.708306	200
Q13501	SQSTM1	Sequestosome-1 OS=Homo sapiens GN=SQSTM1 PE=1 SV=1 - [SQSTM_HUMAN]	54.0259	80.8573	144.726	0	69.9023	60.1581	0	0	45.3329	0	11.3332	22.6665	6.16791	86.0603
Q16134	ETFDH	Electron transfer flavoprotein-ubiquinone oxidoreductase, mitochondrial OS=Homo sapiens GN=ETFDH PE=1 SV=2 - [ETFD_HUMAN]	134.251	0	101.905	42.2315	69.5968	60.0459	113.929	142.265	86.7316	88.7583	107.921	26.0243	0.644887	86.2768
O15551	CLDN3	Claudin-3 OS=Homo sapiens GN=CLDN3 PE=1 SV=1 - [CLD3_HUMAN]	0	0	278.335	0	69.5837	139.167	0	0	84.9986	0	21.2496	42.4993	3.27458	200
P56747	CLDN6	Claudin-6 OS=Homo sapiens GN=CLDN6 PE=1 SV=2 - [CLD6_HUMAN]	0	0	278.335	0	69.5837	139.167	0	0	84.9986	0	21.2496	42.4993	3.27458	200
O95484	CLDN9	Claudin-9 OS=Homo sapiens GN=CLDN9 PE=1 SV=1 - [CLD9_HUMAN]	0	0	278.335	0	69.5837	139.167	0	0	84.9986	0	21.2496	42.4993	3.27458	200
Q9NX62	IMPAD1 IMPA3	Inositol monophosphatase 3 OS=Homo sapiens GN=IMPAD1 PE=1 SV=1 - [IMPA3_HUMAN]	62.0824	69.7135	0	146.054	69.4625	59.8493	145.69	183.187	84.8383	141.52	138.809	40.5665	0.500418	86.1606
O14657	TOR1B DQ1 FKSG18	Torsin-1B OS=Homo sapiens GN=TOR1B PE=1 SV=2 - [TOR1B_HUMAN]	29.5004	82.8249	100.28	64.8906	69.3741	30.2552	0	0	0	0	0	0	#DIV/0!	43.6117
Q9UBC2	EPS15L1 EPS15R	Epidermal growth factor receptor substrate 15-like 1 OS=Homo sapiens GN=EPS15L1 PE=1 SV=1 - [EP15R_HUMAN]	100.464	97.9763	0	78.5548	69.2487	47.1933	46.4187	93.8374	0	73.404	53.415	40.5612	1.29643	68.1505
Q96EK6	GNPNAT1 GNA1	Glucosamine 6-phosphate N-acetyltransferase OS=Homo sapiens GN=GNPNAT1 PE=1 SV=1 - [GNA1_HUMAN]	85.3247	71.6126	55.4986	62.8513	68.8218	12.823	91.0344	186.549	103.901	195.874	144.339	54.5105	0.476805	18.6322
Q15041	ARL6IP1 ARL6IP ARMER KIAA0069	ADP-ribosylation factor-like protein 6-interacting protein 1 OS=Homo sapiens GN=ARL6IP1 PE=1 SV=2 - [AR6P1_HUMAN]	0	0	0	274.923	68.7308	137.462	0	0	0	0	0	0	#DIV/0!	200
Q9BQB6	VKORC1 VKOR MSTP134 MSTP576 UNQ308/PRO351	Vitamin K epoxide reductase complex subunit 1 OS=Homo sapiens GN=VKORC1 PE=1 SV=1 - [VKOR1_HUMAN]	123.24	149.814	0	0	68.2634	79.5669	0	0	0	73.7917	18.4479	36.8959	3.70033	116.559
Q969N2	PIGT CGI-06 PSEC0163 UNQ716/PRO1379	GPI transamidase component PIG-T OS=Homo sapiens GN=PIGT PE=1 SV=1 - [PIGT_HUMAN]	94.4099	78.1119	63.2619	37.2418	68.2564	24.2761	36.6264	29.6073	0	100.394	41.657	42.2527	1.63853	35.5661
Q9Y6N1	COX11	Cytochrome c oxidase assembly protein COX11, mitochondrial OS=Homo sapiens GN=COX11 PE=1 SV=3 - [COX11_HUMAN]	45.7599	54.6269	90.9853	81.0898	68.1155	21.3937	53.8678	34.0875	0	34.3458	30.5753	22.39	2.2278	31.408
Q9UNH7	SNX6	Sorting nexin-6 OS=Homo sapiens GN=SNX6 PE=1 SV=1 - [SNX6_HUMAN]	96.3805	92.9774	0	82.784	68.0355	45.7234	51.5703	49.0566	52.4621	0	38.2722	25.5555	1.77767	67.2052
P04632	CAPNS1 CAPN4 CAPNS	Calpain small subunit 1 OS=Homo sapiens GN=CAPNS1 PE=1 SV=1 - [CPNS1_HUMAN]	131.264	78.5634	0	62.1717	67.9998	54.0737	100.148	0	0	0	25.037	50.074	2.71597	79.5204
Q9Y4G6	TLN2	Talin-2 OS=Homo sapiens GN=TLN2 PE=1 SV=4 - [TLN2_HUMAN]	105.328	21.78	42.8259	101.801	67.9337	42.0551	0	0	146.455	0	36.6137	73.2273	1.85542	61.906
O43657	TSPAN6 TM4SF6 UNQ767/PRO1560	Tetraspanin-6 OS=Homo sapiens GN=TSPAN6 PE=1 SV=1 - [TSN6_HUMAN]	87.7281	79.054	0	104.471	67.8132	46.4233	0	0	0	0	0	0	#DIV/0!	68.4576
Q8WXF7	ATL1 GBP3 SPG3A	Atlastin-1 OS=Homo sapiens GN=ATL1 PE=1 SV=1 - [ATLA1_HUMAN]	79.0459	52.4926	74.6984	63.1241	67.3402	11.9637	49.2154	26.6387	0	52.9469	32.2003	24.4112	2.09129	17.7661
P22059	OSBP OSBP1	Oxysterol-binding protein 1 OS=Homo sapiens GN=OSBP PE=1 SV=1 - [OSBP1_HUMAN]	115.568	85.1055	68.6731	0	67.3366	48.9149	0	33.4623	0	0	8.36557	16.7311	8.04925	72.6423
Q14699	RFTN1 KIAA0084 MIG2	Raftlin OS=Homo sapiens GN=RFTN1 PE=1 SV=4 - [RFTN1_HUMAN]	87.7077	83.309	0	98.3019	67.3296	45.3254	0	0	0	0	0	0	#DIV/0!	67.3186
O43752	STX6	Syntaxin-6 OS=Homo sapiens GN=STX6 PE=1 SV=1 - [STX6_HUMAN]	68.0003	65.318	71.5845	64.3687	67.3179	3.23353	39.8164	51.5513	0	18.9692	27.5842	22.7973	2.44045	4.80337
Q658P3	STEAP3 TSAP6	Metalloreductase STEAP3 OS=Homo sapiens GN=STEAP3 PE=1 SV=2 - [STEA3_HUMAN]	107.042	116.271	0	44.8726	67.0465	54.8016	0	32.8411	0	68.092	25.2333	32.4971	2.65707	81.7367
Q08554	DSC1 CDHF1	Desmocollin-1 OS=Homo sapiens GN=DSC1 PE=1 SV=2 - [DSC1_HUMAN]	101.15	112.735	0	54.2852	67.0424	51.3437	86.1319	102.229	0	0	47.0902	54.7708	1.4237	76.5839
O75787	ATP6AP2 ATP6IP2 CAPER ELDF10 HT028 MSTP009 PSEC0072	Renin receptor OS=Homo sapiens GN=ATP6AP2 PE=1 SV=2 - [RENR_HUMAN]	37.8337	50.6539	40.5752	138.72	66.9457	48.1661	105.608	0	0	0	26.4021	52.8042	2.53562	71.9479
Q9NXH8	TOR4A C9orf167	Torsin-4A OS=Homo sapiens GN=TOR4A PE=1 SV=2 - [TOR4A_HUMAN]	0	141.289	0	126.414	66.9258	77.5175	0	0	0	0	0	0	#DIV/0!	115.826
Q12974	PTP4A2 PRL2 PTPCAAX2 BM-008	Protein tyrosine phosphatase type IVA 2 OS=Homo sapiens GN=PTP4A2 PE=1 SV=1 - [TP4A2_HUMAN]	138.003	128.85	0	0	66.7134	77.1246	81.7499	103.48	0	68.9882	63.5546	44.6984	1.0497	115.606
Q4KWH8	PLCH1 KIAA1069 PLCL3	1-phosphatidylinositol 4,5-bisphosphate phosphodiesterase eta-1 OS=Homo sapiens GN=PLCH1 PE=1 SV=1 - [PLCH1_HUMAN]	91.5676	96.5294	78.3643	0	66.6153	45.067	34.2482	0	0	0	8.56204	17.1241	7.78031	67.6526
P11047	LAMC1 LAMB2	Laminin subunit gamma-1 OS=Homo sapiens GN=LAMC1 PE=1 SV=3 - [LAMC1_HUMAN]	58.7967	75.4797	64.5205	67.6488	66.6114	6.95618	0	20.5758	63.2801	84.248	42.026	38.5605	1.58501	10.4429
Q8NBJ4	GOLM1 C9orf155 GOLPH2 PSEC0242 UNQ686/PRO1326	Golgi membrane protein 1 OS=Homo sapiens GN=GOLM1 PE=1 SV=1 - [GOLM1_HUMAN]	77.4647	87.2041	0	100.77	66.3598	45.2604	0	21.8335	0	0	5.45838	10.9168	12.1574	68.2046
O14579	COPE	Coatomer subunit epsilon OS=Homo sapiens GN=COPE PE=1 SV=3 - [COPE_HUMAN]	81.4648	75.817	0	106.553	65.9587	45.9568	28.488	45.6633	0	0	18.5378	22.5248	3.55806	69.6751
Q8TBQ9	TMEM167A TMEM167	Protein kish-A OS=Homo sapiens GN=TMEM167A PE=1 SV=1 - [KISHA_HUMAN]	102.753	67.3167	38.6506	53.9766	65.6742	27.3535	46.7957	48.7832	0	0	23.8947	27.6032	2.74848	41.6503
Q8NBU5	ATAD1 FNP001	ATPase family AAA domain-containing protein 1 OS=Homo sapiens GN=ATAD1 PE=1 SV=1 - [ATAD1_HUMAN]	50.138	81.8749	67.8972	61.3356	65.3114	13.2549	93.171	63.0897	0	152.718	77.2448	63.5532	0.845513	20.2949
O15321	TM9SF1	Transmembrane 9 superfamily member 1 OS=Homo sapiens GN=TM9SF1 PE=2 SV=2 - [TM9S1_HUMAN]	0	131.057	130.103	0	65.29	75.3914	0	0	0	104.752	26.188	52.3761	2.49312	115.472
Q9P032	NDUFAF4 C6orf66 HRPAP20 HSPC125 My013	NADH dehydrogenase [ubiquinone] 1 alpha subcomplex assembly factor 4 OS=Homo sapiens GN=NDUFAF4 PE=1 SV=1 - [NDUF4_HUMAN]	65.4933	79.2216	50.2139	62.7733	64.4255	11.8991	80.3935	48.6271	0	95.3691	56.0974	42.1714	1.14846	18.4695
Q9Y3A3	MOB4 MOB3 MOBKL3 PHOCN PREI3 CGI-95	MOB-like protein phocein OS=Homo sapiens GN=MOB4 PE=1 SV=1 - [PHOCN_HUMAN]	0	106.524	124.331	26.6653	64.3799	60.3804	0	0	0	0	0	0	#DIV/0!	93.7876
Q92643	PIGK GPI8	GPI-anchor transamidase OS=Homo sapiens GN=PIGK PE=1 SV=2 - [GPI8_HUMAN]	99.7313	60.3942	96.5518	0	64.1693	46.351	0	80.4654	45.5653	75.452	50.3707	36.9462	1.27394	72.2323
Q9BVG9	PTDSS2 PSS2	Phosphatidylserine synthase 2 OS=Homo sapiens GN=PTDSS2 PE=1 SV=1 - [PTSS2_HUMAN]	61.5105	132.65	0	62.2274	64.0971	54.2162	0	37.0426	0	91.3251	32.0919	43.1774	1.9973	84.5845
Q92575	UBXN4 KIAA0242 UBXD2 UBXDC1	UBX domain-containing protein 4 OS=Homo sapiens GN=UBXN4 PE=1 SV=2 - [UBXN4_HUMAN]	46.2268	48.6908	38.8422	120.551	63.5776	38.2118	0	50.5221	0	0	12.6305	25.2611	5.03364	60.1026
Q12846	STX4 STX4A	Syntaxin-4 OS=Homo sapiens GN=STX4 PE=1 SV=2 - [STX4_HUMAN]	62.5297	92.1748	0	98.6771	63.3454	45.0658	109.081	109.902	71.7897	129.599	105.093	24.1431	0.602757	71.1429
Q9P0J0	NDUFA13 GRIM19 CDA016 CGI-39	NADH dehydrogenase [ubiquinone] 1 alpha subcomplex subunit 13 OS=Homo sapiens GN=NDUFA13 PE=1 SV=3 - [NDUAD_HUMAN]	54.8395	51.2858	80.0054	66.8007	63.2328	13.0029	114.751	141.1	153.328	96.9931	126.543	25.4401	0.499694	20.5635
Q8TBA6	GOLGA5 RETII RFG5 PIG31	Golgin subfamily A member 5 OS=Homo sapiens GN=GOLGA5 PE=1 SV=3 - [GOGA5_HUMAN]	74.504	73.8902	50.8814	53.6404	63.229	12.7173	44.8053	73.4029	0	0	29.5521	36.0657	2.13958	20.1131
Q13488	TCIRG1 ATP6N1C ATP6V0A3	V-type proton ATPase 116 kDa subunit a isoform 3 OS=Homo sapiens GN=TCIRG1 PE=1 SV=3 - [VPP3_HUMAN]	81.9255	73.1962	54.2698	42.9429	63.0836	17.707	36.6862	38.676	0	36.6993	28.0154	18.7003	2.25175	28.0691
O14684	PTGES MGST1L1 MPGES1 PGES PIG12	Prostaglandin E synthase OS=Homo sapiens GN=PTGES PE=1 SV=2 - [PTGES_HUMAN]	83.7822	165.356	0	0	62.2845	79.256	412.395	1033.74	0	50.4155	374.137	476.553	0.166475	127.248
Q9Y5X1	SNX9 SH3PX1 SH3PXD3A	Sorting nexin-9 OS=Homo sapiens GN=SNX9 PE=1 SV=1 - [SNX9_HUMAN]	69.2716	50.2996	51.0689	77.8861	62.1315	13.6816	55.9429	44.2403	0	0	25.0458	29.3124	2.48072	22.0204
P33121	ACSL1 FACL1 FACL2 LACS LACS1 LACS2	Long-chain-fatty-acid--CoA ligase 1 OS=Homo sapiens GN=ACSL1 PE=1 SV=1 - [ACSL1_HUMAN]	61.8344	67.2125	51.5962	67.5827	62.0564	7.45186	602.992	507.655	816.093	299.007	556.437	214.661	0.111525	12.0082
Q96A57	TMEM230 C20orf30 HSPC274 UNQ2432/PRO4992	Transmembrane protein 230 OS=Homo sapiens GN=TMEM230 PE=1 SV=1 - [TM230_HUMAN]	89.2941	66.6451	0	90.7867	61.6815	42.5786	0	0	0	0	0	0	#DIV/0!	69.0298
O75616	ERAL1 HERA	GTPase Era, mitochondrial OS=Homo sapiens GN=ERAL1 PE=1 SV=2 - [ERAL1_HUMAN]	54.3996	39.0984	67.8481	85.3064	61.6631	19.6569	0	50.6501	0	0	12.6625	25.325	4.86973	31.8779
O00483	NDUFA4	Cytochrome c oxidase subunit NDUFA4 OS=Homo sapiens GN=NDUFA4 PE=1 SV=1 - [NDUA4_HUMAN]	113.329	132.536	0	0	61.4663	71.407	314.446	343.362	0	387.541	261.337	176.798	0.235199	116.173
Q9H936	SLC25A22 GC1	Mitochondrial glutamate carrier 1 OS=Homo sapiens GN=SLC25A22 PE=1 SV=1 - [GHC1_HUMAN]	75.5297	96.0353	0	73.9439	61.3772	42.1369	40.7211	73.9947	55.2532	81.9009	62.9675	18.5696	0.974745	68.6524
Q8N4Q1	CHCHD4 MIA40	Mitochondrial intermembrane space import and assembly protein 40 OS=Homo sapiens GN=CHCHD4 PE=1 SV=1 - [MIA40_HUMAN]	67.5181	68.1547	0	109.734	61.3517	45.4209	82.4452	0	0	0	20.6113	41.2226	2.9766	74.0337
Q13557	CAMK2D	Calcium/calmodulin-dependent protein kinase type II subunit delta OS=Homo sapiens GN=CAMK2D PE=1 SV=3 - [KCC2D_HUMAN]	0	84.0207	69.8736	91.4928	61.3468	41.8689	60.3877	0	110.366	0	42.6885	53.3484	1.43708	68.2496
P30825	SLC7A1	High affinity cationic amino acid transporter 1 OS=Homo sapiens GN=SLC7A1 PE=1 SV=1 - [CTR1_HUMAN]	119.695	87.7796	37.534	0	61.2522	53.021	0	0	0	0	0	0	#DIV/0!	86.5618
O95159	ZFPL1	Zinc finger protein-like 1 OS=Homo sapiens GN=ZFPL1 PE=1 SV=2 - [ZFPL1_HUMAN]	67.5757	54.1262	56.7255	66.4047	61.208	6.77738	0	0	0	0	0	0	#DIV/0!	11.0727
Q9H330	TMEM245 C9orf5	Transmembrane protein 245 OS=Homo sapiens GN=TMEM245 PE=1 SV=2 - [TM245_HUMAN]	133.864	0	57.338	53.6018	61.201	55.0701	0	0	0	0	0	0	#DIV/0!	89.9824
Q96J02	ITCH	E3 ubiquitin-protein ligase Itchy homolog OS=Homo sapiens GN=ITCH PE=1 SV=2 - [ITCH_HUMAN]	83.3927	69.3471	40.6739	51.3637	61.1944	18.947	0	0	18.6021	60.6097	19.803	28.5829	3.09016	30.962
P10114	RAP2A	Ras-related protein Rap-2a OS=Homo sapiens GN=RAP2A PE=1 SV=1 - [RAP2A_HUMAN]	0	0	244.529	0	61.1321	122.264	0	0	0	0	0	0	#DIV/0!	200
Q9Y3L5	RAP2C	Ras-related protein Rap-2c OS=Homo sapiens GN=RAP2C PE=1 SV=1 - [RAP2C_HUMAN]	0	0	244.529	0	61.1321	122.264	0	0	0	38.852	9.713	19.426	6.29385	200
P22694	PRKACB	cAMP-dependent protein kinase catalytic subunit beta OS=Homo sapiens GN=PRKACB PE=1 SV=2 - [KAPCB_HUMAN]	71.7575	89.0644	15.7639	67.9123	61.1246	31.6089	0	0	0	0	0	0	#DIV/0!	51.7122
Q7LGA3	HS2ST1 HS2ST KIAA0448	Heparan sulfate 2-O-sulfotransferase 1 OS=Homo sapiens GN=HS2ST1 PE=1 SV=1 - [HS2ST_HUMAN]	25.0363	61.6019	83.3855	74.0223	61.0115	25.5893	0	0	0	0	0	0	#DIV/0!	41.9418
Q8WTV0	SCARB1 CD36L1 CLA1	Scavenger receptor class B member 1 OS=Homo sapiens GN=SCARB1 PE=1 SV=1 - [SCRB1_HUMAN]	52.745	89.7292	101.028	0	60.8756	45.5218	150.932	207.553	572.079	315.712	311.569	186.643	0.195384	74.7784
O15270	SPTLC2 KIAA0526 LCB2	Serine palmitoyltransferase 2 OS=Homo sapiens GN=SPTLC2 PE=1 SV=1 - [SPTC2_HUMAN]	39.0908	90.6284	51.254	61.8621	60.7088	22.0094	28.6551	30.6455	0	75.6325	33.7333	31.2453	1.79967	36.2541
Q14118	DAG1	Dystroglycan OS=Homo sapiens GN=DAG1 PE=1 SV=2 - [DAG1_HUMAN]	70.2029	28.9388	142.748	0	60.4725	61.9551	69.4753	59.6547	0	103.983	58.2783	43.2534	1.03765	102.452
Q9H490	PIGU	Phosphatidylinositol glycan anchor biosynthesis class U protein OS=Homo sapiens GN=PIGU PE=1 SV=3 - [PIGU_HUMAN]	51.6981	91.34	19.5867	79.2143	60.4598	31.8993	0	16.0388	96.1736	0	28.0531	46.0387	2.15519	52.7612
Q9BU23	LMF2 TMEM112B TMEM153	Lipase maturation factor 2 OS=Homo sapiens GN=LMF2 PE=1 SV=2 - [LMF2_HUMAN]	17.1533	62.0173	84.1465	78.4161	60.4333	30.339	28.9222	0	0	75.0881	26.0026	35.4503	2.32413	50.2024
P43034	PAFAH1B1 LIS1 MDCR MDS PAFAHA	Platelet-activating factor acetylhydrolase IB subunit alpha OS=Homo sapiens GN=PAFAH1B1 PE=1 SV=2 - [LIS1_HUMAN]	52.0148	77.8038	0	110.204	60.0055	46.5515	159.258	44.2242	0	89.9491	73.3579	68.0302	0.817983	77.5787
O15155	BET1	BET1 homolog OS=Homo sapiens GN=BET1 PE=1 SV=1 - [BET1_HUMAN]	128.208	111.734	0	0	59.9856	69.5911	0	0	0	0	0	0	#DIV/0!	116.013
Q99808	SLC29A1 ENT1	Equilibrative nucleoside transporter 1 OS=Homo sapiens GN=SLC29A1 PE=1 SV=3 - [S29A1_HUMAN]	15.6476	95.5894	67.036	59.1338	59.3517	33.0772	117.601	33.618	0	109.873	65.2731	57.7062	0.909282	55.7309
Q12981	BNIP1 NIP1 SEC20L TRG8	Vesicle transport protein SEC20 OS=Homo sapiens GN=BNIP1 PE=1 SV=3 - [SEC20_HUMAN]	81.6797	89.1479	66.4795	0	59.3268	40.6603	0	0	0	76.3129	19.0782	38.1564	3.10966	68.5362
Q7KZI7	MARK2 EMK1	Serine/threonine-protein kinase MARK2 OS=Homo sapiens GN=MARK2 PE=1 SV=2 - [MARK2_HUMAN]	71.1504	60.6411	0	105.405	59.299	43.9103	22.6722	0	0	0	5.66805	11.3361	10.462	74.049
Q8NC96	NECAP1	Adaptin ear-binding coat-associated protein 1 OS=Homo sapiens GN=NECAP1 PE=1 SV=2 - [NECP1_HUMAN]	60.3474	54.9033	0	121.915	59.2914	49.8583	0	50.2303	0	0	12.5576	25.1152	4.72156	84.0902
P33947	KDELR2 ERD2.2	ER lumen protein-retaining receptor 2 OS=Homo sapiens GN=KDELR2 PE=1 SV=1 - [ERD22_HUMAN]	78.4112	158.522	0	0	59.2332	75.8136	0	0	0	0	0	0	#DIV/0!	127.992
Q9Y673	ALG5 HSPC149	Dolichyl-phosphate beta-glucosyltransferase OS=Homo sapiens GN=ALG5 PE=1 SV=1 - [ALG5_HUMAN]	0	33.6149	164.331	38.0415	58.9968	72.2478	58.6348	212.977	127.298	113.379	128.072	63.8928	0.460652	122.461
O75907	DGAT1 AGRP1 DGAT	Diacylglycerol O-acyltransferase 1 OS=Homo sapiens GN=DGAT1 PE=1 SV=2 - [DGAT1_HUMAN]	91.1008	100.429	0	43.5286	58.7646	46.429	0	68.5769	0	38.1212	26.6745	33.2159	2.20302	79.0085
Q5RI15	COX20 FAM36A	Cytochrome c oxidase protein 20 homolog OS=Homo sapiens GN=COX20 PE=1 SV=2 - [COX20_HUMAN]	98.2675	99.8547	0	34.7623	58.2211	49.2514	60.5833	55.3149	0	0	28.9746	33.526	2.00939	84.5936
P01912	HLA-DRB1	HLA class II histocompatibility antigen, DRB1-3 chain OS=Homo sapiens GN=HLA-DRB1 PE=1 SV=2 - [2B13_HUMAN]	0	0	232.776	0	58.194	116.388	0	0	0	0	0	0	#DIV/0!	200
Q5Y7A7	HLA-DRB1	HLA class II histocompatibility antigen, DRB1-13 beta chain OS=Homo sapiens GN=HLA-DRB1 PE=1 SV=1 - [2B1D_HUMAN]	0	0	232.776	0	58.194	116.388	0	0	0	0	0	0	#DIV/0!	200
P01911	HLA-DRB1	HLA class II histocompatibility antigen, DRB1-15 beta chain OS=Homo sapiens GN=HLA-DRB1 PE=1 SV=2 - [2B1F_HUMAN]	0	0	232.776	0	58.194	116.388	0	0	0	0	0	0	#DIV/0!	200
O14653	GOSR2 GS27	Golgi SNAP receptor complex member 2 OS=Homo sapiens GN=GOSR2 PE=1 SV=2 - [GOSR2_HUMAN]	95.0303	100.359	0	37.2783	58.167	48.1624	27.9628	23.3886	0	60.1856	27.8843	24.7732	2.08602	82.8001
P51809	VAMP7 SYBL1	Vesicle-associated membrane protein 7 OS=Homo sapiens GN=VAMP7 PE=1 SV=3 - [VAMP7_HUMAN]	69.089	80.4944	0	81.7704	57.8385	38.9782	55.0781	62.8977	97.0139	57.0041	67.9984	19.6276	0.850585	67.3914
Q9Y320	TMX2 TXNDC14 CGI-31 My009 PIG26 PSEC0045 UNQ237/PRO270	Thioredoxin-related transmembrane protein 2 OS=Homo sapiens GN=TMX2 PE=1 SV=1 - [TMX2_HUMAN]	77.3932	82.5167	0	71.4222	57.833	38.821	0	0	90.6506	100.734	47.8462	55.4012	1.20873	67.126
P01116	KRAS	GTPase KRas OS=Homo sapiens GN=KRAS PE=1 SV=1 - [RASK_HUMAN]	0	0	231.192	0	57.798	115.596	0	0	289.859	0	72.4648	144.93	0.797601	200
Q13439	GOLGA4	Golgin subfamily A member 4 OS=Homo sapiens GN=GOLGA4 PE=1 SV=1 - [GOGA4_HUMAN]	51.8885	51.1988	66.0801	61.2634	57.6077	7.27845	0	26.0477	24.1931	0	12.5602	14.523	4.58653	12.6345
P80723	BASP1 NAP22	Brain acid soluble protein 1 OS=Homo sapiens GN=BASP1 PE=1 SV=2 - [BASP1_HUMAN]	80.2905	79.713	0	69.3026	57.3265	38.5498	72.5887	71.5651	0	0	36.0385	41.6157	1.5907	67.246
P14854	COX6B1 COX6B	Cytochrome c oxidase subunit 6B1 OS=Homo sapiens GN=COX6B1 PE=1 SV=2 - [CX6B1_HUMAN]	58.1959	35.0914	36.9366	99.0199	57.3109	29.7167	203.76	214.346	0	134.478	138.146	98.6735	0.414858	51.8517
P48426	PIP4K2A	Phosphatidylinositol 5-phosphate 4-kinase type-2 alpha OS=Homo sapiens GN=PIP4K2A PE=1 SV=2 - [PI42A_HUMAN]	60.5495	102.533	65.5649	0	57.1618	42.4581	0	0	0	0	0	0	#DIV/0!	74.2771
O75131	CPNE3 CPN3 KIAA0636	Copine-3 OS=Homo sapiens GN=CPNE3 PE=1 SV=1 - [CPNE3_HUMAN]	23.867	129.885	39.4901	33.4675	56.6775	49.2274	0	0	0	58.8106	14.7027	29.4053	3.85492	86.8553
L0R6Q1	SLC35A4	SLC35A4 upstream open reading frame protein OS=Homo sapiens GN=SLC35A4 PE=3 SV=1 - [S35U4_HUMAN]	82.9823	88.6266	0	55.0241	56.6582	40.5288	60.7694	74.7629	0	73.9732	52.3764	35.5026	1.08175	71.5321
Q6IAN0	DHRS7B SDR32C1 CGI-93 UNQ212/PRO238	Dehydrogenase/reductase SDR family member 7B OS=Homo sapiens GN=DHRS7B PE=1 SV=2 - [DRS7B_HUMAN]	58.4806	64.0862	0	103.555	56.5304	42.6922	0	0	0	0	0	0	#DIV/0!	75.5207
Q6ZXV5	TMTC3	Transmembrane and TPR repeat-containing protein 3 OS=Homo sapiens GN=TMTC3 PE=1 SV=2 - [TMTC3_HUMAN]	40.3927	69.3294	30.8892	85.048	56.4148	25.1324	0	77.1001	0	60.7881	34.4721	40.3581	1.63654	44.5493
Q5ZPR3	CD276 B7H3 PSEC0249 UNQ309/PRO352	CD276 antigen OS=Homo sapiens GN=CD276 PE=1 SV=1 - [CD276_HUMAN]	96.3771	72.8242	0	56.3118	56.3783	41.0239	133.407	150.823	0	130.457	103.672	69.6964	0.543814	72.7655
Q9H3P7	ACBD3 GCP60 GOCAP1 GOLPH1	Golgi resident protein GCP60 OS=Homo sapiens GN=ACBD3 PE=1 SV=4 - [GCP60_HUMAN]	52.2941	62.756	0	110.434	56.3711	45.3061	68.6832	38.0313	0	0	26.6786	33.2504	2.11297	80.3711
P20039	HLA-DRB1	HLA class II histocompatibility antigen, DRB1-11 beta chain OS=Homo sapiens GN=HLA-DRB1 PE=1 SV=1 - [2B1B_HUMAN]	0	0	72.896	151.133	56.0074	72.1291	0	0	0	0	0	0	#DIV/0!	128.785
Q9NUU7	DDX19A DDX19L	ATP-dependent RNA helicase DDX19A OS=Homo sapiens GN=DDX19A PE=1 SV=1 - [DD19A_HUMAN]	94.727	71.5252	0	57.2738	55.8815	40.3252	0	0	0	46.4413	11.6103	23.2207	4.81308	72.1621
O14763	TNFRSF10B DR5 KILLER TRAILR2 TRICK2 ZTNFR9 UNQ160/PRO186	Tumor necrosis factor receptor superfamily member 10B OS=Homo sapiens GN=TNFRSF10B PE=1 SV=2 - [TR10B_HUMAN]	71.1002	58.534	63.2628	30.6011	55.8745	17.6279	0	0	0	44.8428	11.2107	22.4214	4.98403	31.549
Q96L92	SNX27 KIAA0488 My014	Sorting nexin-27 OS=Homo sapiens GN=SNX27 PE=1 SV=2 - [SNX27_HUMAN]	47.9211	73.3232	38.8044	63.053	55.7754	15.3904	39.757	0	0	83.7499	30.8767	39.9215	1.80639	27.5935
O60499	STX10 SYN10	Syntaxin-10 OS=Homo sapiens GN=STX10 PE=1 SV=1 - [STX10_HUMAN]	75.3453	0	74.7894	72.4435	55.6446	37.1177	0	38.8121	62.7835	67.289	42.2212	30.7975	1.31793	66.705
Q5T9A4	ATAD3B KIAA1273 TOB3	ATPase family AAA domain-containing protein 3B OS=Homo sapiens GN=ATAD3B PE=1 SV=1 - [ATD3B_HUMAN]	0	0	122.893	98.6081	55.3753	64.706	0	109.149	102.621	177.454	97.3058	73.168	0.569086	116.85
Q92896	GLG1 CFR1 ESL1 MG160	Golgi apparatus protein 1 OS=Homo sapiens GN=GLG1 PE=1 SV=2 - [GSLG1_HUMAN]	61.7625	45.5754	27.6151	86.3209	55.3185	24.9338	124.455	153.539	153.919	263.889	173.95	61.527	0.318013	45.0731
P82094	TMF1 ARA160	TATA element modulatory factor OS=Homo sapiens GN=TMF1 PE=1 SV=2 - [TMF1_HUMAN]	66.4009	73.2985	0	81.5455	55.3112	37.3902	0	0	0	0	0	0	#DIV/0!	67.5997
P36404	ARL2	ADP-ribosylation factor-like protein 2 OS=Homo sapiens GN=ARL2 PE=1 SV=4 - [ARL2_HUMAN]	62.7632	79.1831	42.9216	36.0228	55.2227	19.5867	0	0	0	0	0	0	#DIV/0!	35.4686
Q96JJ3	ELMO2 CED12A KIAA1834	Engulfment and cell motility protein 2 OS=Homo sapiens GN=ELMO2 PE=1 SV=2 - [ELMO2_HUMAN]	70.8176	82.2188	0	66.8304	54.9667	37.2201	0	0	0	0	0	0	#DIV/0!	67.714
Q10469	MGAT2	Alpha-1,6-mannosyl-glycoprotein 2-beta-N-acetylglucosaminyltransferase OS=Homo sapiens GN=MGAT2 PE=1 SV=1 - [MGAT2_HUMAN]	66.995	61.6673	91.0731	0	54.9339	38.7926	0	0	0	0	0	0	#DIV/0!	70.6168
O00391	QSOX1	Sulfhydryl oxidase 1 OS=Homo sapiens GN=QSOX1 PE=1 SV=3 - [QSOX1_HUMAN]	143.482	32.7753	41.7071	0	54.4911	61.9775	0	0	0	0	0	0	#DIV/0!	113.739
Q96CU9	FOXRED1 FP634	FAD-dependent oxidoreductase domain-containing protein 1 OS=Homo sapiens GN=FOXRED1 PE=1 SV=2 - [FXRD1_HUMAN]	52.6001	58.8591	57.8612	48.6355	54.489	4.77151	49.8632	48.5865	28.9171	87.0042	53.5927	24.25	1.01672	8.75684
Q9Y6K0	CEPT1 PRO1101	Choline/ethanolaminephosphotransferase 1 OS=Homo sapiens GN=CEPT1 PE=1 SV=1 - [CEPT1_HUMAN]	63.4869	17.2766	0	137.135	54.4746	61.2784	0	0	0	0	0	0	#DIV/0!	112.49
Q9Y287	ITM2B BRI BRI2	Integral membrane protein 2B OS=Homo sapiens GN=ITM2B PE=1 SV=1 - [ITM2B_HUMAN]	45.016	53.5073	58.9314	60.4284	54.4708	6.96926	0	0	0	35.6545	8.91363	17.8273	6.11096	12.7945
P07947	YES1 YES	Tyrosine-protein kinase Yes OS=Homo sapiens GN=YES1 PE=1 SV=3 - [YES_HUMAN]	62.9042	58.6846	49.9643	46.1277	54.4202	7.71976	486.474	124.083	163.219	181.808	238.896	166.796	0.227799	14.1855
Q5JRA6	MIA3 KIAA0268 TANGO UNQ6077/PRO20088	Transport and Golgi organization protein 1 homolog OS=Homo sapiens GN=MIA3 PE=1 SV=1 - [TGO1_HUMAN]	94.3956	28.2669	46.3187	48.6636	54.4112	28.1709	0	26.4592	0	49.2059	18.9163	23.7347	2.87642	51.7741
Q9P2W9	STX18 GIG9	Syntaxin-18 OS=Homo sapiens GN=STX18 PE=1 SV=1 - [STX18_HUMAN]	81.1021	54.723	28.1035	53.0803	54.2522	21.6508	33.3456	32.8702	0	64.9919	32.8019	26.5359	1.65394	39.9076
Q9Y3D7	PAM16 MAGMAS TIM16 TIMM16 CGI-136	Mitochondrial import inner membrane translocase subunit TIM16 OS=Homo sapiens GN=PAM16 PE=1 SV=2 - [TIM16_HUMAN]	47.7791	44.7402	69.6212	53.3028	53.8608	11.0886	61.5755	68.6643	0	54.8915	46.2828	31.3635	1.16373	20.5876
Q9UEU0	VTI1B VTI1 VTI1L VTI1L1 VTI2	Vesicle transport through interaction with t-SNAREs homolog 1B OS=Homo sapiens GN=VTI1B PE=1 SV=3 - [VTI1B_HUMAN]	50.6505	75.625	87.7624	0	53.5095	38.875	56.5594	56.5489	0	0	28.2771	32.6516	1.89233	72.6507
P58335	ANTXR2 CMG2	Anthrax toxin receptor 2 OS=Homo sapiens GN=ANTXR2 PE=1 SV=5 - [ANTR2_HUMAN]	69.2299	78.7832	0	65.7146	53.4319	36.0467	0	0	0	0	0	0	#DIV/0!	67.4629
O94812	BAIAP3 KIAA0734	BAI1-associated protein 3 OS=Homo sapiens GN=BAIAP3 PE=1 SV=2 - [BAIP3_HUMAN]	0	213.628	0	0	53.407	106.814	0	0	0	0	0	0	#DIV/0!	200
P07814	EPRS GLNS PARS QARS QPRS PIG32	Bifunctional glutamate/proline--tRNA ligase OS=Homo sapiens GN=EPRS PE=1 SV=5 - [SYEP_HUMAN]	130.938	81.8952	0	0	53.2083	64.6196	0	0	0	81.7491	20.4373	40.8746	2.60349	121.447
Q15629	TRAM1 TRAM	Translocating chain-associated membrane protein 1 OS=Homo sapiens GN=TRAM1 PE=1 SV=3 - [TRAM1_HUMAN]	73.8367	76.7063	0	61.1949	52.9345	35.9272	34.1577	55.9183	0	78.1704	42.0616	33.3042	1.2585	67.8711
Q7Z4F1	LRP10	Low-density lipoprotein receptor-related protein 10 OS=Homo sapiens GN=LRP10 PE=1 SV=2 - [LRP10_HUMAN]	59.0239	56.0028	96.1966	0	52.8058	39.6657	0	0	0	0	0	0	#DIV/0!	75.1161
P32004	L1CAM	Neural cell adhesion molecule L1 OS=Homo sapiens GN=L1CAM PE=1 SV=2 - [L1CAM_HUMAN]	46.7626	67.3677	96.9532	0	52.7709	40.7677	0	0	0	0	0	0	#DIV/0!	77.2541
Q9Y4K0	LOXL2	Lysyl oxidase homolog 2 OS=Homo sapiens GN=LOXL2 PE=1 SV=1 - [LOXL2_HUMAN]	55.2177	61.2133	23.2419	71.3604	52.7583	20.7749	0	0	0	0	0	0	#DIV/0!	39.3775
O43264	ZW10	Centromere/kinetochore protein zw10 homolog OS=Homo sapiens GN=ZW10 PE=1 SV=3 - [ZW10_HUMAN]	20.9431	52.7444	77.7314	58.8171	52.559	23.6108	13.7232	41.9111	43.1811	34.4692	33.3212	13.6187	1.57735	44.9225
Q15785	TOMM34 URCC3	Mitochondrial import receptor subunit TOM34 OS=Homo sapiens GN=TOMM34 PE=1 SV=2 - [TOM34_HUMAN]	83.1482	69.5412	0	57.2146	52.476	36.5522	0	0	0	0	0	0	#DIV/0!	69.6551
O60830	TIMM17B TIM17B JM3	Mitochondrial import inner membrane translocase subunit Tim17-B OS=Homo sapiens GN=TIMM17B PE=1 SV=1 - [TI17B_HUMAN]	67.5984	72.9501	0	67.8353	52.0959	34.8183	0	0	0	0	0	0	#DIV/0!	66.8349
Q9P253	VPS18 KIAA1475	Vacuolar protein sorting-associated protein 18 homolog OS=Homo sapiens GN=VPS18 PE=1 SV=2 - [VPS18_HUMAN]	64.1264	52.9457	43.7388	46.5406	51.8379	9.05342	42.9913	50.9942	26.2833	31.327	37.8989	11.1883	1.36779	17.4649
Q9Y679	AUP1	Ancient ubiquitous protein 1 OS=Homo sapiens GN=AUP1 PE=1 SV=1 - [AUP1_HUMAN]	79.1876	79.2916	0	48.3738	51.7132	37.4202	55.4349	58.1983	0	126.706	60.0847	51.8771	0.860672	72.361
P49841	GSK3B	Glycogen synthase kinase-3 beta OS=Homo sapiens GN=GSK3B PE=1 SV=2 - [GSK3B_HUMAN]	77.9667	97.9092	0	30.3274	51.5508	44.5527	35.6	90.6529	0	133.859	65.028	59.1299	0.792747	86.4247
Q8NCG7	DAGLB	Sn1-specific diacylglycerol lipase beta OS=Homo sapiens GN=DAGLB PE=1 SV=2 - [DGLB_HUMAN]	43.1902	47.2744	49.8755	65.807	51.5368	9.90341	0	0	0	0	0	0	#DIV/0!	19.2162
Q9Y282	ERGIC3	Endoplasmic reticulum-Golgi intermediate compartment protein 3 OS=Homo sapiens GN=ERGIC3 PE=1 SV=1 - [ERGI3_HUMAN]	67.3711	78.4802	0	60.156	51.5018	35.152	87.2822	94.9939	98.5013	0	70.1944	47.0303	0.733703	68.254
Q13596	SNX1	Sorting nexin-1 OS=Homo sapiens GN=SNX1 PE=1 SV=3 - [SNX1_HUMAN]	62.9551	60.6139	0	80.1093	50.9196	35.0413	0	0	139.186	0	34.7965	69.5931	1.46335	68.8169
Q07157	TJP1 ZO1	Tight junction protein ZO-1 OS=Homo sapiens GN=TJP1 PE=1 SV=3 - [ZO1_HUMAN]	43.0112	52.6104	40.8822	65.5245	50.5071	11.2365	155.436	171.683	106.789	171.749	151.414	30.7239	0.333569	22.2473
Q96K37	SLC35E1 PSEC0038	Solute carrier family 35 member E1 OS=Homo sapiens GN=SLC35E1 PE=1 SV=2 - [S35E1_HUMAN]	40.9352	47.9536	50.7157	62.3876	50.4981	8.93181	0	0	0	0	0	0	#DIV/0!	17.6874
Q8NC44	RETREG2 C2orf17 FAM134A MAG2	Reticulophagy regulator 2 OS=Homo sapiens GN=RETREG2 PE=1 SV=3 - [RETR2_HUMAN]	0	108.486	0	92.6913	50.2943	58.4318	0	0	0	0	0	0	#DIV/0!	116.18
Q12913	PTPRJ	Receptor-type tyrosine-protein phosphatase eta OS=Homo sapiens GN=PTPRJ PE=1 SV=3 - [PTPRJ_HUMAN]	78.3011	66.6989	54.9949	0	49.9987	34.6639	0	0	0	0	0	0	#DIV/0!	69.3295
Q16718	NDUFA5	NADH dehydrogenase [ubiquinone] 1 alpha subcomplex subunit 5 OS=Homo sapiens GN=NDUFA5 PE=1 SV=3 - [NDUA5_HUMAN]	39.4098	61.5827	52.9533	45.9398	49.9714	9.51341	138.279	167.712	125.797	124.564	139.088	20.0628	0.359278	19.0377
P43155	CRAT CAT1	Carnitine O-acetyltransferase OS=Homo sapiens GN=CRAT PE=1 SV=5 - [CACP_HUMAN]	0	39.4606	106.211	54.0084	49.9199	43.9195	0	0	0	0	0	0	#DIV/0!	87.9799
Q6UW02	CYP20A1 UNQ667/PRO1301	Cytochrome P450 20A1 OS=Homo sapiens GN=CYP20A1 PE=1 SV=1 - [CP20A_HUMAN]	62.4992	23.1901	52.2734	61.2625	49.8063	18.32	24.0294	0	0	28.9213	13.2377	15.4155	3.76246	36.7824
Q9P2R3	ANKFY1 ANKHZN KIAA1255	Rabankyrin-5 OS=Homo sapiens GN=ANKFY1 PE=1 SV=2 - [ANFY1_HUMAN]	62.9546	47.9542	0	88.1329	49.7604	37.085	0	0	0	0	0	0	#DIV/0!	74.5272
Q9C004	SPRY4	Protein sprouty homolog 4 OS=Homo sapiens GN=SPRY4 PE=1 SV=2 - [SPY4_HUMAN]	52.0709	78.7617	0	68.139	49.7429	34.9299	0	0	0	0	0	0	#DIV/0!	70.2208
P07384	CAPN1 CANPL1 PIG30	Calpain-1 catalytic subunit OS=Homo sapiens GN=CAPN1 PE=1 SV=1 - [CAN1_HUMAN]	35.2128	40.4387	83.9574	38.255	49.466	23.094	52.1602	71.0065	95.1378	83.4385	75.4357	18.381	0.655737	46.6865
Q96AC1	FERMT2 KIND2 MIG2 PLEKHC1	Fermitin family homolog 2 OS=Homo sapiens GN=FERMT2 PE=1 SV=1 - [FERM2_HUMAN]	61.8791	61.3322	0	73.9217	49.2832	33.3653	26.07	0	101.816	52.4986	45.0961	43.4649	1.09285	67.701
Q9NVD7	PARVA MXRA2	Alpha-parvin OS=Homo sapiens GN=PARVA PE=1 SV=1 - [PARVA_HUMAN]	80.5431	55.4735	11.4349	49.2124	49.166	28.5654	0	0	0	14.0405	3.51012	7.02023	14.0069	58.0999
Q96EY1	DNAJA3 HCA57 TID1	DnaJ homolog subfamily A member 3, mitochondrial OS=Homo sapiens GN=DNAJA3 PE=1 SV=2 - [DNJA3_HUMAN]	58.2645	47.1215	50.4699	38.9956	48.7128	7.98497	46.9701	47.5578	0	127.43	55.4895	52.8836	0.877875	16.3919
P23786	CPT2 CPT1	Carnitine O-palmitoyltransferase 2, mitochondrial OS=Homo sapiens GN=CPT2 PE=1 SV=2 - [CPT2_HUMAN]	52.0355	40.6968	82.8035	18.2226	48.4396	26.8752	354.407	463.888	378.518	267.942	366.189	80.5985	0.13228	55.4818
O43464	HTRA2 OMI PRSS25	Serine protease HTRA2, mitochondrial OS=Homo sapiens GN=HTRA2 PE=1 SV=2 - [HTRA2_HUMAN]	31.9286	88.2651	73.5111	0	48.4262	40.14	150.456	146.774	160.742	18.442	119.104	67.3676	0.406589	82.889
Q96TA2	YME1L1 FTSH1 YME1L UNQ1868/PRO4304	ATP-dependent zinc metalloprotease YME1L1 OS=Homo sapiens GN=YME1L1 PE=1 SV=2 - [YMEL1_HUMAN]	67.2866	61.3402	0	64.9122	48.3847	32.3489	43.2672	28.1394	68.0697	120.669	65.0363	40.577	0.743965	66.8577
Q9Y3B8	REXO2 SFN SMFN CGI-114	Oligoribonuclease, mitochondrial OS=Homo sapiens GN=REXO2 PE=1 SV=3 - [ORN_HUMAN]	75.1963	60.273	0	57.9293	48.3496	33.1279	67.1726	70.9349	0	109.576	61.9208	45.512	0.78083	68.5173
P11117	ACP2	Lysosomal acid phosphatase OS=Homo sapiens GN=ACP2 PE=1 SV=3 - [PPAL_HUMAN]	0	76.6224	115.681	0	48.0759	57.758	43.0918	55.0713	0	53.4638	37.9067	25.8228	1.26827	120.139
Q13177	PAK2	Serine/threonine-protein kinase PAK 2 OS=Homo sapiens GN=PAK2 PE=1 SV=3 - [PAK2_HUMAN]	66.3859	0	125.802	0	48.0469	60.5507	0	0	0	0	0	0	#DIV/0!	126.024
O15228	GNPAT DAPAT DHAPAT	Dihydroxyacetone phosphate acyltransferase OS=Homo sapiens GN=GNPAT PE=1 SV=1 - [GNPAT_HUMAN]	40.9337	47.8229	51.2453	51.6814	47.9208	4.96732	110.784	82.0652	71.578	97.0421	90.3674	17.1598	0.530289	10.3657
Q03001	DST BP230 BP240 BPAG1 DMH DT KIAA0728	Dystonin OS=Homo sapiens GN=DST PE=1 SV=4 - [DYST_HUMAN]	88.4899	45.6518	0	57.4695	47.9028	36.6905	0	0	0	0	0	0	#DIV/0!	76.5936
Q9UNN8	PROCR EPCR	Endothelial protein C receptor OS=Homo sapiens GN=PROCR PE=1 SV=1 - [EPCR_HUMAN]	0	31.1661	91.1893	69.1507	47.8765	40.4144	143.822	174.217	109.648	275.015	175.676	71.2855	0.272528	84.4139
Q9UPT5	EXOC7 EXO70 KIAA1067	Exocyst complex component 7 OS=Homo sapiens GN=EXOC7 PE=1 SV=3 - [EXOC7_HUMAN]	55.0536	70.9196	0	64.1868	47.54	32.3534	67.2858	68.8655	42.1351	25.2876	50.8935	21.0085	0.934108	68.0551
P80303	NUCB2 NEFA	Nucleobindin-2 OS=Homo sapiens GN=NUCB2 PE=1 SV=2 - [NUCB2_HUMAN]	44.7069	76.6743	0	68.6042	47.4963	34.4508	25.3655	25.8708	0	0	12.8091	14.7921	3.70802	72.5336
Q9BT22	ALG1 HMAT1 HMT1 PSEC0061 UNQ861/PRO1870	Chitobiosyldiphosphodolichol beta-mannosyltransferase OS=Homo sapiens GN=ALG1 PE=1 SV=2 - [ALG1_HUMAN]	44.9766	52.9407	42.1965	49.7085	47.4556	4.79464	38.3795	27.0078	0	110.234	43.9054	47.0576	1.08086	10.1034
P04156	PRNP	Major prion protein OS=Homo sapiens GN=PRNP PE=1 SV=1 - [PRIO_HUMAN]	0	0	0	189.726	47.4316	94.8631	0	57.2038	52.3216	0	27.3813	31.68	1.73226	200
O96000	NDUFB10	NADH dehydrogenase [ubiquinone] 1 beta subcomplex subunit 10 OS=Homo sapiens GN=NDUFB10 PE=1 SV=3 - [NDUBA_HUMAN]	45.7412	58.2911	0	85.6152	47.4119	35.7236	206.69	270.929	295.42	165.08	234.53	59.5282	0.202157	75.3474
Q15155	NOMO1	Nodal modulator 1 OS=Homo sapiens GN=NOMO1 PE=1 SV=5 - [NOMO1_HUMAN]	0	0	189.228	0	47.3069	94.6138	0	0	202.697	0	50.6742	101.348	0.93355	200
Q5JPE7	NOMO2	Nodal modulator 2 OS=Homo sapiens GN=NOMO2 PE=1 SV=1 - [NOMO2_HUMAN]	0	0	189.228	0	47.3069	94.6138	0	0	202.697	0	50.6742	101.348	0.93355	200
Q9UNK0	STX8	Syntaxin-8 OS=Homo sapiens GN=STX8 PE=1 SV=2 - [STX8_HUMAN]	49.656	49.9402	59.1486	30.2292	47.2435	12.1698	0	85.12	38.7544	24.6747	37.1373	35.7745	1.27213	25.7597
Q8TCS8	PNPT1 PNPASE	Polyribonucleotide nucleotidyltransferase 1, mitochondrial OS=Homo sapiens GN=PNPT1 PE=1 SV=2 - [PNPT1_HUMAN]	25.4938	38.488	85.8788	38.4474	47.077	26.581	90.4775	103.353	129.315	152.843	118.997	27.7494	0.395614	56.4629
P34910	EVI2B EVDB	Protein EVI2B OS=Homo sapiens GN=EVI2B PE=1 SV=2 - [EVI2B_HUMAN]	85.4817	102.414	0	0	46.974	54.6796	0	0	0	0	0	0	#DIV/0!	116.404
Q9H269	VPS16	Vacuolar protein sorting-associated protein 16 homolog OS=Homo sapiens GN=VPS16 PE=1 SV=2 - [VPS16_HUMAN]	77.3518	63.0504	0	47.4395	46.9604	33.6057	46.484	58.172	71.9517	0	44.1519	31.2208	1.06361	71.5618
Q86YN1	DOLPP1 LSFR2	Dolichyldiphosphatase 1 OS=Homo sapiens GN=DOLPP1 PE=2 SV=1 - [DOPP1_HUMAN]	53.3873	26.9028	50.4931	56.3225	46.7764	13.4611	0	0	0	57.0018	14.2504	28.5009	3.28245	28.7775
Q13733	ATP1A4	Sodium/potassium-transporting ATPase subunit alpha-4 OS=Homo sapiens GN=ATP1A4 PE=1 SV=3 - [AT1A4_HUMAN]	0	0	185.658	0	46.4146	92.8291	0	0	243.386	0	60.8465	121.693	0.762813	200
P08581	MET	Hepatocyte growth factor receptor OS=Homo sapiens GN=MET PE=1 SV=4 - [MET_HUMAN]	185.638	0	0	0	46.4095	92.8189	0	22.9399	0	0	5.73499	11.47	8.09234	200
Q5UCC4	EMC10 C19orf63 HSM1 INM02 UNQ764/PRO1556	ER membrane protein complex subunit 10 OS=Homo sapiens GN=EMC10 PE=1 SV=1 - [EMC10_HUMAN]	0	92.6559	0	92.5424	46.2996	53.4622	0	0	0	0	0	0	#DIV/0!	115.47
Q9BRK5	SDF4 CAB45 PSEC0034	45 kDa calcium-binding protein OS=Homo sapiens GN=SDF4 PE=1 SV=1 - [CAB45_HUMAN]	67.7527	64.4758	0	52.8529	46.2704	31.5024	0	0	0	44.5294	11.1323	22.2647	4.15639	68.0834
Q96T51	RUFY1 RABIP4 ZFYVE12	RUN and FYVE domain-containing protein 1 OS=Homo sapiens GN=RUFY1 PE=1 SV=2 - [RUFY1_HUMAN]	57.2707	45.5268	34.0176	47.929	46.186	9.56403	0	0	0	31.8322	7.95805	15.9161	5.80369	20.7076
O00194	RAB27B	Ras-related protein Rab-27B OS=Homo sapiens GN=RAB27B PE=1 SV=4 - [RB27B_HUMAN]	0	102.606	79.9845	0	45.6475	53.5122	90.3495	120.542	157.319	88.6784	114.222	32.2473	0.399638	117.229
Q9Y5U9	IER3IP1	Immediate early response 3-interacting protein 1 OS=Homo sapiens GN=IER3IP1 PE=1 SV=1 - [IR3IP_HUMAN]	84.0329	58.6195	39.3521	0	45.5011	35.4258	69.8066	81.6928	126.516	0	69.5038	52.3763	0.654656	77.8569
P35222	CTNNB1 CTNNB OK/SW-cl.35 PRO2286	Catenin beta-1 OS=Homo sapiens GN=CTNNB1 PE=1 SV=1 - [CTNB1_HUMAN]	20.6607	32.9605	66.7219	61.2866	45.4074	22.1644	714.708	845.627	1192.04	809.47	890.461	208.492	0.0509932	48.8123
Q8IY95	TMEM192	Transmembrane protein 192 OS=Homo sapiens GN=TMEM192 PE=1 SV=1 - [TM192_HUMAN]	87.5446	93.6333	0	0	45.2945	52.3606	76.3484	103.453	255.492	147.161	145.614	78.8475	0.311059	115.6
Q9HD20	ATP13A1	Manganese-transporting ATPase 13A1 OS=Homo sapiens GN=ATP13A1 PE=1 SV=2 - [AT131_HUMAN]	45.5248	38.6911	64.4239	32.1007	45.1851	13.9477	96.2504	118.225	27.7356	0	60.5528	55.8093	0.74621	30.868
P98194	ATP2C1 KIAA1347 PMR1L HUSSY-28	Calcium-transporting ATPase type 2C member 1 OS=Homo sapiens GN=ATP2C1 PE=1 SV=3 - [AT2C1_HUMAN]	33.5296	51.3804	52.3839	42.6287	44.9807	8.80197	22.6838	25.4885	0	51.7209	24.9733	21.1708	1.80115	19.5683
Q9Y237	PIN4	Peptidyl-prolyl cis-trans isomerase NIMA-interacting 4 OS=Homo sapiens GN=PIN4 PE=1 SV=1 - [PIN4_HUMAN]	0	43.783	0	135.421	44.8011	63.8418	0	0	0	0	0	0	#DIV/0!	142.501
Q96HS1	PGAM5	Serine/threonine-protein phosphatase PGAM5, mitochondrial OS=Homo sapiens GN=PGAM5 PE=1 SV=2 - [PGAM5_HUMAN]	0	0	49.5761	128.845	44.6052	60.8283	123.289	100.453	0	107.84	82.8954	56.0766	0.53809	136.37
Q02413	DSG1 CDHF4	Desmoglein-1 OS=Homo sapiens GN=DSG1 PE=1 SV=2 - [DSG1_HUMAN]	100.427	0	77.0467	0	44.3685	52.114	86.9816	109.504	0	67.8506	66.0841	47.2308	0.671395	117.457
Q53EU6	GPAT3 AGPAT9 MAG1 HMFN0839 UNQ2753/PRO6492	Glycerol-3-phosphate acyltransferase 3 OS=Homo sapiens GN=GPAT3 PE=1 SV=2 - [GPAT3_HUMAN]	27.1199	44.2376	57.2881	48.6228	44.3171	12.6825	0	0	0	0	0	0	#DIV/0!	28.6176
Q6NUQ1	RINT1	RAD50-interacting protein 1 OS=Homo sapiens GN=RINT1 PE=1 SV=1 - [RINT1_HUMAN]	37.2049	68.6406	70.6328	0	44.1196	33.1591	0	0	0	0	0	0	#DIV/0!	75.1574
P49757	NUMB	Protein numb homolog OS=Homo sapiens GN=NUMB PE=1 SV=2 - [NUMB_HUMAN]	0	58.1076	117.347	0	43.8636	56.1269	0	41.7641	83.2761	0	31.26	39.8764	1.40318	127.958
O95486	SEC24A	Protein transport protein Sec24A OS=Homo sapiens GN=SEC24A PE=1 SV=2 - [SC24A_HUMAN]	64.6877	35.3984	18.0531	57.09	43.8073	21.185	13.898	12.6457	0	89.0526	28.8991	40.5907	1.51587	48.3595
Q9BUR5	APOO FAM121B MIC23 MIC26 My025 UNQ1866/PRO4302	MICOS complex subunit MIC26 OS=Homo sapiens GN=APOO PE=1 SV=1 - [MIC26_HUMAN]	28.4436	55.4877	90.0603	0	43.4979	38.4296	0	0	0	195.581	48.8953	97.7906	0.889613	88.3482
Q9H8Y8	GORASP2 GOLPH6	Golgi reassembly-stacking protein 2 OS=Homo sapiens GN=GORASP2 PE=1 SV=3 - [GORS2_HUMAN]	54.0126	22.3635	54.192	42.9939	43.3905	14.9643	0	46.2695	0	0	11.5674	23.1347	3.75111	34.4875
Q70E73	RAPH1 ALS2CR18 ALS2CR9 KIAA1681 LPD PREL2 RMO1	Ras-associated and pleckstrin homology domains-containing protein 1 OS=Homo sapiens GN=RAPH1 PE=1 SV=3 - [RAPH1_HUMAN]	0	51.0088	0	121.861	43.2176	57.6804	0	0	0	0	0	0	#DIV/0!	133.465
P00156	MT-CYB COB CYTB MTCYB	Cytochrome b OS=Homo sapiens GN=MT-CYB PE=1 SV=2 - [CYB_HUMAN]	55.0441	69.7825	0	47.9376	43.1911	30.1971	87.5315	153.413	0	100.819	85.4409	63.669	0.505508	69.9152
Q9NYP7	ELOVL5 ELOVL2 PRO0530	Elongation of very long chain fatty acids protein 5 OS=Homo sapiens GN=ELOVL5 PE=1 SV=1 - [ELOV5_HUMAN]	36.279	0	0	135.618	42.9743	64.0867	0	0	0	0	0	0	#DIV/0!	149.128
Q5T0D9	TPRG1L FAM79A MOVER	Tumor protein p63-regulated gene 1-like protein OS=Homo sapiens GN=TPRG1L PE=1 SV=1 - [TPRGL_HUMAN]	82.7202	89.0903	0	0	42.9526	49.6656	0	0	0	59.7891	14.9473	29.8945	2.87361	115.629
Q9NUP9	LIN7C MALS3 VELI3	Protein lin-7 homolog C OS=Homo sapiens GN=LIN7C PE=1 SV=1 - [LIN7C_HUMAN]	87.7456	0	0	82.4486	42.5486	49.1784	81.8743	65.2525	0	0	36.7817	43.0105	1.15679	115.582
Q99816	TSG101	Tumor susceptibility gene 101 protein OS=Homo sapiens GN=TSG101 PE=1 SV=2 - [TS101_HUMAN]	62.5122	0	59.536	47.4532	42.3753	28.991	0	0	0	0	0	0	#DIV/0!	68.4148
P05067	APP A4 AD1	Amyloid-beta A4 protein OS=Homo sapiens GN=APP PE=1 SV=3 - [A4_HUMAN]	0	0	96.5957	72.6548	42.3126	49.8264	31.8961	0	0	0	7.97402	15.948	5.30631	117.758
Q96GC9	VMP1	Vacuole membrane protein 1 OS=Homo sapiens GN=VMP1 PE=1 SV=1 - [VMP1_HUMAN]	0	133.172	35.7499	0	42.2304	62.9263	0	0	0	0	0	0	#DIV/0!	149.007
P15313	ATP6V1B1	V-type proton ATPase subunit B, kidney isoform OS=Homo sapiens GN=ATP6V1B1 PE=1 SV=3 - [VATB1_HUMAN]	0	0	168.588	0	42.1471	84.2942	0	0	118.725	0	29.6811	59.3623	1.42	200
O43823	AKAP8 AKAP95	A-kinase anchor protein 8 OS=Homo sapiens GN=AKAP8 PE=1 SV=1 - [AKAP8_HUMAN]	53.6466	88.2985	0	25.6036	41.8872	37.9121	0	46.2792	26.8979	76.6188	37.449	32.28	1.11851	90.5101
O95070	YIF1A	Protein YIF1A OS=Homo sapiens GN=YIF1A PE=1 SV=2 - [YIF1A_HUMAN]	0	114.756	0	52.5079	41.8161	54.5643	47.8478	44.1178	69.4969	0	40.3656	29.1438	1.03593	130.486
P07948	LYN JTK8	Tyrosine-protein kinase Lyn OS=Homo sapiens GN=LYN PE=1 SV=3 - [LYN_HUMAN]	42.9403	68.39	55.8935	0	41.8059	29.7444	0	0	97.8577	94.6938	48.1379	55.5998	0.868462	71.1488
Q30167	HLA-DRB1	HLA class II histocompatibility antigen, DRB1-10 beta chain OS=Homo sapiens GN=HLA-DRB1 PE=1 SV=2 - [2B1A_HUMAN]	0	0	167.142	0	41.7854	83.5708	0	0	0	0	0	0	#DIV/0!	200
Q30154	HLA-DRB5	HLA class II histocompatibility antigen, DR beta 5 chain OS=Homo sapiens GN=HLA-DRB5 PE=1 SV=1 - [DRB5_HUMAN]	0	0	167.142	0	41.7854	83.5708	0	0	0	0	0	0	#DIV/0!	200
Q7L5N7	LPCAT2 AGPAT11 AYTL1	Lysophosphatidylcholine acyltransferase 2 OS=Homo sapiens GN=LPCAT2 PE=1 SV=1 - [PCAT2_HUMAN]	66.6283	82.7166	17.6468	0	41.7479	39.248	41.9488	66.6768	0	106.43	53.7639	44.6117	0.776506	94.0118
Q14571	ITPR2	Inositol 1,4,5-trisphosphate receptor type 2 OS=Homo sapiens GN=ITPR2 PE=1 SV=2 - [ITPR2_HUMAN]	62.231	0	104.063	0	41.5736	50.9524	0	0	0	66.7759	16.694	33.3879	2.49034	122.559
Q9Y2T2	AP3M1	AP-3 complex subunit mu-1 OS=Homo sapiens GN=AP3M1 PE=1 SV=1 - [AP3M1_HUMAN]	75.2258	24.7279	0	65.8336	41.4468	35.2756	0	24.2684	0	0	6.0671	12.1342	6.8314	85.1104
P18084	ITGB5	Integrin beta-5 OS=Homo sapiens GN=ITGB5 PE=1 SV=1 - [ITB5_HUMAN]	35.1395	67.2491	63.1921	0	41.3952	31.071	24.5237	13.0104	0	0	9.38351	11.8107	4.41148	75.0596
Q99747	NAPG SNAPG	Gamma-soluble NSF attachment protein OS=Homo sapiens GN=NAPG PE=1 SV=1 - [SNAG_HUMAN]	57.7798	51.2971	0	56.2516	41.3321	27.6933	45.3575	30.8117	0	65.2315	35.3502	27.4668	1.16922	67.002
Q96HV5	TMEM41A UNQ168/PRO194	Transmembrane protein 41A OS=Homo sapiens GN=TMEM41A PE=1 SV=1 - [TM41A_HUMAN]	32.9514	37.6386	39.2292	55.3581	41.2943	9.74722	24.2085	33.3439	0	35.2537	23.2015	16.2013	1.77981	23.6043
P50552	VASP	Vasodilator-stimulated phosphoprotein OS=Homo sapiens GN=VASP PE=1 SV=3 - [VASP_HUMAN]	0	53.0524	0	110.641	40.9232	52.7795	107.486	174.812	0	77.3788	89.9192	72.4756	0.455111	128.972
O15320	CTAGE5 MEA11 MEA6 MGEA11 MGEA6	Endoplasmic reticulum export factor CTAGE5 OS=Homo sapiens GN=CTAGE5 PE=1 SV=4 - [CTGE5_HUMAN]	64.4192	38.6436	0	59.1518	40.5536	29.233	59.0723	75.8036	0	51.6261	46.6255	32.6865	0.869774	72.0847
Q9ULF5	SLC39A10	Zinc transporter ZIP10 OS=Homo sapiens GN=SLC39A10 PE=1 SV=2 - [S39AA_HUMAN]	77.2238	0	84.9044	0	40.5321	46.9073	0	0	0	0	0	0	#DIV/0!	115.729
Q9GZV4	EIF5A2	Eukaryotic translation initiation factor 5A-2 OS=Homo sapiens GN=EIF5A2 PE=1 SV=3 - [IF5A2_HUMAN]	0	0	161.917	0	40.4792	80.9584	0	0	217.1	0	54.2749	108.55	0.745818	200
Q6IS14	EIF5AL1	Eukaryotic translation initiation factor 5A-1-like OS=Homo sapiens GN=EIF5AL1 PE=2 SV=2 - [IF5AL_HUMAN]	0	0	161.917	0	40.4792	80.9584	0	0	217.1	0	54.2749	108.55	0.745818	200
Q96KC8	DNAJC1 HTJ1	DnaJ homolog subfamily C member 1 OS=Homo sapiens GN=DNAJC1 PE=1 SV=1 - [DNJC1_HUMAN]	67.4858	62.8991	0	31.4583	40.4608	31.3685	0	0	0	0	0	0	#DIV/0!	77.5282
Q8IWA5	SLC44A2 CTL2 PSEC0210	Choline transporter-like protein 2 OS=Homo sapiens GN=SLC44A2 PE=1 SV=3 - [CTL2_HUMAN]	57.8597	48.8331	54.9162	0	40.4023	27.1958	55.8635	57.0995	52.5959	51.354	54.2282	2.69841	0.745041	67.3126
Q29974	HLA-DRB1	HLA class II histocompatibility antigen, DRB1-16 beta chain OS=Homo sapiens GN=HLA-DRB1 PE=1 SV=1 - [2B1G_HUMAN]	0	0	161.56	0	40.39	80.7801	0	0	0	0	0	0	#DIV/0!	200
Q15165	PON2	Serum paraoxonase/arylesterase 2 OS=Homo sapiens GN=PON2 PE=1 SV=3 - [PON2_HUMAN]	50.6215	0	109.47	0	40.0228	52.0859	635.338	739.083	814.6	519.331	677.088	128.301	0.0591101	130.141
P31323	PRKAR2B	cAMP-dependent protein kinase type II-beta regulatory subunit OS=Homo sapiens GN=PRKAR2B PE=1 SV=3 - [KAP3_HUMAN]	0	0	159.889	0	39.9723	79.9446	0	0	155.353	0	38.8384	77.6767	1.0292	200
Q4KMQ2	ANO6 TMEM16F	Anoctamin-6 OS=Homo sapiens GN=ANO6 PE=1 SV=2 - [ANO6_HUMAN]	66.4906	93.0296	0	0	39.88	47.3069	0	63.7313	0	0	15.9328	31.8656	2.50301	118.623
O60551	NMT2	Glycylpeptide N-tetradecanoyltransferase 2 OS=Homo sapiens GN=NMT2 PE=1 SV=1 - [NMT2_HUMAN]	81.4799	77.9743	0	0	39.8635	46.0527	0	0	0	0	0	0	#DIV/0!	115.526
Q92504	SLC39A7 HKE4 RING5	Zinc transporter SLC39A7 OS=Homo sapiens GN=SLC39A7 PE=1 SV=2 - [S39A7_HUMAN]	88.5423	70.0206	0	0	39.6407	46.3935	0	0	0	0	0	0	#DIV/0!	117.035
Q9GZT6	CCDC90B CUA003 MDS011 MDS025	Coiled-coil domain-containing protein 90B, mitochondrial OS=Homo sapiens GN=CCDC90B PE=1 SV=2 - [CC90B_HUMAN]	94.4503	63.4927	0	0	39.4858	47.3135	91.7937	73.298	0	89.1082	63.55	43.1453	0.621334	119.824
Q969Q5	RAB24	Ras-related protein Rab-24 OS=Homo sapiens GN=RAB24 PE=1 SV=1 - [RAB24_HUMAN]	47.4151	56.6227	0	52.5505	39.1471	26.3686	0	0	0	0	0	0	#DIV/0!	67.3577
P50479	PDLIM4 RIL	PDZ and LIM domain protein 4 OS=Homo sapiens GN=PDLIM4 PE=1 SV=2 - [PDLI4_HUMAN]	69.4398	86.5016	0	0	38.9853	45.5521	99.2808	91.5511	0	125.383	79.0539	54.6542	0.493149	116.844
Q9BTT6	LRRC1 LANO	Leucine-rich repeat-containing protein 1 OS=Homo sapiens GN=LRRC1 PE=1 SV=1 - [LRRC1_HUMAN]	24.552	25.8327	55.0933	49.6169	38.7737	15.8496	117.04	125.278	87.1725	100.99	107.62	16.9568	0.360283	40.8772
Q96EY5	MVB12A CFBP FAM125A	Multivesicular body subunit 12A OS=Homo sapiens GN=MVB12A PE=1 SV=1 - [MB12A_HUMAN]	43.4789	62.561	0	48.4814	38.6303	26.9909	0	0	0	0	0	0	#DIV/0!	69.8698
P33527	ABCC1	Multidrug resistance-associated protein 1 OS=Homo sapiens GN=ABCC1 PE=1 SV=3 - [MRP1_HUMAN]	46.0102	42.4837	65.142	0	38.409	27.4729	17.9999	33.8598	38.8039	0	22.6659	17.5238	1.69457	71.5274
Q13137	CALCOCO2 NDP52	Calcium-binding and coiled-coil domain-containing protein 2 OS=Homo sapiens GN=CALCOCO2 PE=1 SV=1 - [CACO2_HUMAN]	25.6953	52.4815	0	75.3854	38.3905	32.671	0	0	0	0	0	0	#DIV/0!	85.1016
Q7KYR7	BTN2A1 BT2.1 BTF1	Butyrophilin subfamily 2 member A1 OS=Homo sapiens GN=BTN2A1 PE=1 SV=3 - [BT2A1_HUMAN]	0	0	86.9925	66.4889	38.3704	45.09	0	0	0	0	0	0	#DIV/0!	117.513
Q9H061	TMEM126A	Transmembrane protein 126A OS=Homo sapiens GN=TMEM126A PE=1 SV=1 - [T126A_HUMAN]	37.5635	42.5856	40.7954	31.9049	38.2123	4.69049	16.7431	0	0	52.3756	17.2797	24.6927	2.2114	12.2748
O14617	AP3D1 PRO0039	AP-3 complex subunit delta-1 OS=Homo sapiens GN=AP3D1 PE=1 SV=1 - [AP3D1_HUMAN]	27.6677	0	0	125.176	38.211	59.4258	18.4707	28.5816	0	0	11.7631	14.1962	3.24838	155.52
O95297	MPZL1 PZR UNQ849/PRO1787	Myelin protein zero-like protein 1 OS=Homo sapiens GN=MPZL1 PE=1 SV=1 - [MPZL1_HUMAN]	45.6658	0	0	107.139	38.2011	50.7503	284.26	374.28	0	50.128	177.167	180.6	0.215622	132.85
O15498	YKT6	Synaptobrevin homolog YKT6 OS=Homo sapiens GN=YKT6 PE=1 SV=1 - [YKT6_HUMAN]	70.7784	0	81.8446	0	38.1557	44.2895	0	0	0	0	0	0	#DIV/0!	116.076
Q8N4A0	GALNT4	Polypeptide N-acetylgalactosaminyltransferase 4 OS=Homo sapiens GN=GALNT4 PE=1 SV=2 - [GALT4_HUMAN]	0	0	152.12	0	38.0301	76.0601	0	0	0	0	0	0	#DIV/0!	200
Q6WKZ4	RAB11FIP1 RCP	Rab11 family-interacting protein 1 OS=Homo sapiens GN=RAB11FIP1 PE=1 SV=3 - [RFIP1_HUMAN]	33.6726	32.6787	34.2871	51.3269	37.9913	8.91503	0	0	0	0	0	0	#DIV/0!	23.466
Q96S59	RANBP9 RANBPM	Ran-binding protein 9 OS=Homo sapiens GN=RANBP9 PE=1 SV=1 - [RANB9_HUMAN]	30.9034	52.8752	0	67.9291	37.9269	29.5035	0	0	0	0	0	0	#DIV/0!	77.7903
Q9BT67	NDFIP1	NEDD4 family-interacting protein 1 OS=Homo sapiens GN=NDFIP1 PE=1 SV=1 - [NFIP1_HUMAN]	0	0	151.697	0	37.9243	75.8485	0	0	0	0	0	0	#DIV/0!	200
O95721	SNAP29	Synaptosomal-associated protein 29 OS=Homo sapiens GN=SNAP29 PE=1 SV=1 - [SNP29_HUMAN]	37.6665	39.5134	34.3402	39.6749	37.7987	2.47917	15.5833	0	0	0	3.89582	7.79165	9.70237	6.55887
O75843	AP1G2	AP-1 complex subunit gamma-like 2 OS=Homo sapiens GN=AP1G2 PE=1 SV=1 - [AP1G2_HUMAN]	72.2249	31.3739	0	46.8373	37.609	30.2034	0	0	0	0	0	0	#DIV/0!	80.3089
Q95IE3	HLA-DRB1	HLA class II histocompatibility antigen, DRB1-12 beta chain OS=Homo sapiens GN=HLA-DRB1 PE=1 SV=1 - [2B1C_HUMAN]	0	0	150.397	0	37.5993	75.1987	0	0	0	0	0	0	#DIV/0!	200
Q13641	TPBG 5T4	Trophoblast glycoprotein OS=Homo sapiens GN=TPBG PE=1 SV=1 - [TPBG_HUMAN]	45.9518	49.9807	53.1677	0	37.275	25.0248	0	0	0	39.4791	9.86978	19.7396	3.77668	67.1356
Q8NBI5	SLC43A3	Solute carrier family 43 member 3 OS=Homo sapiens GN=SLC43A3 PE=1 SV=2 - [S43A3_HUMAN]	31.5055	32.9735	84.4071	0	37.2215	34.9411	0	0	0	0	0	0	#DIV/0!	93.8734
Q8N9N7	LRRC57	Leucine-rich repeat-containing protein 57 OS=Homo sapiens GN=LRRC57 PE=1 SV=1 - [LRC57_HUMAN]	35.5648	31.1811	81.9906	0	37.1841	33.808	66.0666	86.2204	72.7548	89.0244	78.5165	10.9234	0.473583	90.9204
Q8NE86	MCU C10orf42 CCDC109A	Calcium uniporter protein, mitochondrial OS=Homo sapiens GN=MCU PE=1 SV=1 - [MCU_HUMAN]	25.0483	41.1654	34.5131	47.3419	37.0172	9.54519	48.4266	62.4627	43.232	63.4085	54.3824	10.1088	0.680682	25.7858
P38435	GGCX GC	Vitamin K-dependent gamma-carboxylase OS=Homo sapiens GN=GGCX PE=1 SV=2 - [VKGC_HUMAN]	16.5307	30.2147	75.0823	26.2247	37.0131	26.0218	0	0	0	34.3728	8.59321	17.1864	4.30725	70.3042
P19404	NDUFV2	NADH dehydrogenase [ubiquinone] flavoprotein 2, mitochondrial OS=Homo sapiens GN=NDUFV2 PE=1 SV=2 - [NDUV2_HUMAN]	51.0283	0	29.6585	65.1026	36.4473	28.3327	115.785	157.057	153.312	147.006	143.29	18.8	0.254361	77.736
Q9UI09	NDUFA12 DAP13	NADH dehydrogenase [ubiquinone] 1 alpha subcomplex subunit 12 OS=Homo sapiens GN=NDUFA12 PE=1 SV=1 - [NDUAC_HUMAN]	83.2444	62.3302	0	0	36.3937	42.8824	87.0812	149.962	75.2309	151.432	115.926	40.4443	0.313938	117.829
O75381	PEX14	Peroxisomal membrane protein PEX14 OS=Homo sapiens GN=PEX14 PE=1 SV=1 - [PEX14_HUMAN]	51.1113	0	21.0771	73.0174	36.3015	32.2334	55.769	60.2977	113.901	93.8987	80.9665	27.773	0.448351	88.7935
P0CG08	GPR89B GPHRB GPR89C HSPC201	Golgi pH regulator B OS=Homo sapiens GN=GPR89B PE=1 SV=1 - [GPHRB_HUMAN]	48.3971	46.6197	0	50.0972	36.2785	24.2273	45.9981	72.4721	0	131.196	62.4165	54.7634	0.581233	66.7814
P40189	IL6ST	Interleukin-6 receptor subunit beta OS=Homo sapiens GN=IL6ST PE=1 SV=2 - [IL6RB_HUMAN]	73.922	28.1315	41.0618	0	35.7788	30.6671	0	0	0	0	0	0	#DIV/0!	85.713
Q6NUQ4	TMEM214 PP446	Transmembrane protein 214 OS=Homo sapiens GN=TMEM214 PE=1 SV=2 - [TM214_HUMAN]	0	0	109.342	33.3601	35.6755	51.5674	0	0	53.1413	44.5046	24.4115	28.4076	1.46142	144.546
O14957	UQCR11 UQCR	Cytochrome b-c1 complex subunit 10 OS=Homo sapiens GN=UQCR11 PE=1 SV=1 - [QCR10_HUMAN]	30.2935	33.5285	50.9258	27.792	35.6349	10.4609	45.2436	41.6729	0	40.5186	31.8588	21.3342	1.11853	29.3557
Q96T83	SLC9A7	Sodium/hydrogen exchanger 7 OS=Homo sapiens GN=SLC9A7 PE=1 SV=1 - [SL9A7_HUMAN]	0	0	142.516	0	35.6291	71.2582	0	0	0	0	0	0	#DIV/0!	200
Q70J99	UNC13D	Protein unc-13 homolog D OS=Homo sapiens GN=UNC13D PE=1 SV=1 - [UN13D_HUMAN]	27.301	42.829	39.9667	31.8169	35.4784	7.17527	0	0	0	0	0	0	#DIV/0!	20.2243
O95425	SVIL	Supervillin OS=Homo sapiens GN=SVIL PE=1 SV=2 - [SVIL_HUMAN]	60.0829	45.8891	0	35.7492	35.4303	25.642	0	0	0	0	0	0	#DIV/0!	72.3732
Q14435	GALNT3	Polypeptide N-acetylgalactosaminyltransferase 3 OS=Homo sapiens GN=GALNT3 PE=1 SV=2 - [GALT3_HUMAN]	0	0	71.7579	68.5789	35.0842	40.5325	91.6543	90.8255	86.884	170.674	110.009	40.4965	0.31892	115.529
Q96IX5	USMG5 DAPIT HCVFTP2 PD04912	Up-regulated during skeletal muscle growth protein 5 OS=Homo sapiens GN=USMG5 PE=1 SV=1 - [USMG5_HUMAN]	0	0	0	140.194	35.0484	70.0968	178.611	160.565	0	0	84.7942	98.1887	0.413335	200
O43815	STRN	Striatin OS=Homo sapiens GN=STRN PE=1 SV=4 - [STRN_HUMAN]	46.9125	41.3003	51.8638	0	35.0191	23.7416	32.8722	76.1681	33.2417	73.9973	54.0698	24.2802	0.647665	67.796
Q14BN4	SLMAP KIAA1601 SLAP UNQ1847/PRO3577	Sarcolemmal membrane-associated protein OS=Homo sapiens GN=SLMAP PE=1 SV=1 - [SLMAP_HUMAN]	56.5333	82.031	0	0	34.6411	41.3323	0	17.9501	0	139.84	39.4476	67.4612	0.878155	119.316
Q8NC60	NOA1 C4orf14	Nitric oxide-associated protein 1 OS=Homo sapiens GN=NOA1 PE=1 SV=2 - [NOA1_HUMAN]	30.096	65.4241	0	41.5507	34.2677	27.175	0	0	0	31.1291	7.78228	15.5646	4.4033	79.3021
Q96C19	EFHD2 SWS1	EF-hand domain-containing protein D2 OS=Homo sapiens GN=EFHD2 PE=1 SV=1 - [EFHD2_HUMAN]	44.2132	33.1738	0	58.9669	34.0885	25.062	50.2246	0	0	0	12.5562	25.1123	2.71488	73.5204
Q9Y276	BCS1L BCS1	Mitochondrial chaperone BCS1 OS=Homo sapiens GN=BCS1L PE=1 SV=1 - [BCS1_HUMAN]	29.2983	49.2734	0	57.5309	34.0257	25.5935	113.909	95.7311	0	171.284	95.231	71.1855	0.357296	75.2183
Q6P3W7	SCYL2 CVAK104 KIAA1360	SCY1-like protein 2 OS=Homo sapiens GN=SCYL2 PE=1 SV=1 - [SCYL2_HUMAN]	27.7171	48.6421	36.5287	23.1692	34.0143	11.2185	96.07	191.528	114.391	196.352	149.585	51.7971	0.22739	32.9818
Q99519	NEU1 NANH	Sialidase-1 OS=Homo sapiens GN=NEU1 PE=1 SV=1 - [NEUR1_HUMAN]	67.0976	68.1352	0	0	33.8082	39.0406	0	0	0	0	0	0	#DIV/0!	115.477
Q12893	TMEM115 PL6 LUCA11.2	Transmembrane protein 115 OS=Homo sapiens GN=TMEM115 PE=1 SV=1 - [TM115_HUMAN]	0	62.3487	0	72.5642	33.7282	39.1687	0	0	0	0	0	0	#DIV/0!	116.13
Q16720	ATP2B3	Plasma membrane calcium-transporting ATPase 3 OS=Homo sapiens GN=ATP2B3 PE=1 SV=3 - [AT2B3_HUMAN]	0	0	134.897	0	33.7242	67.4485	0	0	193.352	0	48.338	96.676	0.697675	200
O43505	B4GAT1 B3GNT1 B3GNT6	Beta-1,4-glucuronyltransferase 1 OS=Homo sapiens GN=B4GAT1 PE=1 SV=1 - [B4GA1_HUMAN]	61.9188	72.5741	0	0	33.6232	39.0677	0	0	0	0	0	0	#DIV/0!	116.193
Q8N4L2	TMEM55A	Type 2 phosphatidylinositol 4,5-bisphosphate 4-phosphatase OS=Homo sapiens GN=TMEM55A PE=1 SV=1 - [TM55A_HUMAN]	41.3221	0	92.4603	0	33.4456	43.9014	0	0	0	0	0	0	#DIV/0!	131.262
Q6UX15	LAYN UNQ208/PRO234	Layilin OS=Homo sapiens GN=LAYN PE=2 SV=1 - [LAYN_HUMAN]	64.8384	68.787	0	0	33.4063	38.608	0	0	0	0	0	0	#DIV/0!	115.571
Q9UBS9	SUCO C1orf9 CH1 OPT SLP1	SUN domain-containing ossification factor OS=Homo sapiens GN=SUCO PE=1 SV=1 - [SUCO_HUMAN]	133.023	0	0	0	33.2557	66.5114	0	0	0	0	0	0	#DIV/0!	200
Q8TAA9	VANGL1	Vang-like protein 1 OS=Homo sapiens GN=VANGL1 PE=1 SV=1 - [VANG1_HUMAN]	48.7704	51.4135	32.2851	0	33.1173	23.6447	0	40.7164	66.2952	0	26.7529	32.6088	1.23789	71.397
P26572	MGAT1 GGNT1 GLCT1 GLYT1 MGAT	Alpha-1,3-mannosyl-glycoprotein 2-beta-N-acetylglucosaminyltransferase OS=Homo sapiens GN=MGAT1 PE=1 SV=2 - [MGAT1_HUMAN]	41.8181	42.3103	0	48.2873	33.1039	22.2643	0	0	0	0	0	0	#DIV/0!	67.2558
Q92609	TBC1D5 KIAA0210	TBC1 domain family member 5 OS=Homo sapiens GN=TBC1D5 PE=1 SV=1 - [TBCD5_HUMAN]	0	132.388	0	0	33.097	66.194	0	0	0	0	0	0	#DIV/0!	200
Q02818	NUCB1 NUC	Nucleobindin-1 OS=Homo sapiens GN=NUCB1 PE=1 SV=4 - [NUCB1_HUMAN]	60.017	33.2842	0	38.8318	33.0333	24.8529	26.9457	0	0	0	6.73643	13.4729	4.90367	75.2361
Q9Y4W6	AFG3L2	AFG3-like protein 2 OS=Homo sapiens GN=AFG3L2 PE=1 SV=2 - [AFG32_HUMAN]	34.3302	12.9108	40.8778	43.541	32.9149	13.8863	60.1243	113.391	115.565	79.8325	92.2283	26.937	0.356885	42.1885
Q9BSF4	TIMM29 c19orf52	Mitochondrial import inner membrane translocase subunit Tim29 OS=Homo sapiens GN=TIMM29 PE=1 SV=2 - [TIM29_HUMAN]	65.751	65.4524	0	0	32.8008	37.8753	57.4698	76.0833	0	85.225	54.6945	38.2482	0.59971	115.471
Q8N2F6	ARMC10 SVH PSEC0198	Armadillo repeat-containing protein 10 OS=Homo sapiens GN=ARMC10 PE=1 SV=1 - [ARM10_HUMAN]	44.3186	44.6164	0	41.6972	32.658	21.8115	50.1648	92.391	82.1806	89.6336	78.5925	19.4363	0.415536	66.7875
P48730	CSNK1D HCKID	Casein kinase I isoform delta OS=Homo sapiens GN=CSNK1D PE=1 SV=2 - [KC1D_HUMAN]	68.541	61.7334	0	0	32.5686	37.7095	0	0	0	98.4421	24.6105	49.221	1.32336	115.785
Q08209	PPP3CA CALNA CNA	Serine/threonine-protein phosphatase 2B catalytic subunit alpha isoform OS=Homo sapiens GN=PPP3CA PE=1 SV=1 - [PP2BA_HUMAN]	59.9829	69.5073	0	0	32.3725	37.5823	51.0751	95.5526	279.214	75.9354	125.444	104.116	0.258063	116.093
P53680	AP2S1 AP17 CLAPS2	AP-2 complex subunit sigma OS=Homo sapiens GN=AP2S1 PE=1 SV=2 - [AP2S1_HUMAN]	0	0	0	129.415	32.3537	64.7074	141.277	114.855	0	0	64.033	74.7217	0.505266	200
Q99962	SH3GL2 CNSA2 SH3D2A	Endophilin-A1 OS=Homo sapiens GN=SH3GL2 PE=1 SV=1 - [SH3G2_HUMAN]	0	0	0	129.183	32.2957	64.5914	0	123.274	0	0	30.8184	61.6368	1.04794	200
Q9ULH1	ASAP1 DDEF1 KIAA1249	Arf-GAP with SH3 domain, ANK repeat and PH domain-containing protein 1 OS=Homo sapiens GN=ASAP1 PE=1 SV=4 - [ASAP1_HUMAN]	65.092	63.0193	0	0	32.0278	36.9922	0	0	0	0	0	0	#DIV/0!	115.5
O43760	SYNGR2 UNQ352/PRO615	Synaptogyrin-2 OS=Homo sapiens GN=SYNGR2 PE=1 SV=1 - [SNG2_HUMAN]	57.6914	70.3181	0	0	32.0024	37.3109	116.474	276.339	0	0	98.2032	130.836	0.325879	116.588
P49768	PSEN1 AD3 PS1 PSNL1	Presenilin-1 OS=Homo sapiens GN=PSEN1 PE=1 SV=1 - [PSN1_HUMAN]	43.5443	36.9291	47.4391	0	31.9781	21.7557	0	0	0	62.9793	15.7448	31.4897	2.03102	68.033
P28290	SSFA2 CS1 KIAA1927 KRAP	Sperm-specific antigen 2 OS=Homo sapiens GN=SSFA2 PE=1 SV=3 - [SSFA2_HUMAN]	65.2274	62.2788	0	0	31.8766	36.8276	20.1452	0	0	0	5.0363	10.0726	6.32936	115.532
O60725	ICMT PCCMT	Protein-S-isoprenylcysteine O-methyltransferase OS=Homo sapiens GN=ICMT PE=1 SV=1 - [ICMT_HUMAN]	0	0	73.0424	53.8448	31.7218	37.4583	0	0	0	0	0	0	#DIV/0!	118.084
Q7Z7M9	GALNT5	Polypeptide N-acetylgalactosaminyltransferase 5 OS=Homo sapiens GN=GALNT5 PE=1 SV=1 - [GALT5_HUMAN]	46.8844	79.3199	0	0	31.5511	38.7639	0	0	0	0	0	0	#DIV/0!	122.861
P24557	TBXAS1	Thromboxane-A synthase OS=Homo sapiens GN=TBXAS1 PE=1 SV=3 - [THAS_HUMAN]	22.972	0	102.969	0	31.4852	48.8706	0	0	0	0	0	0	#DIV/0!	155.218
Q93052	LPP	Lipoma-preferred partner OS=Homo sapiens GN=LPP PE=1 SV=1 - [LPP_HUMAN]	47.6399	34.4433	0	43.6164	31.4249	21.6656	23.9387	38.9319	0	74.2385	34.2773	31.0933	0.916785	68.944
Q9BUL8	PDCD10 CCM3 TFAR15	Programmed cell death protein 10 OS=Homo sapiens GN=PDCD10 PE=1 SV=1 - [PDC10_HUMAN]	69.0237	56.6375	0	0	31.4153	36.626	207.347	72.7952	0	641.54	230.421	287.223	0.136339	116.587
Q9Y487	ATP6V0A2	V-type proton ATPase 116 kDa subunit a isoform 2 OS=Homo sapiens GN=ATP6V0A2 PE=1 SV=2 - [VPP2_HUMAN]	25.8469	27.2491	33.6949	36.8423	30.9083	5.22766	0	0	0	0	0	0	#DIV/0!	16.9135
P55268	LAMB2 LAMS	Laminin subunit beta-2 OS=Homo sapiens GN=LAMB2 PE=1 SV=2 - [LAMB2_HUMAN]	28.8539	18.8269	46.5033	29.2187	30.8507	11.4924	0	0	0	0	0	0	#DIV/0!	37.2517
O43292	GPAA1	Glycosylphosphatidylinositol anchor attachment 1 protein OS=Homo sapiens GN=GPAA1 PE=1 SV=3 - [GPAA1_HUMAN]	59.3161	64.0857	0	0	30.8505	35.6762	0	0	66.728	0	16.682	33.364	1.84933	115.642
Q9BXP2	SLC12A9	Solute carrier family 12 member 9 OS=Homo sapiens GN=SLC12A9 PE=1 SV=1 - [S12A9_HUMAN]	53.2168	45.0235	24.4964	0	30.6842	23.7567	0	0	0	0	0	0	#DIV/0!	77.4233
Q8IXU6	SLC35F2	Solute carrier family 35 member F2 OS=Homo sapiens GN=SLC35F2 PE=1 SV=1 - [S35F2_HUMAN]	41.9533	0	0	80.5619	30.6288	38.7204	0	0	53.0391	0	13.2598	26.5196	2.3099	126.418
Q9Y6I3	EPN1	Epsin-1 OS=Homo sapiens GN=EPN1 PE=1 SV=2 - [EPN1_HUMAN]	76.8281	0	45.5873	0	30.6039	37.5694	0	0	0	0	0	0	#DIV/0!	122.76
Q8WY22	BRI3BP KG19	BRI3-binding protein OS=Homo sapiens GN=BRI3BP PE=1 SV=1 - [BRI3B_HUMAN]	56.6735	0	65.4016	0	30.5188	35.4197	50.1737	55.5741	0	123.444	57.298	50.7021	0.532633	116.059
P12931	SRC SRC1	Proto-oncogene tyrosine-protein kinase Src OS=Homo sapiens GN=SRC PE=1 SV=3 - [SRC_HUMAN]	31.7275	41.7472	47.3762	0	30.2127	21.156	148.818	108.387	162	181.808	150.253	31.0296	0.201079	70.0236
Q14746	COG2 LDLC	Conserved oligomeric Golgi complex subunit 2 OS=Homo sapiens GN=COG2 PE=1 SV=1 - [COG2_HUMAN]	58.0941	62.6395	0	0	30.1834	34.9022	0	0	0	0	0	0	#DIV/0!	115.634
P56377	AP1S2 DC22	AP-1 complex subunit sigma-2 OS=Homo sapiens GN=AP1S2 PE=1 SV=1 - [AP1S2_HUMAN]	61.4322	59.3006	0	0	30.1832	34.8634	0	0	0	0	0	0	#DIV/0!	115.506
Q13418	ILK ILK1 ILK2	Integrin-linked protein kinase OS=Homo sapiens GN=ILK PE=1 SV=2 - [ILK_HUMAN]	0	120.532	0	0	30.1329	60.2659	0	0	0	0	0	0	#DIV/0!	200
Q92797	SYMPK SPK	Symplekin OS=Homo sapiens GN=SYMPK PE=1 SV=2 - [SYMPK_HUMAN]	37.8955	36.0938	0	45.7842	29.9434	20.401	39.5846	34.5111	0	24.0746	24.5426	17.5897	1.22006	68.1319
Q9H3K2	GHITM	Growth hormone-inducible transmembrane protein OS=Homo sapiens GN=GHITM PE=1 SV=2 - [GHITM_HUMAN]	0	0	0	119.584	29.8961	59.7922	65.8348	128.791	88.6699	0	70.8238	53.912	0.422119	200
Q16611	BAK1 BAK BCL2L7 CDN1	Bcl-2 homologous antagonist/killer OS=Homo sapiens GN=BAK1 PE=1 SV=1 - [BAK_HUMAN]	0	0	82.5693	36.6891	29.8146	39.1924	53.248	55.1059	123.536	58.4457	72.5839	34.036	0.410761	131.454
Q9NYM9	BET1L GS15	BET1-like protein OS=Homo sapiens GN=BET1L PE=1 SV=1 - [BET1L_HUMAN]	59.2638	59.6231	0	0	29.7217	34.32	0	0	0	0	0	0	#DIV/0!	115.471
Q9GZM5	YIPF3 C6orf109 KLIP1	Protein YIPF3 OS=Homo sapiens GN=YIPF3 PE=1 SV=1 - [YIPF3_HUMAN]	0	118.543	0	0	29.6358	59.2716	0	0	0	0	0	0	#DIV/0!	200
P20338	RAB4A RAB4	Ras-related protein Rab-4A OS=Homo sapiens GN=RAB4A PE=1 SV=3 - [RAB4A_HUMAN]	0	0	118.507	0	29.6267	59.2535	1685.13	2084.77	371.495	2856.84	1749.56	1039.5	0.0169338	200
Q9BRT2	UQCC2 C6orf125 MNF1	Ubiquinol-cytochrome-c reductase complex assembly factor 2 OS=Homo sapiens GN=UQCC2 PE=1 SV=1 - [UQCC2_HUMAN]	33.9231	0	19.6911	64.8905	29.6262	27.3158	52.5921	46.9715	0	0	24.8909	28.833	1.19024	92.2014
Q9NUN5	LMBRD1 C6orf209 NESI BM-021 CD001 MSTP044	Probable lysosomal cobalamin transporter OS=Homo sapiens GN=LMBRD1 PE=1 SV=1 - [LMBD1_HUMAN]	72.3813	0	0	46.1152	29.6241	35.8483	45.1915	65.312	0	67.8483	44.588	31.4058	0.664398	121.011
Q99643	SDHC CYB560 SDH3	Succinate dehydrogenase cytochrome b560 subunit, mitochondrial OS=Homo sapiens GN=SDHC PE=1 SV=1 - [C560_HUMAN]	0	0	118.355	0	29.5887	59.1774	83.3594	144.408	40.869	196.101	116.184	68.1497	0.25467	200
Q9P289	STK26	Serine/threonine-protein kinase 26 OS=Homo sapiens GN=STK26 PE=1 SV=2 - [STK26_HUMAN]	0	0	117.049	0	29.2622	58.5245	0	0	114.989	0	28.7472	57.4944	1.01792	200
P04818	TYMS	Thymidylate synthase OS=Homo sapiens GN=TYMS PE=1 SV=3 - [TYSY_HUMAN]	43.2922	36.5955	37.0159	0	29.2259	19.7232	0	0	0	0	0	0	#DIV/0!	67.4852
Q9NVA4	TMEM184C	Transmembrane protein 184C OS=Homo sapiens GN=TMEM184C PE=2 SV=2 - [T184C_HUMAN]	0	74.3936	42.4323	0	29.2065	36.1609	0	0	0	0	0	0	#DIV/0!	123.811
P53816	PLA2G16 HRASLS3 HREV107	HRAS-like suppressor 3 OS=Homo sapiens GN=PLA2G16 PE=1 SV=2 - [PA216_HUMAN]	42.1031	74.2361	0	0	29.0848	36.0553	0	0	0	0	0	0	#DIV/0!	123.966
Q96S66	CLCC1 KIAA0761 MCLC	Chloride channel CLIC-like protein 1 OS=Homo sapiens GN=CLCC1 PE=1 SV=1 - [CLCC1_HUMAN]	30.9447	14.7394	42.5804	27.5578	28.9556	11.4549	24.4023	32.4278	0	37.5216	23.5879	16.6267	1.22756	39.5603
Q9BZH6	WDR11 BRWD2 KIAA1351 WDR15	WD repeat-containing protein 11 OS=Homo sapiens GN=WDR11 PE=1 SV=1 - [WDR11_HUMAN]	38.3689	32.7961	0	44.6033	28.9421	19.8883	0	0	0	27.2165	6.80412	13.6082	4.25361	68.7177
Q13555	CAMK2G	Calcium/calmodulin-dependent protein kinase type II subunit gamma OS=Homo sapiens GN=CAMK2G PE=1 SV=3 - [KCC2G_HUMAN]	0	115.736	0	0	28.9339	57.8678	0	0	110.366	0	27.5915	55.1831	1.04865	200
Q9NRW7	VPS45 VPS45A VPS45B	Vacuolar protein sorting-associated protein 45 OS=Homo sapiens GN=VPS45 PE=1 SV=1 - [VPS45_HUMAN]	37.1967	52.9071	0	24.9792	28.7708	22.3286	21.0821	25.918	0	41.3085	22.0772	17.0586	1.30319	77.6085
P19256	CD58 LFA3	Lymphocyte function-associated antigen 3 OS=Homo sapiens GN=CD58 PE=1 SV=1 - [LFA3_HUMAN]	0	0	0	114.97	28.7425	57.4849	0	0	0	0	0	0	#DIV/0!	200
P35611	ADD1 ADDA	Alpha-adducin OS=Homo sapiens GN=ADD1 PE=1 SV=2 - [ADDA_HUMAN]	50.8923	38.8892	0	24.1575	28.4847	21.9124	75.0694	91.3801	0	110.266	69.179	48.3097	0.411755	76.9267
Q9NZW5	MPP6 VAM1	MAGUK p55 subfamily member 6 OS=Homo sapiens GN=MPP6 PE=1 SV=2 - [MPP6_HUMAN]	59.9737	53.8866	0	0	28.4651	32.9624	35.5094	59.6117	0	68.862	40.9958	30.7345	0.694342	115.8
Q9Y5L4	TIMM13 TIM13B TIMM13A TIMM13B	Mitochondrial import inner membrane translocase subunit Tim13 OS=Homo sapiens GN=TIMM13 PE=1 SV=1 - [TIM13_HUMAN]	0	0	0	113.429	28.3572	56.7144	136.9	0	0	76.0183	53.2295	66.2992	0.532735	200
Q8TDB8	SLC2A14	Solute carrier family 2, facilitated glucose transporter member 14 OS=Homo sapiens GN=SLC2A14 PE=2 SV=1 - [GTR14_HUMAN]	0	0	113.295	0	28.3239	56.6477	0	0	0	0	0	0	#DIV/0!	200
P11169	SLC2A3	Solute carrier family 2, facilitated glucose transporter member 3 OS=Homo sapiens GN=SLC2A3 PE=1 SV=1 - [GTR3_HUMAN]	0	0	113.295	0	28.3239	56.6477	0	0	0	0	0	0	#DIV/0!	200
Q6UWP7	LCLAT1	Lysocardiolipin acyltransferase 1 OS=Homo sapiens GN=LCLAT1 PE=1 SV=1 - [LCLT1_HUMAN]	0	0	113.001	0	28.2502	56.5004	0	0	0	0	0	0	#DIV/0!	200
Q15678	PTPN14 PEZ PTPD2	Tyrosine-protein phosphatase non-receptor type 14 OS=Homo sapiens GN=PTPN14 PE=1 SV=2 - [PTN14_HUMAN]	33.1267	35.3262	0	44.2259	28.1697	19.3832	0	0	0	0	0	0	#DIV/0!	68.8085
Q53EP0	FNDC3B FAD104 NS5ABP37 UNQ2421/PRO4979/PRO34274	Fibronectin type III domain-containing protein 3B OS=Homo sapiens GN=FNDC3B PE=1 SV=2 - [FND3B_HUMAN]	16.8203	11.4127	48.0128	36.2303	28.119	17.0129	0	0	0	0	0	0	#DIV/0!	60.5033
Q7L576	CYFIP1 KIAA0068	Cytoplasmic FMR1-interacting protein 1 OS=Homo sapiens GN=CYFIP1 PE=1 SV=1 - [CYFP1_HUMAN]	42.2844	27.383	0	42.6168	28.0711	20.0171	19.6201	79.6094	53.2371	31.0936	45.8901	26.4576	0.611702	71.3088
Q8N3R9	MPP5	MAGUK p55 subfamily member 5 OS=Homo sapiens GN=MPP5 PE=1 SV=3 - [MPP5_HUMAN]	28.7984	50.6562	0	32.4113	27.9665	20.9555	30.3877	41.9929	0	62.1831	33.6409	25.9917	0.831323	74.9307
Q68CQ7	GLT8D1 GALA4A AD-017 MSTP137 UNQ572/PRO1134	Glycosyltransferase 8 domain-containing protein 1 OS=Homo sapiens GN=GLT8D1 PE=1 SV=2 - [GL8D1_HUMAN]	42.5582	0	26.5315	41.7941	27.7209	19.9003	0	0	0	0	0	0	#DIV/0!	71.7879
P13747	HLA-E	HLA class I histocompatibility antigen, alpha chain E OS=Homo sapiens GN=HLA-E PE=1 SV=3 - [HLAE_HUMAN]	0	0	110.732	0	27.6831	55.3662	0	0	137.273	0	34.3181	68.6363	0.806661	200
P39060	COL18A1	Collagen alpha-1(XVIII) chain OS=Homo sapiens GN=COL18A1 PE=1 SV=5 - [COIA1_HUMAN]	49.3793	17.0447	0	42.7155	27.2849	22.9172	0	0	0	0	0	0	#DIV/0!	83.9923
P62942	FKBP1A FKBP1 FKBP12	Peptidyl-prolyl cis-trans isomerase FKBP1A OS=Homo sapiens GN=FKBP1A PE=1 SV=2 - [FKB1A_HUMAN]	54.0474	55.0746	0	0	27.2805	31.5036	0	0	0	35.4106	8.85265	17.7053	3.08162	115.48
Q13277	STX3	Syntaxin-3 OS=Homo sapiens GN=STX3 PE=1 SV=3 - [STX3_HUMAN]	0	0	108.02	0	27.005	54.0101	0	0	0	0	0	0	#DIV/0!	200
Q9NX47	MARCH5 RNF153	E3 ubiquitin-protein ligase MARCH5 OS=Homo sapiens GN=MARCH5 PE=1 SV=1 - [MARH5_HUMAN]	46.3553	61.4872	0	0	26.9606	31.7384	0	0	0	0	0	0	#DIV/0!	117.722
Q96RD7	PANX1 MRS1 UNQ2529/PRO6028	Pannexin-1 OS=Homo sapiens GN=PANX1 PE=1 SV=4 - [PANX1_HUMAN]	23.7568	41.6431	41.8323	0	26.808	19.7804	36.2368	0	0	77.4195	28.4141	36.8666	0.943478	73.7852
Q9H0R3	TMEM222 C1orf160	Transmembrane protein 222 OS=Homo sapiens GN=TMEM222 PE=1 SV=2 - [TM222_HUMAN]	0	0	106.743	0	26.6857	53.3714	97.5695	0	0	0	24.3924	48.7848	1.09402	200
Q9H2K8	TAOK3 DPK JIK KDS MAP3K18	Serine/threonine-protein kinase TAO3 OS=Homo sapiens GN=TAOK3 PE=1 SV=2 - [TAOK3_HUMAN]	0	82.4977	0	24.0872	26.6462	38.9272	9.13952	0	0	0	2.28488	4.56976	11.662	146.089
P49407	ARRB1 ARR1	Beta-arrestin-1 OS=Homo sapiens GN=ARRB1 PE=1 SV=2 - [ARRB1_HUMAN]	32.4139	34.0148	0	39.628	26.5142	17.9447	0	0	0	0	0	0	#DIV/0!	67.6798
Q8IWB9	TEX2	Testis-expressed sequence 2 protein OS=Homo sapiens GN=TEX2 PE=1 SV=2 - [TEX2_HUMAN]	86.4715	0	19.4878	0	26.4898	41.0294	46.1548	65.339	51.9708	0	40.8661	28.4033	0.648209	154.888
Q8IXI1	RHOT2 ARHT2 C16orf39	Mitochondrial Rho GTPase 2 OS=Homo sapiens GN=RHOT2 PE=1 SV=2 - [MIRO2_HUMAN]	21.6188	0	45.7827	38.4492	26.4627	20.3361	83.463	158.498	104.682	121.338	116.995	31.7142	0.226186	76.8485
Q9H2H9	SLC38A1 ATA1 NAT2 SAT1 SNAT1	Sodium-coupled neutral amino acid transporter 1 OS=Homo sapiens GN=SLC38A1 PE=1 SV=1 - [S38A1_HUMAN]	50.7045	33.6214	0	21.0879	26.3534	21.3544	491.021	0	0	91.0002	145.505	234.304	0.181117	81.0306
O95219	SNX4	Sorting nexin-4 OS=Homo sapiens GN=SNX4 PE=1 SV=1 - [SNX4_HUMAN]	25.6118	26.8712	24.4281	28.2687	26.295	1.65125	0	20.292	0	0	5.073	10.146	5.18332	6.2797
A6NCE7	MAP1LC3B2	Microtubule-associated proteins 1A/1B light chain 3 beta 2 OS=Homo sapiens GN=MAP1LC3B2 PE=2 SV=1 - [MP3B2_HUMAN]	0	0	0	105.111	26.2778	52.5555	0	0	0	0	0	0	#DIV/0!	200
Q8WVX9	FAR1 MLSTD2 UNQ2423/PRO4981	Fatty acyl-CoA reductase 1 OS=Homo sapiens GN=FAR1 PE=1 SV=1 - [FACR1_HUMAN]	46.5768	58.4947	0	0	26.2679	30.7193	0	0	0	0	0	0	#DIV/0!	116.946
O15294	OGT	UDP-N-acetylglucosamine--peptide N-acetylglucosaminyltransferase 110 kDa subunit OS=Homo sapiens GN=OGT PE=1 SV=3 - [OGT1_HUMAN]	29.4038	33.0506	15.1066	27.1306	26.1729	7.77005	0	18.9837	0	19.1844	9.54201	11.0185	2.74291	29.6874
A4D1S5	RAB19 RAB19B	Ras-related protein Rab-19 OS=Homo sapiens GN=RAB19 PE=2 SV=2 - [RAB19_HUMAN]	0	104.21	0	0	26.0524	52.1048	0	0	131.449	234.746	91.5487	113.812	0.284574	200
Q14643	ITPR1	Inositol 1,4,5-trisphosphate receptor type 1 OS=Homo sapiens GN=ITPR1 PE=1 SV=3 - [ITPR1_HUMAN]	0	0	104.063	0	26.0159	52.0317	0	0	89.052	0	22.263	44.526	1.16857	200
P55899	FCGRT FCRN	IgG receptor FcRn large subunit p51 OS=Homo sapiens GN=FCGRT PE=1 SV=1 - [FCGRN_HUMAN]	35.9145	45.9468	0	21.7318	25.8983	19.9194	0	0	0	0	0	0	#DIV/0!	76.9141
Q15388	TOMM20 KIAA0016	Mitochondrial import receptor subunit TOM20 homolog OS=Homo sapiens GN=TOMM20 PE=1 SV=1 - [TOM20_HUMAN]	14.2061	18.9585	0	69.3638	25.6321	30.2466	54.5207	0	0	28.1518	20.6681	26.181	1.24018	118.003
Q8IYU8	MICU2	Calcium uptake protein 2, mitochondrial OS=Homo sapiens GN=MICU2 PE=1 SV=2 - [MICU2_HUMAN]	44.3054	40.0641	18.0204	0	25.5975	20.5906	0	0	0	0	0	0	#DIV/0!	80.4397
Q12929	EPS8	Epidermal growth factor receptor kinase substrate 8 OS=Homo sapiens GN=EPS8 PE=1 SV=1 - [EPS8_HUMAN]	59.5984	41.7495	0	0	25.337	30.1504	0	0	0	88.9305	22.2326	44.4652	1.13963	118.998
Q9UKV5	AMFR RNF45	E3 ubiquitin-protein ligase AMFR OS=Homo sapiens GN=AMFR PE=1 SV=2 - [AMFR_HUMAN]	50.7908	50.5479	0	0	25.3347	29.2541	0	47.1056	0	46.2341	23.3349	26.9472	1.0857	115.471
Q7Z3J2	C16orf62 101F10.2	UPF0505 protein C16orf62 OS=Homo sapiens GN=C16orf62 PE=1 SV=2 - [CP062_HUMAN]	48.1461	53.0316	0	0	25.2944	29.2755	12.3092	10.653	0	18.1298	10.273	7.56207	2.46222	115.739
Q96NE9	FRMD6 C14orf31	FERM domain-containing protein 6 OS=Homo sapiens GN=FRMD6 PE=1 SV=1 - [FRMD6_HUMAN]	61.9681	0	0	38.5804	25.1371	30.5559	0	0	0	0	0	0	#DIV/0!	121.557
P61966	AP1S1 AP19 CLAPS1	AP-1 complex subunit sigma-1A OS=Homo sapiens GN=AP1S1 PE=1 SV=1 - [AP1S1_HUMAN]	0	100.41	0	0	25.1025	50.205	89.5886	122.621	121.321	195.846	132.344	45.0056	0.189676	200
Q9H3H5	DPAGT1 DPAGT2	UDP-N-acetylglucosamine--dolichyl-phosphate N-acetylglucosaminephosphotransferase OS=Homo sapiens GN=DPAGT1 PE=1 SV=2 - [GPT_HUMAN]	37.8821	33.8824	0	28.5862	25.0877	17.153	0	0	0	0	0	0	#DIV/0!	68.3722
Q03405	PLAUR MO3 UPAR	Urokinase plasminogen activator surface receptor OS=Homo sapiens GN=PLAUR PE=1 SV=1 - [UPAR_HUMAN]	0	0	0	100.34	25.0851	50.1701	0	0	0	0	0	0	#DIV/0!	200
Q9Y6M5	SLC30A1 ZNT1	Zinc transporter 1 OS=Homo sapiens GN=SLC30A1 PE=1 SV=3 - [ZNT1_HUMAN]	0	0	100.128	0	25.032	50.0639	76.9051	0	0	72.8659	37.4427	43.2666	0.66854	200
Q9UH99	SUN2 FRIGG KIAA0668 RAB5IP UNC84B	SUN domain-containing protein 2 OS=Homo sapiens GN=SUN2 PE=1 SV=3 - [SUN2_HUMAN]	35.2544	17.382	27.939	18.8841	24.8649	8.34974	38.4551	55.4916	0	56.1553	37.5255	26.3241	0.662613	33.5804
O75146	HIP1R HIP12 KIAA0655	Huntingtin-interacting protein 1-related protein OS=Homo sapiens GN=HIP1R PE=1 SV=2 - [HIP1R_HUMAN]	66.9691	32.2811	0	0	24.8125	31.9597	53.5427	61.5355	63.0359	64.0605	60.5436	4.78112	0.409829	128.805
Q5TAT6	COL13A1	Collagen alpha-1(XIII) chain OS=Homo sapiens GN=COL13A1 PE=1 SV=1 - [CODA1_HUMAN]	0	99.2294	0	0	24.8073	49.6147	0	0	0	0	0	0	#DIV/0!	200
Q9C0D9	SELENOI EPT1 KIAA1724 SELI	Ethanolaminephosphotransferase 1 OS=Homo sapiens GN=SELENOI PE=1 SV=3 - [EPT1_HUMAN]	58.3748	40.5383	0	0	24.7283	29.4676	0	0	0	70.0805	17.5201	35.0402	1.41142	119.166
P29323	EPHB2	Ephrin type-B receptor 2 OS=Homo sapiens GN=EPHB2 PE=1 SV=5 - [EPHB2_HUMAN]	0	29.5003	68.3127	0	24.4533	32.3782	0	0	0	0	0	0	#DIV/0!	132.409
Q8IZA0	KIAA0319L	Dyslexia-associated protein KIAA0319-like protein OS=Homo sapiens GN=KIAA0319L PE=1 SV=2 - [K319L_HUMAN]	0	0	97.0511	0	24.2628	48.5255	0	0	0	0	0	0	#DIV/0!	200
Q16678	CYP1B1	Cytochrome P450 1B1 OS=Homo sapiens GN=CYP1B1 PE=1 SV=2 - [CP1B1_HUMAN]	0	0	0	96.9425	24.2356	48.4712	0	0	0	0	0	0	#DIV/0!	200
Q13286	CLN3 BTS	Battenin OS=Homo sapiens GN=CLN3 PE=1 SV=1 - [CLN3_HUMAN]	50.1775	45.9985	0	0	24.044	27.816	0	0	0	0	0	0	#DIV/0!	115.688
O95249	GOSR1 GS28	Golgi SNAP receptor complex member 1 OS=Homo sapiens GN=GOSR1 PE=1 SV=1 - [GOSR1_HUMAN]	0	0	0	96.0383	24.0096	48.0191	0	33.0312	0	0	8.2578	16.5156	2.9075	200
O14523	C2CD2L KIAA0285 TMEM24 DLNB23	Phospholipid transfer protein C2CD2L OS=Homo sapiens GN=C2CD2L PE=1 SV=3 - [C2C2L_HUMAN]	53.1111	42.5523	0	0	23.9158	27.95	0	0	0	0	0	0	#DIV/0!	116.868
Q96R84	OR1F2P OR1F2	Putative olfactory receptor 1F2 OS=Homo sapiens GN=OR1F2P PE=5 SV=2 - [OR1F2_HUMAN]	15.9179	79.6139	0	0	23.883	37.9041	0	0	0	0	0	0	#DIV/0!	158.708
O15120	AGPAT2	1-acyl-sn-glycerol-3-phosphate acyltransferase beta OS=Homo sapiens GN=AGPAT2 PE=1 SV=1 - [PLCB_HUMAN]	0	0	0	95.3308	23.8327	47.6654	0	0	0	0	0	0	#DIV/0!	200
Q5SRD1	TIMM23B	Putative mitochondrial import inner membrane translocase subunit Tim23B OS=Homo sapiens GN=TIMM23B PE=5 SV=2 - [TI23B_HUMAN]	0	0	94.6734	0	23.6683	47.3367	0	0	0	0	0	0	#DIV/0!	200
O94766	B3GAT3	Galactosylgalactosylxylosylprotein 3-beta-glucuronosyltransferase 3 OS=Homo sapiens GN=B3GAT3 PE=1 SV=2 - [B3GA3_HUMAN]	26.4342	68.0344	0	0	23.6171	32.1266	0	0	0	0	0	0	#DIV/0!	136.031
O43286	B4GALT5	Beta-1,4-galactosyltransferase 5 OS=Homo sapiens GN=B4GALT5 PE=2 SV=1 - [B4GT5_HUMAN]	0	0	93.8368	0	23.4592	46.9184	0	0	89.9864	0	22.4966	44.9932	1.04279	200
Q9ULS5	TMCC3	Transmembrane and coiled-coil domains protein 3 OS=Homo sapiens GN=TMCC3 PE=2 SV=3 - [TMCC3_HUMAN]	40.2236	0	53.5245	0	23.437	27.6022	0	0	0	0	0	0	#DIV/0!	117.772
Q16880	UGT8 CGT UGT4	2-hydroxyacylsphingosine 1-beta-galactosyltransferase OS=Homo sapiens GN=UGT8 PE=2 SV=2 - [CGT_HUMAN]	29.4751	30.1232	0	33.9717	23.3925	15.7208	0	0	0	27.7823	6.94558	13.8912	3.36797	67.2044
P51589	CYP2J2	Cytochrome P450 2J2 OS=Homo sapiens GN=CYP2J2 PE=1 SV=2 - [CP2J2_HUMAN]	0	0	0	93.1481	23.287	46.574	0	0	0	0	0	0	#DIV/0!	200
Q9NXA8	SIRT5 SIR2L5	NAD-dependent protein deacylase sirtuin-5, mitochondrial OS=Homo sapiens GN=SIRT5 PE=1 SV=2 - [SIR5_HUMAN]	45.1855	46.6119	0	0	22.9493	26.506	53.9941	77.3002	0	86.5368	54.4578	38.8017	0.421415	115.498
Q9UQB8	BAIAP2	Brain-specific angiogenesis inhibitor 1-associated protein 2 OS=Homo sapiens GN=BAIAP2 PE=1 SV=1 - [BAIP2_HUMAN]	53.9724	0	0	37.8242	22.9491	27.3071	40.3459	57.2751	104.413	90.112	73.0364	29.4003	0.314215	118.99
O60427	FADS1	Fatty acid desaturase 1 OS=Homo sapiens GN=FADS1 PE=1 SV=3 - [FADS1_HUMAN]	0	0	91.3584	0	22.8396	45.6792	0	0	0	0	0	0	#DIV/0!	200
Q15392	DHCR24	Delta(24)-sterol reductase OS=Homo sapiens GN=DHCR24 PE=1 SV=2 - [DHC24_HUMAN]	34.2988	56.9593	0	0	22.8145	27.9211	0	81.4482	25.1498	0	26.6495	38.408	0.856096	122.383
Q6ZNB6	NFXL1 OZFP	NF-X1-type zinc finger protein NFXL1 OS=Homo sapiens GN=NFXL1 PE=1 SV=2 - [NFXL1_HUMAN]	46.0946	44.8983	0	0	22.7482	26.2719	0	0	0	0	0	0	#DIV/0!	115.49
Q9BZV1	UBXN6 UBXD1 UBXDC2	UBX domain-containing protein 6 OS=Homo sapiens GN=UBXN6 PE=1 SV=1 - [UBXN6_HUMAN]	35.4371	33.6833	0	21.8724	22.7482	16.318	0	0	0	0	0	0	#DIV/0!	71.7332
O00291	HIP1	Huntingtin-interacting protein 1 OS=Homo sapiens GN=HIP1 PE=1 SV=5 - [HIP1_HUMAN]	23.9894	0	66.8928	0	22.7205	31.5449	108.528	131.934	137.361	131.905	127.432	12.8611	0.178296	138.839
Q9Y6D5	ARFGEF2 ARFGEP2 BIG2	Brefeldin A-inhibited guanine nucleotide-exchange protein 2 OS=Homo sapiens GN=ARFGEF2 PE=1 SV=3 - [BIG2_HUMAN]	50.0189	40.7464	0	0	22.6913	26.4737	0	0	0	0	0	0	#DIV/0!	116.669
Q9UH62	ARMCX3 ALEX3 BM-017 UNQ2517/PRO6007	Armadillo repeat-containing X-linked protein 3 OS=Homo sapiens GN=ARMCX3 PE=1 SV=1 - [ARMX3_HUMAN]	90.6472	0	0	0	22.6618	45.3236	0	0	0	0	0	0	#DIV/0!	200
Q8IYS2	KIAA2013	Uncharacterized protein KIAA2013 OS=Homo sapiens GN=KIAA2013 PE=1 SV=1 - [K2013_HUMAN]	25.3845	40.8476	0	23.2179	22.3625	16.8488	0	10.7284	0	38.3027	12.2578	18.0849	1.82435	75.344
Q9H2D1	SLC25A32 MFT MFTC	Mitochondrial folate transporter/carrier OS=Homo sapiens GN=SLC25A32 PE=1 SV=2 - [MFTC_HUMAN]	35.9611	53.2919	0	0	22.3133	26.7189	0	0	36.877	29.7352	16.6531	19.4491	1.33989	119.745
O15230	LAMA5 KIAA0533 KIAA1907	Laminin subunit alpha-5 OS=Homo sapiens GN=LAMA5 PE=1 SV=8 - [LAMA5_HUMAN]	54.4714	34.5209	0	0	22.2481	26.9501	0	38.4722	0	45.5951	21.0168	24.4417	1.05858	121.134
O75116	ROCK2 KIAA0619	Rho-associated protein kinase 2 OS=Homo sapiens GN=ROCK2 PE=1 SV=4 - [ROCK2_HUMAN]	33.3067	55.5669	0	0	22.2184	27.2176	27.9921	0	0	0	6.99802	13.996	3.17495	122.5
Q5JSH3	WDR44	WD repeat-containing protein 44 OS=Homo sapiens GN=WDR44 PE=1 SV=1 - [WDR44_HUMAN]	47.5867	40.4921	0	0	22.0197	25.5906	0	0	0	0	0	0	#DIV/0!	116.217
Q8IVP5	FUNDC1	FUN14 domain-containing protein 1 OS=Homo sapiens GN=FUNDC1 PE=1 SV=1 - [FUND1_HUMAN]	18.0101	0	0	69.5983	21.9021	32.9114	0	0	0	0	0	0	#DIV/0!	150.266
Q05655	PRKCD	Protein kinase C delta type OS=Homo sapiens GN=PRKCD PE=1 SV=2 - [KPCD_HUMAN]	0	61.8829	0	25.5598	21.8607	29.2759	33.3454	46.0239	0	47.2836	31.6632	22.0274	0.690412	133.92
Q8WVV5	BTN2A2	Butyrophilin subfamily 2 member A2 OS=Homo sapiens GN=BTN2A2 PE=2 SV=2 - [BT2A2_HUMAN]	0	0	86.9925	0	21.7481	43.4963	0	0	0	0	0	0	#DIV/0!	200
O43493	TGOLN2 TGN46 TGN51	Trans-Golgi network integral membrane protein 2 OS=Homo sapiens GN=TGOLN2 PE=1 SV=2 - [TGON2_HUMAN]	0	0	38.1262	48.5942	21.6801	25.3962	0	0	0	0	0	0	#DIV/0!	117.14
Q9Y2H6	FNDC3A FNDC3 HUGO KIAA0970	Fibronectin type-III domain-containing protein 3A OS=Homo sapiens GN=FNDC3A PE=1 SV=4 - [FND3A_HUMAN]	40.1947	0	0	46.4012	21.649	25.1262	0	0	0	0	0	0	#DIV/0!	116.062
Q9BU61	NDUFAF3 C3orf60	NADH dehydrogenase [ubiquinone] 1 alpha subcomplex assembly factor 3 OS=Homo sapiens GN=NDUFAF3 PE=1 SV=1 - [NDUF3_HUMAN]	0	0	0	85.5894	21.3973	42.7947	72.2652	138.779	0	0	52.761	66.7007	0.405552	200
Q9Y624	F11R JAM1 JCAM UNQ264/PRO301	Junctional adhesion molecule A OS=Homo sapiens GN=F11R PE=1 SV=1 - [JAM1_HUMAN]	0	0	85.5418	0	21.3854	42.7709	518.099	597.164	524.71	539.131	544.776	36.0125	0.0392555	200
Q8WVX3	C4orf3	Uncharacterized protein C4orf3 OS=Homo sapiens GN=C4orf3 PE=1 SV=2 - [CD003_HUMAN]	44.6405	40.4695	0	0	21.2775	24.6281	0	0	0	0	0	0	#DIV/0!	115.747
P13761	HLA-DRB1	HLA class II histocompatibility antigen, DRB1-7 beta chain OS=Homo sapiens GN=HLA-DRB1 PE=1 SV=1 - [2B17_HUMAN]	0	0	84.7631	0	21.1908	42.3815	0	0	0	0	0	0	#DIV/0!	200
Q30134	HLA-DRB1	HLA class II histocompatibility antigen, DRB1-8 beta chain OS=Homo sapiens GN=HLA-DRB1 PE=1 SV=2 - [2B18_HUMAN]	0	0	84.7631	0	21.1908	42.3815	0	0	0	0	0	0	#DIV/0!	200
Q9TQE0	HLA-DRB1	HLA class II histocompatibility antigen, DRB1-9 beta chain OS=Homo sapiens GN=HLA-DRB1 PE=1 SV=1 - [2B19_HUMAN]	0	0	84.7631	0	21.1908	42.3815	0	0	0	0	0	0	#DIV/0!	200
P79483	HLA-DRB3	HLA class II histocompatibility antigen, DR beta 3 chain OS=Homo sapiens GN=HLA-DRB3 PE=1 SV=1 - [DRB3_HUMAN]	0	0	84.7631	0	21.1908	42.3815	0	0	0	0	0	0	#DIV/0!	200
P28482	MAPK1 ERK2 PRKM1 PRKM2	Mitogen-activated protein kinase 1 OS=Homo sapiens GN=MAPK1 PE=1 SV=3 - [MK01_HUMAN]	0	84.4329	0	0	21.1082	42.2164	67.9872	56.9718	0	109.548	58.6267	45.1679	0.360045	200
P04626	ERBB2	Receptor tyrosine-protein kinase erbB-2 OS=Homo sapiens GN=ERBB2 PE=1 SV=1 - [ERBB2_HUMAN]	0	0	84.2212	0	21.0553	42.1106	0	0	465.542	0	116.386	232.771	0.18091	200
Q15303	ERBB4	Receptor tyrosine-protein kinase erbB-4 OS=Homo sapiens GN=ERBB4 PE=1 SV=1 - [ERBB4_HUMAN]	0	0	84.2212	0	21.0553	42.1106	0	0	465.542	0	116.386	232.771	0.18091	200
O60220	TIMM8A DDP DDP1 TIM8A	Mitochondrial import inner membrane translocase subunit Tim8 A OS=Homo sapiens GN=TIMM8A PE=1 SV=1 - [TIM8A_HUMAN]	0	38.0569	0	45.996	21.0132	24.4795	0	0	0	0	0	0	#DIV/0!	116.496
Q68DH5	LMBRD2	LMBR1 domain-containing protein 2 OS=Homo sapiens GN=LMBRD2 PE=1 SV=1 - [LMBD2_HUMAN]	0	59.0571	24.3603	0	20.8544	27.9377	0	0	0	0	0	0	#DIV/0!	133.966
P30622	CLIP1 CYLN1 RSN	CAP-Gly domain-containing linker protein 1 OS=Homo sapiens GN=CLIP1 PE=1 SV=2 - [CLIP1_HUMAN]	0	21.7277	0	61.6655	20.8483	29.0753	0	0	0	0	0	0	#DIV/0!	139.461
Q92597	NDRG1 CAP43 DRG1 RTP	Protein NDRG1 OS=Homo sapiens GN=NDRG1 PE=1 SV=1 - [NDRG1_HUMAN]	0	0	0	83.319	20.8297	41.6595	28.5766	0	0	0	7.14415	14.2883	2.91564	200
Q9P0T7	TMEM9 DERP4 TMEM9A HSPC186 PSEC0012 UNQ631/PRO1248	Transmembrane protein 9 OS=Homo sapiens GN=TMEM9 PE=1 SV=1 - [TMEM9_HUMAN]	14.5563	0	0	68.7591	20.8289	32.682	57.8563	0	0	0	14.4641	28.9281	1.44004	156.907
P57105	SYNJ2BP OMP25	Synaptojanin-2-binding protein OS=Homo sapiens GN=SYNJ2BP PE=1 SV=2 - [SYJ2B_HUMAN]	0	0	42.9184	39.7045	20.6557	23.8873	80.2427	103.897	0	83.4603	66.9	45.8136	0.308755	115.645
Q5SWX8	ODR4	Protein odr-4 homolog OS=Homo sapiens GN=ODR4 PE=1 SV=1 - [ODR4_HUMAN]	40.065	42.3347	0	0	20.5999	23.8048	73.857	47.0018	32.199	0	38.2644	30.7903	0.538358	115.558
Q00005	PPP2R2B	Serine/threonine-protein phosphatase 2A 55 kDa regulatory subunit B beta isoform OS=Homo sapiens GN=PPP2R2B PE=1 SV=1 - [2ABB_HUMAN]	46.1362	36.1836	0	0	20.5799	24.1085	0	22.4838	0	60.3985	20.7206	28.4964	0.993213	117.146
Q13443	ADAM9 KIAA0021 MCMP MDC9 MLTNG	Disintegrin and metalloproteinase domain-containing protein 9 OS=Homo sapiens GN=ADAM9 PE=1 SV=1 - [ADAM9_HUMAN]	21.3958	60.748	0	0	20.5359	28.6426	0	0	0	36.3845	9.09612	18.1922	2.25766	139.476
Q9H6U8	ALG9 DIBD1	Alpha-1,2-mannosyltransferase ALG9 OS=Homo sapiens GN=ALG9 PE=1 SV=2 - [ALG9_HUMAN]	0	81.5474	0	0	20.3869	40.7737	0	0	0	0	0	0	#DIV/0!	200
Q9H2V7	SPNS1 SPIN1 PP20300	Protein spinster homolog 1 OS=Homo sapiens GN=SPNS1 PE=1 SV=1 - [SPNS1_HUMAN]	51.3797	30.0151	0	0	20.3487	25.0633	59.9271	60.8927	0	0	30.2049	34.8799	0.673688	123.169
Q12792	TWF1 PTK9	Twinfilin-1 OS=Homo sapiens GN=TWF1 PE=1 SV=3 - [TWF1_HUMAN]	21.3248	21.5314	0	36.3607	19.8042	14.9624	0	0	0	0	0	0	#DIV/0!	75.5516
P20336	RAB3A	Ras-related protein Rab-3A OS=Homo sapiens GN=RAB3A PE=1 SV=1 - [RAB3A_HUMAN]	0	0	78.8745	0	19.7186	39.4373	0	0	305.643	0	76.4109	152.822	0.258061	200
P20337	RAB3B	Ras-related protein Rab-3B OS=Homo sapiens GN=RAB3B PE=1 SV=2 - [RAB3B_HUMAN]	0	0	78.8745	0	19.7186	39.4373	0	0	436.937	0	109.234	218.469	0.180517	200
Q96E17	RAB3C	Ras-related protein Rab-3C OS=Homo sapiens GN=RAB3C PE=2 SV=1 - [RAB3C_HUMAN]	0	0	78.8745	0	19.7186	39.4373	0	0	436.937	0	109.234	218.469	0.180517	200
Q9UBG0	MRC2 CLEC13E ENDO180 KIAA0709 UPARAP	C-type mannose receptor 2 OS=Homo sapiens GN=MRC2 PE=1 SV=2 - [MRC2_HUMAN]	39.5807	39.256	0	0	19.7092	22.7586	0	0	0	0	0	0	#DIV/0!	115.472
Q6PCB7	SLC27A1 ACSVL5 FATP1	Long-chain fatty acid transport protein 1 OS=Homo sapiens GN=SLC27A1 PE=2 SV=1 - [S27A1_HUMAN]	38.5719	0	0	39.9765	19.6371	22.6822	0	0	0	0	0	0	#DIV/0!	115.507
Q9H8H3	METTL7A	Methyltransferase-like protein 7A OS=Homo sapiens GN=METTL7A PE=1 SV=1 - [MET7A_HUMAN]	0	0	78.4887	0	19.6222	39.2443	77.4976	88.308	168.55	0	83.589	68.9564	0.234746	200
P14735	IDE	Insulin-degrading enzyme OS=Homo sapiens GN=IDE PE=1 SV=4 - [IDE_HUMAN]	53.1339	0	25.0279	0	19.5404	25.3133	0	46.6527	43.0766	0	22.4323	25.9437	0.871084	129.543
Q9NX63	CHCHD3 MIC19 MINOS3	MICOS complex subunit MIC19 OS=Homo sapiens GN=CHCHD3 PE=1 SV=1 - [MIC19_HUMAN]	0	0	0	77.4621	19.3655	38.731	0	35.224	0	177.496	53.1801	84.5246	0.364149	200
Q15036	SNX17 KIAA0064	Sorting nexin-17 OS=Homo sapiens GN=SNX17 PE=1 SV=1 - [SNX17_HUMAN]	40.9755	36.2404	0	0	19.304	22.374	0	25.7181	0	0	6.42954	12.8591	3.00239	115.903
P61764	STXBP1 UNC18A	Syntaxin-binding protein 1 OS=Homo sapiens GN=STXBP1 PE=1 SV=1 - [STXB1_HUMAN]	36.4559	40.6626	0	0	19.2796	22.3283	0	0	0	0	0	0	#DIV/0!	115.813
Q96HR9	REEP6 C19orf32 DP1L1	Receptor expression-enhancing protein 6 OS=Homo sapiens GN=REEP6 PE=1 SV=2 - [REEP6_HUMAN]	22.3895	10.5776	17.2811	26.6591	19.2268	6.92424	0	9.82409	0	14.9279	6.188	7.44289	3.10712	36.0134
Q9UH65	SWAP70 KIAA0640 HSPC321	Switch-associated protein 70 OS=Homo sapiens GN=SWAP70 PE=1 SV=1 - [SWP70_HUMAN]	0	76.8326	0	0	19.2082	38.4163	0	0	0	0	0	0	#DIV/0!	200
Q16739	UGCG	Ceramide glucosyltransferase OS=Homo sapiens GN=UGCG PE=1 SV=1 - [CEGT_HUMAN]	0	0	76.8034	0	19.2009	38.4017	0	0	0	0	0	0	#DIV/0!	200
P48060	GLIPR1 GLIPR RTVP1	Glioma pathogenesis-related protein 1 OS=Homo sapiens GN=GLIPR1 PE=1 SV=3 - [GLIP1_HUMAN]	39.033	37.6785	0	0	19.1779	22.1516	0	0	0	0	0	0	#DIV/0!	115.506
O43865	AHCYL1 DCAL IRBIT XPVKONA	S-adenosylhomocysteine hydrolase-like protein 1 OS=Homo sapiens GN=AHCYL1 PE=1 SV=2 - [SAHH2_HUMAN]	0	76.3014	0	0	19.0753	38.1507	0	0	0	0	0	0	#DIV/0!	200
Q13033	STRN3 GS2NA SG2NA	Striatin-3 OS=Homo sapiens GN=STRN3 PE=1 SV=3 - [STRN3_HUMAN]	75.5134	0	0	0	18.8784	37.7567	0	0	0	30.0288	7.5072	15.0144	2.5147	200
Q9H974	QTRT2 QTRTD1	Queuine tRNA-ribosyltransferase accessory subunit 2 OS=Homo sapiens GN=QTRT2 PE=1 SV=1 - [QTRT2_HUMAN]	46.2494	29.0567	0	0	18.8265	22.844	0	0	0	0	0	0	#DIV/0!	121.339
Q9NX76	CMTM6 CKLFSF6	CKLF-like MARVEL transmembrane domain-containing protein 6 OS=Homo sapiens GN=CMTM6 PE=1 SV=1 - [CKLF6_HUMAN]	74.8643	0	0	0	18.7161	37.4321	0	0	0	0	0	0	#DIV/0!	200
Q9BZ29	DOCK9	Dedicator of cytokinesis protein 9 OS=Homo sapiens GN=DOCK9 PE=1 SV=2 - [DOCK9_HUMAN]	14.7781	24.3499	35.6069	0	18.6837	15.0868	0	0	0	0	0	0	#DIV/0!	80.7484
P08631	HCK	Tyrosine-protein kinase HCK OS=Homo sapiens GN=HCK PE=1 SV=5 - [HCK_HUMAN]	0	0	74.6756	0	18.6689	37.3378	0	0	126.19	0	31.5476	63.0952	0.591769	200
P06241	FYN	Tyrosine-protein kinase Fyn OS=Homo sapiens GN=FYN PE=1 SV=3 - [FYN_HUMAN]	0	0	74.6756	0	18.6689	37.3378	0	0	155.459	0	38.8648	77.7295	0.480356	200
Q5XKP0	MIC13 C19orf70 QIL1	MICOS complex subunit MIC13 OS=Homo sapiens GN=MIC13 PE=1 SV=1 - [MIC13_HUMAN]	74.4817	0	0	0	18.6204	37.2409	62.4707	95.8136	0	84.9127	60.7993	42.8439	0.306261	200
O95168	NDUFB4	NADH dehydrogenase [ubiquinone] 1 beta subcomplex subunit 4 OS=Homo sapiens GN=NDUFB4 PE=1 SV=3 - [NDUB4_HUMAN]	29.3179	0	0	44.742	18.515	22.2873	105.647	159.847	0	125.22	97.6785	68.8671	0.18955	120.374
O14494	PPAP2A	Lipid phosphate phosphohydrolase 1 OS=Homo sapiens GN=PPAP2A PE=1 SV=1 - [LPP1_HUMAN]	45.3879	0	27.6979	0	18.2714	22.2998	0	0	0	0	0	0	#DIV/0!	122.048
Q3MIR4	TMEM30B CDC50B	Cell cycle control protein 50B OS=Homo sapiens GN=TMEM30B PE=1 SV=1 - [CC50B_HUMAN]	0	0	0	73.0622	18.2655	36.5311	0	0	0	0	0	0	#DIV/0!	200
P31431	SDC4	Syndecan-4 OS=Homo sapiens GN=SDC4 PE=1 SV=2 - [SDC4_HUMAN]	0	0	0	72.4957	18.1239	36.2479	38.2411	0	0	0	9.56027	19.1205	1.89576	200
O60610	DIAPH1 DIAP1	Protein diaphanous homolog 1 OS=Homo sapiens GN=DIAPH1 PE=1 SV=2 - [DIAP1_HUMAN]	11.5933	11.8183	27.9774	20.6463	18.0088	7.87	24.2613	29.4785	0	25.5913	19.8328	13.4059	0.908033	43.7008
O95415	BRI3	Brain protein I3 OS=Homo sapiens GN=BRI3 PE=2 SV=1 - [BRI3_HUMAN]	0	0	71.9414	0	17.9853	35.9707	0	0	0	0	0	0	#DIV/0!	200
Q6PI78	TMEM65	Transmembrane protein 65 OS=Homo sapiens GN=TMEM65 PE=1 SV=2 - [TMM65_HUMAN]	0	0	71.7089	0	17.9272	35.8544	76.2271	92.981	0	59.2646	57.1182	40.4903	0.313862	200
P62070	RRAS2 TC21	Ras-related protein R-Ras2 OS=Homo sapiens GN=RRAS2 PE=1 SV=1 - [RRAS2_HUMAN]	0	0	71.6968	0	17.9242	35.8484	302.091	110.873	71.0329	197.872	170.467	102.493	0.105147	200
P56962	STX17	Syntaxin-17 OS=Homo sapiens GN=STX17 PE=1 SV=2 - [STX17_HUMAN]	0	0	70.866	0	17.7165	35.433	0	0	0	0	0	0	#DIV/0!	200
Q9NP61	ARFGAP3 ARFGAP1	ADP-ribosylation factor GTPase-activating protein 3 OS=Homo sapiens GN=ARFGAP3 PE=1 SV=1 - [ARFG3_HUMAN]	0	70.3072	0	0	17.5768	35.1536	0	14.9582	0	0	3.73955	7.47911	4.70024	200
Q2M2I8	AAK1 KIAA1048	AP2-associated protein kinase 1 OS=Homo sapiens GN=AAK1 PE=1 SV=3 - [AAK1_HUMAN]	0	8.37584	28.5236	32.9034	17.4507	15.7932	0	0	0	0	0	0	#DIV/0!	90.5017
O00429	DNM1L DLP1 DRP1	Dynamin-1-like protein OS=Homo sapiens GN=DNM1L PE=1 SV=2 - [DNM1L_HUMAN]	21.1694	23.4865	0	25.102	17.4395	11.7378	15.9529	21.6453	50.8854	71.1708	39.9136	25.8537	0.436931	67.306
Q5VW38	GPR107	Protein GPR107 OS=Homo sapiens GN=GPR107 PE=1 SV=1 - [GP107_HUMAN]	0	0	69.5577	0	17.3894	34.7789	0	0	0	0	0	0	#DIV/0!	200
Q7Z5G4	GOLGA7	Golgin subfamily A member 7 OS=Homo sapiens GN=GOLGA7 PE=1 SV=2 - [GOGA7_HUMAN]	0	0	69.0365	0	17.2591	34.5182	0	0	0	0	0	0	#DIV/0!	200
A2RRP1	NBAS NAG	Neuroblastoma-amplified sequence OS=Homo sapiens GN=NBAS PE=1 SV=2 - [NBAS_HUMAN]	20.4658	27.861	20.4418	0	17.1921	11.9815	0	0	111.743	28.0221	34.9414	52.8779	0.492028	69.6919
P54762	EPHB1	Ephrin type-B receptor 1 OS=Homo sapiens GN=EPHB1 PE=1 SV=1 - [EPHB1_HUMAN]	0	0	68.3127	0	17.0782	34.1564	0	0	0	0	0	0	#DIV/0!	200
Q92572	AP3S1 CLAPS3	AP-3 complex subunit sigma-1 OS=Homo sapiens GN=AP3S1 PE=1 SV=1 - [AP3S1_HUMAN]	67.6156	0	0	0	16.9039	33.8078	0	0	0	0	0	0	#DIV/0!	200
Q9HD26	GOPC CAL FIG	Golgi-associated PDZ and coiled-coil motif-containing protein OS=Homo sapiens GN=GOPC PE=1 SV=1 - [GOPC_HUMAN]	37.7428	29.8222	0	0	16.8913	19.7706	0	0	0	0	0	0	#DIV/0!	117.046
P54707	ATP12A	Potassium-transporting ATPase alpha chain 2 OS=Homo sapiens GN=ATP12A PE=1 SV=3 - [AT12A_HUMAN]	0	0	67.4706	0	16.8677	33.7353	0	0	515.407	0	128.852	257.704	0.130907	200
P20648	ATP4A	Potassium-transporting ATPase alpha chain 1 OS=Homo sapiens GN=ATP4A PE=2 SV=5 - [ATP4A_HUMAN]	0	0	67.4706	0	16.8677	33.7353	0	0	515.407	0	128.852	257.704	0.130907	200
Q08AM6	VAC14	Protein VAC14 homolog OS=Homo sapiens GN=VAC14 PE=1 SV=1 - [VAC14_HUMAN]	22.3137	16.1402	28.7186	0	16.7931	12.317	0	0	0	0	0	0	#DIV/0!	73.3458
Q9Y6Q5	AP1M2	AP-1 complex subunit mu-2 OS=Homo sapiens GN=AP1M2 PE=1 SV=4 - [AP1M2_HUMAN]	0	0	66.9184	0	16.7296	33.4592	107.763	87.2072	123.99	180.581	124.885	40.065	0.13396	200
Q9NUV7	SPTLC3 C20orf38 SPTLC2L	Serine palmitoyltransferase 3 OS=Homo sapiens GN=SPTLC3 PE=1 SV=3 - [SPTC3_HUMAN]	20.8834	0	31.4376	14.2594	16.6451	13.1597	0	0	0	0	0	0	#DIV/0!	79.0604
Q92783	STAM STAM1	Signal transducing adapter molecule 1 OS=Homo sapiens GN=STAM PE=1 SV=3 - [STAM1_HUMAN]	24.3194	17.1966	0	24.8532	16.5923	11.5991	33.7175	30.8354	49.8851	52.5803	41.7546	11.0623	0.397377	69.9068
Q92667	AKAP1 AKAP149 PRKA1	A-kinase anchor protein 1, mitochondrial OS=Homo sapiens GN=AKAP1 PE=1 SV=1 - [AKAP1_HUMAN]	0	0	0	66.0484	16.5121	33.0242	32.328	0	0	0	8.082	16.164	2.04307	200
Q96AX1	VPS33A	Vacuolar protein sorting-associated protein 33A OS=Homo sapiens GN=VPS33A PE=1 SV=1 - [VP33A_HUMAN]	22.1639	12.6516	30.7617	0	16.3943	13.1971	0	0	0	34.7807	8.69518	17.3904	1.88545	80.4981
Q9NQX7	ITM2C	Integral membrane protein 2C OS=Homo sapiens GN=ITM2C PE=1 SV=1 - [ITM2C_HUMAN]	0	0	65.198	0	16.2995	32.599	0	0	0	0	0	0	#DIV/0!	200
Q8IVF7	FMNL3 FHOD3 FRL2 KIAA2014 WBP3	Formin-like protein 3 OS=Homo sapiens GN=FMNL3 PE=1 SV=3 - [FMNL3_HUMAN]	35.4618	29.4749	0	0	16.2342	18.9043	0	0	0	0	0	0	#DIV/0!	116.447
Q6UVK1	CSPG4 MCSP	Chondroitin sulfate proteoglycan 4 OS=Homo sapiens GN=CSPG4 PE=1 SV=2 - [CSPG4_HUMAN]	32.9965	31.7852	0	0	16.1954	18.7074	0	0	0	0	0	0	#DIV/0!	115.51
Q9BQA9	CYBC1 C17orf62 EROS	Uncharacterized protein C17orf62 OS=Homo sapiens GN=C17orf62 PE=1 SV=1 - [CQ062_HUMAN]	64.3819	0	0	0	16.0955	32.191	0	0	0	0	0	0	#DIV/0!	200
Q13325	IFIT5 ISG58 RI58	Interferon-induced protein with tetratricopeptide repeats 5 OS=Homo sapiens GN=IFIT5 PE=1 SV=1 - [IFIT5_HUMAN]	23.5556	17.9052	0	22.8303	16.0728	11.0053	0	0	0	0	0	0	#DIV/0!	68.4715
P10909	CLU	Clusterin OS=Homo sapiens GN=CLU PE=1 SV=1 - [CLUS_HUMAN]	0	0	64.0446	0	16.0111	32.0223	0	0	0	0	0	0	#DIV/0!	200
Q99755	PIP5K1A	Phosphatidylinositol 4-phosphate 5-kinase type-1 alpha OS=Homo sapiens GN=PIP5K1A PE=1 SV=1 - [PI51A_HUMAN]	64.0036	0	0	0	16.0009	32.0018	0	0	0	0	0	0	#DIV/0!	200
P41240	CSK	Tyrosine-protein kinase CSK OS=Homo sapiens GN=CSK PE=1 SV=1 - [CSK_HUMAN]	38.3464	25.6258	0	0	15.9931	19.1835	0	0	0	48.6852	12.1713	24.3426	1.314	119.949
Q9HBM0	VEZT	Vezatin OS=Homo sapiens GN=VEZT PE=1 SV=3 - [VEZA_HUMAN]	19.5185	44.403	0	0	15.9804	21.0643	0	20.6898	0	25.9236	11.6534	13.6247	1.37131	131.813
P15260	IFNGR1	Interferon gamma receptor 1 OS=Homo sapiens GN=IFNGR1 PE=1 SV=1 - [INGR1_HUMAN]	0	0	63.8408	0	15.9602	31.9204	0	0	49.7827	0	12.4457	24.8914	1.28239	200
P50336	PPOX	Protoporphyrinogen oxidase OS=Homo sapiens GN=PPOX PE=1 SV=1 - [PPOX_HUMAN]	33.1864	30.5628	0	0	15.9373	18.4339	153.332	187.256	19.8577	172.506	133.238	76.8522	0.119615	115.665
P17152	TMEM11 C17orf35 PM1	Transmembrane protein 11, mitochondrial OS=Homo sapiens GN=TMEM11 PE=1 SV=1 - [TMM11_HUMAN]	0	0	0	63.6783	15.9196	31.8392	96.6855	90.4257	0	95.312	70.6058	47.1471	0.225471	200
Q96I51	RCC1L WBSCR16	RCC1-like G exchanging factor-like protein OS=Homo sapiens GN=RCC1L PE=1 SV=2 - [RCC1L_HUMAN]	63.6354	0	0	0	15.9088	31.8177	0	0	0	48.0527	12.0132	24.0263	1.32428	200
Q7Z7A4	PXK	PX domain-containing protein kinase-like protein OS=Homo sapiens GN=PXK PE=1 SV=1 - [PXK_HUMAN]	19.9916	27.2138	0	16.4197	15.9063	11.5156	0	0	0	0	0	0	#DIV/0!	72.3962
P46108	CRK	Adapter molecule crk OS=Homo sapiens GN=CRK PE=1 SV=2 - [CRK_HUMAN]	19.9695	23.4342	0	19.4192	15.7057	10.6202	0	0	0	0	0	0	#DIV/0!	67.6202
Q6N075	MFSD5 UNQ832/PRO1759	Molybdate-anion transporter OS=Homo sapiens GN=MFSD5 PE=1 SV=2 - [MFSD5_HUMAN]	36.7951	0	0	25.6157	15.6027	18.5856	0	0	0	0	0	0	#DIV/0!	119.117
Q9NRA2	SLC17A5	Sialin OS=Homo sapiens GN=SLC17A5 PE=1 SV=2 - [S17A5_HUMAN]	0	0	62.4078	0	15.6019	31.2039	0	0	0	0	0	0	#DIV/0!	200
O75027	ABCB7 ABC7	ATP-binding cassette sub-family B member 7, mitochondrial OS=Homo sapiens GN=ABCB7 PE=1 SV=2 - [ABCB7_HUMAN]	25.639	35.857	0	0	15.374	18.2359	0	0	0	11.0496	2.76241	5.52481	5.56544	118.615
P63027	VAMP2	Vesicle-associated membrane protein 2 OS=Homo sapiens GN=VAMP2 PE=1 SV=3 - [VAMP2_HUMAN]	0	0	61.3546	0	15.3386	30.6773	0	0	729.609	0	182.402	364.804	0.0840924	200
P23469	PTPRE	Receptor-type tyrosine-protein phosphatase epsilon OS=Homo sapiens GN=PTPRE PE=1 SV=1 - [PTPRE_HUMAN]	23.2675	21.4022	0	16.3369	15.2516	10.581	0	0	0	0	0	0	#DIV/0!	69.3762
Q8WUK0	PTPMT1 MOSP PLIP PNAS-129	Phosphatidylglycerophosphatase and protein-tyrosine phosphatase 1 OS=Homo sapiens GN=PTPMT1 PE=1 SV=1 - [PTPM1_HUMAN]	4.56319	0	33.8494	22.3452	15.1894	15.7378	23.257	0	0	14.6363	9.47334	11.4911	1.60339	103.61
O75531	BANF1 BAF BCRG1	Barrier-to-autointegration factor OS=Homo sapiens GN=BANF1 PE=1 SV=1 - [BAF_HUMAN]	0	0	0	60.4438	15.1109	30.2219	0	0	0	0	0	0	#DIV/0!	200
Q7L804	RAB11FIP2	Rab11 family-interacting protein 2 OS=Homo sapiens GN=RAB11FIP2 PE=1 SV=1 - [RFIP2_HUMAN]	25.8662	0	34.2871	0	15.0383	17.7018	0	0	0	0	0	0	#DIV/0!	117.711
P49069	CAMLG	Calcium signal-modulating cyclophilin ligand OS=Homo sapiens GN=CAMLG PE=1 SV=1 - [CAMLG_HUMAN]	0	0	59.6731	0	14.9183	29.8366	0	0	0	0	0	0	#DIV/0!	200
Q9UHQ4	BCAP29 BAP29	B-cell receptor-associated protein 29 OS=Homo sapiens GN=BCAP29 PE=1 SV=2 - [BAP29_HUMAN]	0	0	0	59.4954	14.8739	29.7477	0	0	0	0	0	0	#DIV/0!	200
Q04721	NOTCH2	Neurogenic locus notch homolog protein 2 OS=Homo sapiens GN=NOTCH2 PE=1 SV=3 - [NOTC2_HUMAN]	22.0634	20.3596	0	16.8929	14.829	10.1174	0	0	0	0	0	0	#DIV/0!	68.227
P37268	FDFT1	Squalene synthase OS=Homo sapiens GN=FDFT1 PE=1 SV=1 - [FDFT_HUMAN]	0	0	59.2719	0	14.818	29.636	34.0249	55.4503	72.3491	168.853	82.6692	59.5573	0.179244	200
Q8IWT6	LRRC8A	Volume-regulated anion channel subunit LRRC8A OS=Homo sapiens GN=LRRC8A PE=1 SV=1 - [LRC8A_HUMAN]	0	0	58.945	0	14.7362	29.4725	0	0	69.9699	0	17.4925	34.9849	0.842433	200
Q8N556	AFAP1 AFAP	Actin filament-associated protein 1 OS=Homo sapiens GN=AFAP1 PE=1 SV=2 - [AFAP1_HUMAN]	0	0	0	58.7246	14.6812	29.3623	0	0	0	0	0	0	#DIV/0!	200
P07204	THBD THRM	Thrombomodulin OS=Homo sapiens GN=THBD PE=1 SV=2 - [TRBM_HUMAN]	15.402	15.376	0	27.7476	14.6314	11.3617	0	0	0	0	0	0	#DIV/0!	77.6525
O14678	ABCD4 PXMP1L	ATP-binding cassette sub-family D member 4 OS=Homo sapiens GN=ABCD4 PE=1 SV=1 - [ABCD4_HUMAN]	15.3013	24.8305	0	18.1592	14.5727	10.5036	0	0	0	0	0	0	#DIV/0!	72.0773
O43181	NDUFS4	NADH dehydrogenase [ubiquinone] iron-sulfur protein 4, mitochondrial OS=Homo sapiens GN=NDUFS4 PE=1 SV=1 - [NDUS4_HUMAN]	0	0	0	57.4407	14.3602	28.7203	131.343	169.073	0	65.7772	91.5482	74.4735	0.156859	200
P05187	ALPP	Alkaline phosphatase, placental type OS=Homo sapiens GN=ALPP PE=1 SV=2 - [PPB1_HUMAN]	0	0	57.3375	0	14.3344	28.6687	213.756	202.261	171.733	0	146.937	99.5504	0.0975542	200
Q14332	FZD2	Frizzled-2 OS=Homo sapiens GN=FZD2 PE=1 SV=1 - [FZD2_HUMAN]	0	30.5532	0	26.4797	14.2582	16.5478	0	0	0	0	0	0	#DIV/0!	116.058
Q9UQM7	CAMK2A CAMKA KIAA0968	Calcium/calmodulin-dependent protein kinase type II subunit alpha OS=Homo sapiens GN=CAMK2A PE=1 SV=2 - [KCC2A_HUMAN]	56.5248	0	0	0	14.1312	28.2624	0	79.498	110.366	92.9436	70.7019	48.7992	0.19987	200
P78325	ADAM8 MS2	Disintegrin and metalloproteinase domain-containing protein 8 OS=Homo sapiens GN=ADAM8 PE=1 SV=2 - [ADAM8_HUMAN]	56.5125	0	0	0	14.1281	28.2562	0	0	0	0	0	0	#DIV/0!	200
P18827	SDC1 SDC	Syndecan-1 OS=Homo sapiens GN=SDC1 PE=1 SV=3 - [SDC1_HUMAN]	56.0852	0	0	0	14.0213	28.0426	101.508	149.186	68.5151	395.824	178.758	148.451	0.0784372	200
Q96EU7	C1GALT1C1 COSMC HSPC067 MSTP143 UNQ273/PRO310	C1GALT1-specific chaperone 1 OS=Homo sapiens GN=C1GALT1C1 PE=1 SV=1 - [C1GLC_HUMAN]	27.0144	28.7991	0	0	13.9534	16.1284	0	0	0	0	0	0	#DIV/0!	115.588
Q8IWJ2	GCC2 KIAA0336 RANBP2L4	GRIP and coiled-coil domain-containing protein 2 OS=Homo sapiens GN=GCC2 PE=1 SV=4 - [GCC2_HUMAN]	33.2287	22.5063	0	0	13.9338	16.6742	0	0	0	0	0	0	#DIV/0!	119.667
P01834	IGKC	Immunoglobulin kappa constant OS=Homo sapiens GN=IGKC PE=1 SV=2 - [IGKC_HUMAN]	0	27.3254	0	28.2213	13.8867	16.0391	26.5631	11.3292	0	0	9.47309	12.583	1.46591	115.5
Q9H4A5	GOLPH3L	Golgi phosphoprotein 3-like OS=Homo sapiens GN=GOLPH3L PE=1 SV=1 - [GLP3L_HUMAN]	0	0	55.4732	0	13.8683	27.7366	0	0	0	0	0	0	#DIV/0!	200
Q15035	TRAM2 KIAA0057	Translocating chain-associated membrane protein 2 OS=Homo sapiens GN=TRAM2 PE=1 SV=1 - [TRAM2_HUMAN]	0	55.0153	0	0	13.7538	27.5077	0	0	0	0	0	0	#DIV/0!	200
P05107	ITGB2	Integrin beta-2 OS=Homo sapiens GN=ITGB2 PE=1 SV=2 - [ITB2_HUMAN]	0	0	54.8417	0	13.7104	27.4209	0	0	0	0	0	0	#DIV/0!	200
P26010	ITGB7	Integrin beta-7 OS=Homo sapiens GN=ITGB7 PE=1 SV=1 - [ITB7_HUMAN]	0	0	54.8417	0	13.7104	27.4209	0	0	0	0	0	0	#DIV/0!	200
Q4G0F5	VPS26B	Vacuolar protein sorting-associated protein 26B OS=Homo sapiens GN=VPS26B PE=1 SV=2 - [VP26B_HUMAN]	0	0	0	54.7628	13.6907	27.3814	69.2596	0	0	0	17.3149	34.6298	0.790688	200
P19438	TNFRSF1A	Tumor necrosis factor receptor superfamily member 1A OS=Homo sapiens GN=TNFRSF1A PE=1 SV=1 - [TNR1A_HUMAN]	0	0	54.5291	0	13.6323	27.2646	0	0	0	0	0	0	#DIV/0!	200
P11532	DMD	Dystrophin OS=Homo sapiens GN=DMD PE=1 SV=3 - [DMD_HUMAN]	54.4724	0	0	0	13.6181	27.2362	0	0	0	0	0	0	#DIV/0!	200
Q6P9B6	TLDC1 KIAA1609	TLD domain-containing protein 1 OS=Homo sapiens GN=TLDC1 PE=1 SV=2 - [TLDC1_HUMAN]	36.3729	0	0	17.8484	13.5553	17.3836	68.2303	93.1431	0	52.8688	53.5606	39.3751	0.253084	128.242
Q9C0C4	SEMA4C KIAA1739 SEMAI UNQ5855/PRO34487	Semaphorin-4C OS=Homo sapiens GN=SEMA4C PE=1 SV=2 - [SEM4C_HUMAN]	54.1648	0	0	0	13.5412	27.0824	0	0	0	0	0	0	#DIV/0!	200
P33897	ABCD1 ALD	ATP-binding cassette sub-family D member 1 OS=Homo sapiens GN=ABCD1 PE=1 SV=2 - [ABCD1_HUMAN]	26.5209	27.5952	0	0	13.529	15.6281	0	0	0	0	0	0	#DIV/0!	115.516
Q9H3U5	MFSD1 SMAP4 UG0581B09	Major facilitator superfamily domain-containing protein 1 OS=Homo sapiens GN=MFSD1 PE=2 SV=2 - [MFSD1_HUMAN]	0	0	0	53.8801	13.47	26.94	0	0	0	0	0	0	#DIV/0!	200
Q8TDM6	DLG5 KIAA0583 PDLG	Disks large homolog 5 OS=Homo sapiens GN=DLG5 PE=1 SV=4 - [DLG5_HUMAN]	24.8649	28.8142	0	0	13.4198	15.5795	0	0	0	0	0	0	#DIV/0!	116.093
Q9BVI4	NOC4L	Nucleolar complex protein 4 homolog OS=Homo sapiens GN=NOC4L PE=1 SV=1 - [NOC4L_HUMAN]	23.2003	0	0	30.1969	13.3493	15.6769	35.2078	21.5489	0	55.4638	28.0551	23.3225	0.475824	117.436
O75063	FAM20B KIAA0475	Glycosaminoglycan xylosylkinase OS=Homo sapiens GN=FAM20B PE=1 SV=1 - [XYLK_HUMAN]	0	6.31614	46.7869	0	13.2758	22.5383	21.5008	26.9305	0	75.2703	30.9254	31.7681	0.429284	169.77
Q99595	TIMM17A MIMT17 TIM17 TIM17A TIMM17	Mitochondrial import inner membrane translocase subunit Tim17-A OS=Homo sapiens GN=TIMM17A PE=1 SV=1 - [TI17A_HUMAN]	0	0	0	52.9951	13.2488	26.4975	0	0	0	71.9925	17.9981	35.9963	0.736119	200
P28067	HLA-DMA	HLA class II histocompatibility antigen, DM alpha chain OS=Homo sapiens GN=HLA-DMA PE=1 SV=1 - [DMA_HUMAN]	0	0	52.9629	0	13.2407	26.4814	0	0	0	0	0	0	#DIV/0!	200
O15554	KCNN4 IK1 IKCA1 KCA4 SK4	Intermediate conductance calcium-activated potassium channel protein 4 OS=Homo sapiens GN=KCNN4 PE=1 SV=1 - [KCNN4_HUMAN]	14.6913	17.2577	20.7422	0	13.1728	9.12527	0	0	0	15.2782	3.81955	7.6391	3.44879	69.2734
Q9NUM4	TMEM106B	Transmembrane protein 106B OS=Homo sapiens GN=TMEM106B PE=1 SV=2 - [T106B_HUMAN]	0	0	52.6386	0	13.1596	26.3193	0	0	0	0	0	0	#DIV/0!	200
Q9UDY4	DNAJB4	DnaJ homolog subfamily B member 4 OS=Homo sapiens GN=DNAJB4 PE=1 SV=1 - [DNJB4_HUMAN]	0	0	52.1401	0	13.035	26.0701	0	0	0	0	0	0	#DIV/0!	200
Q6ZUX7	LHFPL2	Lipoma HMGIC fusion partner-like 2 protein OS=Homo sapiens GN=LHFPL2 PE=2 SV=2 - [LHPL2_HUMAN]	0	0	52.0976	0	13.0244	26.0488	0	0	0	0	0	0	#DIV/0!	200
O43920	NDUFS5	NADH dehydrogenase [ubiquinone] iron-sulfur protein 5 OS=Homo sapiens GN=NDUFS5 PE=1 SV=3 - [NDUS5_HUMAN]	20.7625	0	0	30.961	12.9309	15.5009	64.4313	80.2476	52.3297	85.5061	70.6287	15.1341	0.183082	119.875
Q9NZ43	USE1 USE1L MDS032	Vesicle transport protein USE1 OS=Homo sapiens GN=USE1 PE=1 SV=2 - [USE1_HUMAN]	51.6062	0	0	0	12.9015	25.8031	0	0	0	0	0	0	#DIV/0!	200
Q15262	PTPRK PTPK	Receptor-type tyrosine-protein phosphatase kappa OS=Homo sapiens GN=PTPRK PE=1 SV=2 - [PTPRK_HUMAN]	30.0677	21.2674	0	0	12.8338	15.2485	47.3782	198.526	0	0	61.4761	94.0569	0.208761	118.815
Q8NBI6	XXYLT1 C3orf21 PSEC0251	Xyloside xylosyltransferase 1 OS=Homo sapiens GN=XXYLT1 PE=1 SV=1 - [XXLT1_HUMAN]	0	0	50.793	0	12.6983	25.3965	0	0	0	33.5345	8.38363	16.7673	1.51465	200
Q8NG11	TSPAN14	Tetraspanin-14 OS=Homo sapiens GN=TSPAN14 PE=1 SV=1 - [TSN14_HUMAN]	0	0	50.5846	0	12.6461	25.2923	0	0	0	0	0	0	#DIV/0!	200
Q9UP83	COG5	Conserved oligomeric Golgi complex subunit 5 OS=Homo sapiens GN=COG5 PE=1 SV=3 - [COG5_HUMAN]	0	23.5102	26.9547	0	12.6162	14.6357	0	0	0	0	0	0	#DIV/0!	116.007
P78536	ADAM17	Disintegrin and metalloproteinase domain-containing protein 17 OS=Homo sapiens GN=ADAM17 PE=1 SV=1 - [ADA17_HUMAN]	25.6786	0	24.4837	0	12.5406	14.4888	0	0	0	0	0	0	#DIV/0!	115.536
Q15070	OXA1L	Mitochondrial inner membrane protein OXA1L OS=Homo sapiens GN=OXA1L PE=1 SV=3 - [OXA1L_HUMAN]	0	0	50.1175	0	12.5294	25.0588	0	0	0	0	0	0	#DIV/0!	200
Q96GZ6	SLC41A3	Solute carrier family 41 member 3 OS=Homo sapiens GN=SLC41A3 PE=1 SV=2 - [S41A3_HUMAN]	0	19.7201	0	30.2358	12.489	15.0465	36.0395	0	0	0	9.00987	18.0197	1.38614	120.478
Q86SQ0	PHLDB2 LL5B	Pleckstrin homology-like domain family B member 2 OS=Homo sapiens GN=PHLDB2 PE=1 SV=2 - [PHLB2_HUMAN]	0	0	0	49.9339	12.4835	24.9669	0	0	0	0	0	0	#DIV/0!	200
Q9Y241	HIGD1A HIG1 HSPC010	HIG1 domain family member 1A, mitochondrial OS=Homo sapiens GN=HIGD1A PE=1 SV=1 - [HIG1A_HUMAN]	0	0	0	49.6621	12.4155	24.831	0	0	0	137.677	34.4193	68.8387	0.360714	200
Q01814	ATP2B2	Plasma membrane calcium-transporting ATPase 2 OS=Homo sapiens GN=ATP2B2 PE=1 SV=2 - [AT2B2_HUMAN]	0	0	49.5951	0	12.3988	24.7976	0	0	0	0	0	0	#DIV/0!	200
O75746	SLC25A12 ARALAR1	Calcium-binding mitochondrial carrier protein Aralar1 OS=Homo sapiens GN=SLC25A12 PE=1 SV=2 - [CMC1_HUMAN]	0	0	49.3488	0	12.3372	24.6744	107.785	141.675	87.6171	165.072	125.537	34.5278	0.0982752	200
Q8NE01	CNNM3	Metal transporter CNNM3 OS=Homo sapiens GN=CNNM3 PE=1 SV=1 - [CNNM3_HUMAN]	0	0	48.4656	0	12.1164	24.2328	0	0	0	0	0	0	#DIV/0!	200
O95182	NDUFA7	NADH dehydrogenase [ubiquinone] 1 alpha subcomplex subunit 7 OS=Homo sapiens GN=NDUFA7 PE=1 SV=3 - [NDUA7_HUMAN]	0	0	0	48.3667	12.0917	24.1834	80.7427	0	0	0	20.1857	40.3713	0.599023	200
Q5VIR6	VPS53 PP13624	Vacuolar protein sorting-associated protein 53 homolog OS=Homo sapiens GN=VPS53 PE=1 SV=1 - [VPS53_HUMAN]	0	47.8877	0	0	11.9719	23.9439	0	0	0	46.6315	11.6579	23.3158	1.02694	200
Q8N6M3	FITM2	Fat storage-inducing transmembrane protein 2 OS=Homo sapiens GN=FITM2 PE=2 SV=1 - [FITM2_HUMAN]	0	0	47.8816	0	11.9704	23.9408	0	0	0	0	0	0	#DIV/0!	200
O75970	MPDZ MUPP1	Multiple PDZ domain protein OS=Homo sapiens GN=MPDZ PE=1 SV=2 - [MPDZ_HUMAN]	0	47.7089	0	0	11.9272	23.8544	0	0	0	0	0	0	#DIV/0!	200
Q9Y2G8	DNAJC16 KIAA0962	DnaJ homolog subfamily C member 16 OS=Homo sapiens GN=DNAJC16 PE=2 SV=3 - [DJC16_HUMAN]	0	0	0	47.6873	11.9218	23.8436	0	0	0	18.7676	4.69191	9.38382	2.54093	200
Q8WVQ1	CANT1	Soluble calcium-activated nucleotidase 1 OS=Homo sapiens GN=CANT1 PE=1 SV=1 - [CANT1_HUMAN]	0	0	47.6841	0	11.921	23.8421	0	0	0	0	0	0	#DIV/0!	200
P10586	PTPRF LAR	Receptor-type tyrosine-protein phosphatase F OS=Homo sapiens GN=PTPRF PE=1 SV=2 - [PTPRF_HUMAN]	0	0	47.3321	0	11.833	23.6661	45.148	34.2291	0	81.3758	40.1882	33.5242	0.29444	200
Q9BTX1	NDC1 TMEM48	Nucleoporin NDC1 OS=Homo sapiens GN=NDC1 PE=1 SV=2 - [NDC1_HUMAN]	0	0	0	47.2971	11.8243	23.6486	0	0	0	0	0	0	#DIV/0!	200
Q16394	EXT1	Exostosin-1 OS=Homo sapiens GN=EXT1 PE=1 SV=2 - [EXT1_HUMAN]	0	0	46.9532	0	11.7383	23.4766	0	0	0	0	0	0	#DIV/0!	200
Q5K4L6	SLC27A3 ACSVL3 FATP3 PSEC0067 UNQ367/PRO703	Long-chain fatty acid transport protein 3 OS=Homo sapiens GN=SLC27A3 PE=2 SV=3 - [S27A3_HUMAN]	26.087	20.7537	0	0	11.7102	13.6959	38.3521	56.6641	0	42.3102	34.3316	24.2021	0.34109	116.957
P36941	LTBR D12S370 TNFCR TNFR3 TNFRSF3	Tumor necrosis factor receptor superfamily member 3 OS=Homo sapiens GN=LTBR PE=1 SV=1 - [TNR3_HUMAN]	0	46.4408	0	0	11.6102	23.2204	0	0	0	0	0	0	#DIV/0!	200
Q01970	PLCB3	1-phosphatidylinositol 4,5-bisphosphate phosphodiesterase beta-3 OS=Homo sapiens GN=PLCB3 PE=1 SV=2 - [PLCB3_HUMAN]	16.8892	15.083	0	13.9763	11.4871	7.75163	14.6409	0	0	18.0703	8.1778	9.54613	1.40467	67.481
Q9BZQ8	FAM129A C1orf24 NIBAN GIG39	Protein Niban OS=Homo sapiens GN=FAM129A PE=1 SV=1 - [NIBAN_HUMAN]	21.0799	0	0	24.8318	11.4779	13.3418	0	0	0	0	0	0	#DIV/0!	116.239
Q6YBV0	SLC36A4 PAT4	Proton-coupled amino acid transporter 4 OS=Homo sapiens GN=SLC36A4 PE=1 SV=1 - [S36A4_HUMAN]	23.5237	22.3659	0	0	11.4724	13.2556	0	0	0	0	0	0	#DIV/0!	115.544
Q9Y653	GPR56	G-protein coupled receptor 56 OS=Homo sapiens GN=GPR56 PE=1 SV=2 - [GPR56_HUMAN]	0	0	45.5554	0	11.3889	22.7777	0	0	0	0	0	0	#DIV/0!	200
Q9BUM1	G6PC3 UGRP	Glucose-6-phosphatase 3 OS=Homo sapiens GN=G6PC3 PE=1 SV=2 - [G6PC3_HUMAN]	0	0	0	45.3915	11.3479	22.6957	0	0	0	0	0	0	#DIV/0!	200
Q9NRK6	ABCB10	ATP-binding cassette sub-family B member 10, mitochondrial OS=Homo sapiens GN=ABCB10 PE=1 SV=2 - [ABCBA_HUMAN]	0	0	0	44.6392	11.1598	22.3196	40.7183	52.532	69.9831	107.726	67.74	29.2427	0.164745	200
O76024	WFS1	Wolframin OS=Homo sapiens GN=WFS1 PE=1 SV=2 - [WFS1_HUMAN]	0	0	44.6032	0	11.1508	22.3016	0	0	0	0	0	0	#DIV/0!	200
Q8NC42	RNF149	E3 ubiquitin-protein ligase RNF149 OS=Homo sapiens GN=RNF149 PE=2 SV=2 - [RN149_HUMAN]	0	0	44.5667	0	11.1417	22.2834	0	0	0	0	0	0	#DIV/0!	200
Q9UMX0	UBQLN1 DA41 PLIC1	Ubiquilin-1 OS=Homo sapiens GN=UBQLN1 PE=1 SV=2 - [UBQL1_HUMAN]	0	0	43.8519	0	10.963	21.9259	0	64.8511	0	0	16.2128	32.4255	0.676194	200
P20700	LMNB1 LMN2 LMNB	Lamin-B1 OS=Homo sapiens GN=LMNB1 PE=1 SV=2 - [LMNB1_HUMAN]	23.2045	0	0	20.533	10.9344	12.6729	37.3843	83.404	0	49.2261	42.5036	34.4035	0.257257	115.9
Q9Y2G3	ATP11B ATPIF ATPIR KIAA0956	Probable phospholipid-transporting ATPase IF OS=Homo sapiens GN=ATP11B PE=1 SV=2 - [AT11B_HUMAN]	43.5115	0	0	0	10.8779	21.7558	0	0	0	0	0	0	#DIV/0!	200
Q9NPQ8	RIC8A	Synembryn-A OS=Homo sapiens GN=RIC8A PE=1 SV=3 - [RIC8A_HUMAN]	0	43.1963	0	0	10.7991	21.5981	0	0	0	0	0	0	#DIV/0!	200
Q9UGQ3	SLC2A6	Solute carrier family 2, facilitated glucose transporter member 6 OS=Homo sapiens GN=SLC2A6 PE=1 SV=2 - [GTR6_HUMAN]	0	0	42.7266	0	10.6817	21.3633	0	0	0	0	0	0	#DIV/0!	200
Q01469	FABP5	Fatty acid-binding protein, epidermal OS=Homo sapiens GN=FABP5 PE=1 SV=3 - [FABP5_HUMAN]	0	42.6021	0	0	10.6505	21.3011	0	0	0	94.8689	23.7172	47.4344	0.449063	200
Q9UKS6	PACSIN3	Protein kinase C and casein kinase substrate in neurons protein 3 OS=Homo sapiens GN=PACSIN3 PE=1 SV=2 - [PACN3_HUMAN]	42.2052	0	0	0	10.5513	21.1026	92.9133	88.2896	89.4013	61.2982	82.9756	14.5853	0.127161	200
Q9H0U3	MAGT1 IAG2 PSEC0084 UNQ628/PRO1244	Magnesium transporter protein 1 OS=Homo sapiens GN=MAGT1 PE=1 SV=1 - [MAGT1_HUMAN]	41.9574	0	0	0	10.4894	20.9787	58.8895	0	0	0	14.7224	29.4448	0.712477	200
Q9H7P6	MVB12B C9orf28 FAM125B	Multivesicular body subunit 12B OS=Homo sapiens GN=MVB12B PE=1 SV=2 - [MB12B_HUMAN]	32.7627	9.14146	0	0	10.476	15.4701	0	0	0	0	0	0	#DIV/0!	147.671
Q9NYT0	PLEK2	Pleckstrin-2 OS=Homo sapiens GN=PLEK2 PE=1 SV=1 - [PLEK2_HUMAN]	12.0502	9.60037	0	20.1409	10.4479	8.29455	0	5.6439	0	99.481	26.2812	48.8723	0.397541	79.3899
Q9UQ53	MGAT4B	Alpha-1,3-mannosyl-glycoprotein 4-beta-N-acetylglucosaminyltransferase B OS=Homo sapiens GN=MGAT4B PE=1 SV=1 - [MGT4B_HUMAN]	0	17.8692	23.3004	0	10.2924	12.0897	0	0	0	0	0	0	#DIV/0!	117.462
Q5JTJ3	COA6 C1orf31	Cytochrome c oxidase assembly factor 6 homolog OS=Homo sapiens GN=COA6 PE=1 SV=1 - [COA6_HUMAN]	0	0	0	41.1029	10.2757	20.5515	116.434	144.314	0	464.711	181.365	198.97	0.0566578	200
Q99766	ATP5S	ATP synthase subunit s, mitochondrial OS=Homo sapiens GN=ATP5S PE=1 SV=3 - [ATP5S_HUMAN]	0	0	40.9439	0	10.236	20.4719	0	0	238.656	0	59.6641	119.328	0.17156	200
Q8NC56	LEMD2	LEM domain-containing protein 2 OS=Homo sapiens GN=LEMD2 PE=1 SV=1 - [LEMD2_HUMAN]	0	0	0	40.8374	10.2094	20.4187	0	0	0	0	0	0	#DIV/0!	200
Q13873	BMPR2	Bone morphogenetic protein receptor type-2 OS=Homo sapiens GN=BMPR2 PE=1 SV=2 - [BMPR2_HUMAN]	0	0	40.8063	0	10.2016	20.4031	0	0	0	0	0	0	#DIV/0!	200
Q9NXE4	SMPD4 KIAA1418 SKNY	Sphingomyelin phosphodiesterase 4 OS=Homo sapiens GN=SMPD4 PE=1 SV=2 - [NSMA3_HUMAN]	40.699	0	0	0	10.1748	20.3495	0	0	0	0	0	0	#DIV/0!	200
Q8NC54	KCT2 C5orf15 HTGN29	Keratinocyte-associated transmembrane protein 2 OS=Homo sapiens GN=KCT2 PE=1 SV=2 - [KCT2_HUMAN]	39.8566	0	0	0	9.96416	19.9283	0	0	0	0	0	0	#DIV/0!	200
P50151	GNG10 GNGT10	Guanine nucleotide-binding protein G(I)/G(S)/G(O) subunit gamma-10 OS=Homo sapiens GN=GNG10 PE=1 SV=1 - [GBG10_HUMAN]	0	39.6717	0	0	9.91792	19.8358	0	0	0	0	0	0	#DIV/0!	200
Q9BQS8	FYCO1 ZFYVE7	FYVE and coiled-coil domain-containing protein 1 OS=Homo sapiens GN=FYCO1 PE=1 SV=3 - [FYCO1_HUMAN]	39.5975	0	0	0	9.89938	19.7988	0	0	0	0	0	0	#DIV/0!	200
Q96FN4	CPNE2	Copine-2 OS=Homo sapiens GN=CPNE2 PE=1 SV=3 - [CPNE2_HUMAN]	0	0	39.4901	0	9.87253	19.7451	0	0	0	0	0	0	#DIV/0!	200
O95741	CPNE6	Copine-6 OS=Homo sapiens GN=CPNE6 PE=1 SV=3 - [CPNE6_HUMAN]	0	0	39.4901	0	9.87253	19.7451	0	0	0	0	0	0	#DIV/0!	200
Q9UBL6	CPNE7	Copine-7 OS=Homo sapiens GN=CPNE7 PE=2 SV=1 - [CPNE7_HUMAN]	0	0	39.4901	0	9.87253	19.7451	0	0	0	0	0	0	#DIV/0!	200
Q9Y5Z9	UBIAD1 TERE1	UbiA prenyltransferase domain-containing protein 1 OS=Homo sapiens GN=UBIAD1 PE=1 SV=1 - [UBIA1_HUMAN]	0	0	0	39.0109	9.75273	19.5055	0	0	0	0	0	0	#DIV/0!	200
P22794	EVI2A	Protein EVI2A OS=Homo sapiens GN=EVI2A PE=2 SV=2 - [EVI2A_HUMAN]	0	0	38.9678	0	9.74196	19.4839	0	0	0	0	0	0	#DIV/0!	200
O00481	BTN3A1	Butyrophilin subfamily 3 member A1 OS=Homo sapiens GN=BTN3A1 PE=1 SV=3 - [BT3A1_HUMAN]	0	0	38.7704	0	9.6926	19.3852	0	0	0	0	0	0	#DIV/0!	200
P78410	BTN3A2	Butyrophilin subfamily 3 member A2 OS=Homo sapiens GN=BTN3A2 PE=1 SV=2 - [BT3A2_HUMAN]	0	0	38.7704	0	9.6926	19.3852	0	0	0	0	0	0	#DIV/0!	200
O00478	BTN3A3	Butyrophilin subfamily 3 member A3 OS=Homo sapiens GN=BTN3A3 PE=1 SV=1 - [BT3A3_HUMAN]	0	0	38.7704	0	9.6926	19.3852	0	0	0	0	0	0	#DIV/0!	200
Q96FX8	PERP KCP1 KRTCAP1 PIGPC1 THW	p53 apoptosis effector related to PMP-22 OS=Homo sapiens GN=PERP PE=2 SV=1 - [PERP_HUMAN]	0	0	38.2953	0	9.57383	19.1477	319.307	340.42	0	221.909	220.409	155.741	0.0434367	200
Q9Y2Z9	COQ6 CGI-10	Ubiquinone biosynthesis monooxygenase COQ6, mitochondrial OS=Homo sapiens GN=COQ6 PE=1 SV=2 - [COQ6_HUMAN]	0	0	38.1122	0	9.52804	19.0561	64.5751	76.6483	140.34	52.7945	83.5894	39.0669	0.113986	200
Q13444	ADAM15 MDC15	Disintegrin and metalloproteinase domain-containing protein 15 OS=Homo sapiens GN=ADAM15 PE=1 SV=4 - [ADA15_HUMAN]	11.1439	26.7517	0	0	9.47389	12.6599	70.7978	46.5075	127.272	89.0241	83.4005	34.0406	0.113595	133.63
P27449	ATP6V0C ATP6C ATP6L ATPL	V-type proton ATPase 16 kDa proteolipid subunit OS=Homo sapiens GN=ATP6V0C PE=1 SV=1 - [VATL_HUMAN]	37.5981	0	0	0	9.39952	18.799	0	0	0	0	0	0	#DIV/0!	200
P52569	SLC7A2	Cationic amino acid transporter 2 OS=Homo sapiens GN=SLC7A2 PE=1 SV=2 - [CTR2_HUMAN]	0	0	37.534	0	9.3835	18.767	0	0	0	0	0	0	#DIV/0!	200
Q8IZH2	XRN1 SEP1	5'-3' exoribonuclease 1 OS=Homo sapiens GN=XRN1 PE=1 SV=1 - [XRN1_HUMAN]	20.4898	16.9879	0	0	9.36941	10.9129	0	0	0	0	0	0	#DIV/0!	116.474
O75122	CLASP2 KIAA0627	CLIP-associating protein 2 OS=Homo sapiens GN=CLASP2 PE=1 SV=2 - [CLAP2_HUMAN]	37.1094	0	0	0	9.27735	18.5547	0	0	0	0	0	0	#DIV/0!	200
O95466	FMNL1 C17orf1 C17orf1B FMNL FRL1	Formin-like protein 1 OS=Homo sapiens GN=FMNL1 PE=1 SV=3 - [FMNL1_HUMAN]	17.0015	0	0	19.9268	9.23209	10.727	0	0	0	0	0	0	#DIV/0!	116.192
Q8N5I2	ARRDC1	Arrestin domain-containing protein 1 OS=Homo sapiens GN=ARRDC1 PE=1 SV=1 - [ARRD1_HUMAN]	0	36.7806	0	0	9.19515	18.3903	0	0	0	0	0	0	#DIV/0!	200
Q9NX61	TMEM161A UNQ582/PRO1152	Transmembrane protein 161A OS=Homo sapiens GN=TMEM161A PE=1 SV=1 - [T161A_HUMAN]	15.9479	20.6836	0	0	9.15789	10.7499	0	0	0	0	0	0	#DIV/0!	117.384
Q8TDB6	DTX3L BBAP	E3 ubiquitin-protein ligase DTX3L OS=Homo sapiens GN=DTX3L PE=1 SV=1 - [DTX3L_HUMAN]	14.2953	22.2713	0	0	9.14165	11.0467	0	0	0	0	0	0	#DIV/0!	120.839
Q9Y561	LRP12	Low-density lipoprotein receptor-related protein 12 OS=Homo sapiens GN=LRP12 PE=1 SV=1 - [LRP12_HUMAN]	0	0	36.5219	0	9.13046	18.2609	0	0	0	0	0	0	#DIV/0!	200
Q9NS86	LANCL2 GPR69B TASP	LanC-like protein 2 OS=Homo sapiens GN=LANCL2 PE=1 SV=1 - [LANC2_HUMAN]	36.5023	0	0	0	9.12557	18.2511	0	0	0	0	0	0	#DIV/0!	200
O75379	VAMP4	Vesicle-associated membrane protein 4 OS=Homo sapiens GN=VAMP4 PE=1 SV=2 - [VAMP4_HUMAN]	0	0	0	36.3905	9.09763	18.1953	0	0	0	0	0	0	#DIV/0!	200
Q9BVK8	TMEM147	Transmembrane protein 147 OS=Homo sapiens GN=TMEM147 PE=1 SV=1 - [TM147_HUMAN]	36.3299	0	0	0	9.08247	18.1649	0	0	0	0	0	0	#DIV/0!	200
Q9H9H4	VPS37B	Vacuolar protein sorting-associated protein 37B OS=Homo sapiens GN=VPS37B PE=1 SV=1 - [VP37B_HUMAN]	0	0	36.2294	0	9.05735	18.1147	0	0	0	0	0	0	#DIV/0!	200
P23470	PTPRG	Receptor-type tyrosine-protein phosphatase gamma OS=Homo sapiens GN=PTPRG PE=1 SV=4 - [PTPRG_HUMAN]	0	0	36.1271	0	9.03177	18.0635	0	0	0	0	0	0	#DIV/0!	200
Q9HBG4	ATP6V0A4 ATP6N1B ATP6N2	V-type proton ATPase 116 kDa subunit a isoform 4 OS=Homo sapiens GN=ATP6V0A4 PE=1 SV=2 - [VPP4_HUMAN]	16.1837	19.8453	0	0	9.00725	10.5076	0	0	0	0	0	0	#DIV/0!	116.657
Q86XL3	ANKLE2 KIAA0692 LEM4	Ankyrin repeat and LEM domain-containing protein 2 OS=Homo sapiens GN=ANKLE2 PE=1 SV=4 - [ANKL2_HUMAN]	0	35.9899	0	0	8.99748	17.995	0	0	0	0	0	0	#DIV/0!	200
Q9H6R6	ZDHHC6 ZNF376	Palmitoyltransferase ZDHHC6 OS=Homo sapiens GN=ZDHHC6 PE=1 SV=1 - [ZDHC6_HUMAN]	0	35.9884	0	0	8.99711	17.9942	0	0	0	0	0	0	#DIV/0!	200
Q96GS4	BORCS6 C17orf59	BLOC-1-related complex subunit 6 OS=Homo sapiens GN=BORCS6 PE=1 SV=2 - [BORC6_HUMAN]	17.5335	18.3465	0	0	8.97	10.363	0	0	0	0	0	0	#DIV/0!	115.529
Q96BW9	TAMM41	Phosphatidate cytidylyltransferase, mitochondrial OS=Homo sapiens GN=TAMM41 PE=1 SV=2 - [TAM41_HUMAN]	0	0	35.7697	0	8.94243	17.8849	0	0	0	0	0	0	#DIV/0!	200
Q8IUH4	ZDHHC13 HIP14L HIP3RP	Palmitoyltransferase ZDHHC13 OS=Homo sapiens GN=ZDHHC13 PE=1 SV=3 - [ZDH13_HUMAN]	0	0	35.6808	0	8.92019	17.8404	0	0	0	41.4677	10.3669	20.7339	0.860447	200
Q9NXG6	P4HTM PH4	Transmembrane prolyl 4-hydroxylase OS=Homo sapiens GN=P4HTM PE=1 SV=2 - [P4HTM_HUMAN]	0	34.9479	0	0	8.73698	17.474	0	0	0	0	0	0	#DIV/0!	200
P53041	PPP5C PPP5	Serine/threonine-protein phosphatase 5 OS=Homo sapiens GN=PPP5C PE=1 SV=1 - [PPP5_HUMAN]	0	34.9248	0	0	8.73119	17.4624	0	0	0	0	0	0	#DIV/0!	200
Q5VST6	ABHD17B C9orf77 FAM108B1 CGI-67	Protein ABHD17B OS=Homo sapiens GN=ABHD17B PE=1 SV=1 - [AB17B_HUMAN]	14.0598	20.5458	0	0	8.65142	10.3348	0	0	0	0	0	0	#DIV/0!	119.457
A5PLL7	TMEM189 KUA	Transmembrane protein 189 OS=Homo sapiens GN=TMEM189 PE=1 SV=3 - [TM189_HUMAN]	0	0	34.0625	0	8.51562	17.0312	63.8268	63.2193	0	94.1948	55.3102	39.6077	0.153961	200
Q96CX2	KCTD12	BTB/POZ domain-containing protein KCTD12 OS=Homo sapiens GN=KCTD12 PE=1 SV=1 - [KCD12_HUMAN]	0	0	33.6315	0	8.40787	16.8157	0	0	0	0	0	0	#DIV/0!	200
Q96NY7	CLIC6 CLIC1L	Chloride intracellular channel protein 6 OS=Homo sapiens GN=CLIC6 PE=2 SV=3 - [CLIC6_HUMAN]	0	0	0	33.407	8.35176	16.7035	0	0	0	0	0	0	#DIV/0!	200
Q96SU4	OSBPL9 ORP9 OSBP4	Oxysterol-binding protein-related protein 9 OS=Homo sapiens GN=OSBPL9 PE=1 SV=2 - [OSBL9_HUMAN]	33.358	0	0	0	8.33951	16.679	0	0	0	53.3294	13.3324	26.6647	0.625509	200
P04920	SLC4A2 AE2 EPB3L1 HKB3 MPB3L	Anion exchange protein 2 OS=Homo sapiens GN=SLC4A2 PE=1 SV=4 - [B3A2_HUMAN]	0	0	0	33.0051	8.25128	16.5026	0	0	0	0	0	0	#DIV/0!	200
Q5T4S7	UBR4 KIAA0462 KIAA1307 RBAF600 ZUBR1	E3 ubiquitin-protein ligase UBR4 OS=Homo sapiens GN=UBR4 PE=1 SV=1 - [UBR4_HUMAN]	17.4031	15.5426	0	0	8.23642	9.54088	0	9.57059	0	31.9283	10.3747	15.0607	0.793893	115.838
Q6NTF9	RHBDD2 RHBDL7	Rhomboid domain-containing protein 2 OS=Homo sapiens GN=RHBDD2 PE=2 SV=2 - [RHBD2_HUMAN]	32.8228	0	0	0	8.2057	16.4114	0	0	0	0	0	0	#DIV/0!	200
P78310	CXADR CAR	Coxsackievirus and adenovirus receptor OS=Homo sapiens GN=CXADR PE=1 SV=1 - [CXAR_HUMAN]	32.6568	0	0	0	8.16421	16.3284	0	0	0	0	0	0	#DIV/0!	200
Q96D71	REPS1	RalBP1-associated Eps domain-containing protein 1 OS=Homo sapiens GN=REPS1 PE=1 SV=3 - [REPS1_HUMAN]	32.5528	0	0	0	8.1382	16.2764	0	0	0	0	0	0	#DIV/0!	200
Q9BXB4	OSBPL11 ORP11 OSBP12	Oxysterol-binding protein-related protein 11 OS=Homo sapiens GN=OSBPL11 PE=1 SV=2 - [OSB11_HUMAN]	0	0	32.5173	0	8.12933	16.2587	0	35.076	0	0	8.76899	17.538	0.927054	200
Q9HAU4	SMURF2	E3 ubiquitin-protein ligase SMURF2 OS=Homo sapiens GN=SMURF2 PE=1 SV=1 - [SMUF2_HUMAN]	0	0	0	32.4011	8.10028	16.2006	0	0	0	0	0	0	#DIV/0!	200
O75143	ATG13 KIAA0652	Autophagy-related protein 13 OS=Homo sapiens GN=ATG13 PE=1 SV=1 - [ATG13_HUMAN]	15.9992	15.7871	0	0	7.94659	9.17635	0	0	0	0	0	0	#DIV/0!	115.475
Q9NZ42	PSENEN	Gamma-secretase subunit PEN-2 OS=Homo sapiens GN=PSENEN PE=1 SV=1 - [PEN2_HUMAN]	0	0	31.6774	0	7.91935	15.8387	0	0	48.0616	0	12.0154	24.0308	0.659099	200
Q5T3F8	TMEM63B C6orf110	CSC1-like protein 2 OS=Homo sapiens GN=TMEM63B PE=1 SV=1 - [CSCL2_HUMAN]	25.1738	5.92649	0	0	7.77507	11.9309	0	0	0	0	0	0	#DIV/0!	153.45
Q5W0Z9	ZDHHC20	Probable palmitoyltransferase ZDHHC20 OS=Homo sapiens GN=ZDHHC20 PE=1 SV=1 - [ZDH20_HUMAN]	30.7307	0	0	0	7.68268	15.3654	0	0	0	0	0	0	#DIV/0!	200
O00220	TNFRSF10A	Tumor necrosis factor receptor superfamily member 10A OS=Homo sapiens GN=TNFRSF10A PE=1 SV=3 - [TR10A_HUMAN]	0	0	30.5734	0	7.64334	15.2867	0	0	0	0	0	0	#DIV/0!	200
P05496	ATP5MC1 ATP5G1	ATP synthase F(0) complex subunit C1, mitochondrial OS=Homo sapiens GN=ATP5G1 PE=1 SV=2 - [AT5G1_HUMAN]	0	30.242	0	0	7.56051	15.121	19.8296	0	0	90.018	27.4619	42.7388	0.275309	200
Q96SB3	PPP1R9B PPP1R6	Neurabin-2 OS=Homo sapiens GN=PPP1R9B PE=1 SV=2 - [NEB2_HUMAN]	0	0	0	30.075	7.51874	15.0375	26.0304	32.4361	0	0	14.6166	17.0792	0.514397	200
P06702	S100A9 CAGB CFAG MRP14	Protein S100-A9 OS=Homo sapiens GN=S100A9 PE=1 SV=1 - [S10A9_HUMAN]	18.6411	11.2216	0	0	7.46567	9.13726	0	0	0	0	0	0	#DIV/0!	122.39
Q02750	MAP2K1 MEK1 PRKMK1	Dual specificity mitogen-activated protein kinase kinase 1 OS=Homo sapiens GN=MAP2K1 PE=1 SV=2 - [MP2K1_HUMAN]	29.8254	0	0	0	7.45635	14.9127	0	0	0	0	0	0	#DIV/0!	200
Q9Y6W5	WASF2 WAVE2	Wiskott-Aldrich syndrome protein family member 2 OS=Homo sapiens GN=WASF2 PE=1 SV=3 - [WASF2_HUMAN]	0	29.7999	0	0	7.44997	14.8999	11.9654	53.369	0	24.7945	22.5322	22.9157	0.330636	200
Q9C0H2	TTYH3	Protein tweety homolog 3 OS=Homo sapiens GN=TTYH3 PE=1 SV=3 - [TTYH3_HUMAN]	0	0	29.4603	0	7.36507	14.7301	0	0	0	0	0	0	#DIV/0!	200
P54753	EPHB3	Ephrin type-B receptor 3 OS=Homo sapiens GN=EPHB3 PE=1 SV=2 - [EPHB3_HUMAN]	0	0	29.4155	0	7.35388	14.7078	0	0	0	0	0	0	#DIV/0!	200
Q8ND76	CCNY C10orf9 CBCP1 CFP1	Cyclin-Y OS=Homo sapiens GN=CCNY PE=1 SV=2 - [CCNY_HUMAN]	0	0	0	29.3439	7.33597	14.6719	25.2915	49.1173	0	0	18.6022	23.5797	0.39436	200
Q8WWV3	RTN4IP1 NIMP	Reticulon-4-interacting protein 1, mitochondrial OS=Homo sapiens GN=RTN4IP1 PE=1 SV=2 - [RT4I1_HUMAN]	0	0	0	29.3364	7.3341	14.6682	53.9503	58.5327	0	125.3	59.4457	51.3212	0.123375	200
Q8IZL8	PELP1 HMX3 MNAR	Proline-, glutamic acid- and leucine-rich protein 1 OS=Homo sapiens GN=PELP1 PE=1 SV=2 - [PELP1_HUMAN]	29.0607	0	0	0	7.26518	14.5304	86.0727	84.0214	36.0606	159.102	91.3142	50.7571	0.0795625	200
Q8TBP5	FAM174A NS5ATP6 TMEM157 UNQ1912/PRO4371	Membrane protein FAM174A OS=Homo sapiens GN=FAM174A PE=2 SV=1 - [F174A_HUMAN]	11.6645	17.3466	0	0	7.25279	8.69012	0	0	0	0	0	0	#DIV/0!	119.818
Q10472	GALNT1	Polypeptide N-acetylgalactosaminyltransferase 1 OS=Homo sapiens GN=GALNT1 PE=1 SV=1 - [GALT1_HUMAN]	28.5277	0	0	0	7.13193	14.2639	0	0	0	0	0	0	#DIV/0!	200
Q96JQ2	CLMN KIAA1188	Calmin OS=Homo sapiens GN=CLMN PE=1 SV=1 - [CLMN_HUMAN]	0	0	0	28.4683	7.11708	14.2342	0	0	0	0	0	0	#DIV/0!	200
O60486	PLXNC1	Plexin-C1 OS=Homo sapiens GN=PLXNC1 PE=1 SV=1 - [PLXC1_HUMAN]	0	0	28.0432	0	7.01079	14.0216	0	0	0	0	0	0	#DIV/0!	200
Q9Y4D7	PLXND1	Plexin-D1 OS=Homo sapiens GN=PLXND1 PE=1 SV=3 - [PLXD1_HUMAN]	0	0	28.0432	0	7.01079	14.0216	0	0	0	0	0	0	#DIV/0!	200
Q9Y5Z0	BACE2 AEPLC ALP56 ASP21 CDA13 UNQ418/PRO852	Beta-secretase 2 OS=Homo sapiens GN=BACE2 PE=1 SV=1 - [BACE2_HUMAN]	28.0028	0	0	0	7.00071	14.0014	0	0	0	0	0	0	#DIV/0!	200
P42356	PI4KA PIK4 PIK4CA	Phosphatidylinositol 4-kinase alpha OS=Homo sapiens GN=PI4KA PE=1 SV=4 - [PI4KA_HUMAN]	13.6407	14.2842	0	0	6.98121	8.06548	22.8455	17.0494	0	28.1526	17.0119	12.2141	0.410373	115.531
Q53RT3	ASPRV1 SASP	Retroviral-like aspartic protease 1 OS=Homo sapiens GN=ASPRV1 PE=1 SV=1 - [APRV1_HUMAN]	0	0	0	27.9119	6.97799	13.956	0	0	0	0	0	0	#DIV/0!	200
Q9Y4E1	WASHC2C FAM21C KIAA0592	WASH complex subunit 2C OS=Homo sapiens GN=WASHC2C PE=1 SV=3 - [WAC2C_HUMAN]	10.5502	0	0	17.3328	6.97075	8.51209	0	0	0	0	0	0	#DIV/0!	122.112
O00186	STXBP3	Syntaxin-binding protein 3 OS=Homo sapiens GN=STXBP3 PE=1 SV=2 - [STXB3_HUMAN]	0	27.8093	0	0	6.95233	13.9047	47.3677	75.0522	84.1442	24.5987	57.7907	27.0974	0.120302	200
P54760	EPHB4	Ephrin type-B receptor 4 OS=Homo sapiens GN=EPHB4 PE=1 SV=2 - [EPHB4_HUMAN]	0	0	27.7414	0	6.93534	13.8707	0	0	0	0	0	0	#DIV/0!	200
Q9Y2A7	NCKAP1 HEM2 KIAA0587 NAP1	Nck-associated protein 1 OS=Homo sapiens GN=NCKAP1 PE=1 SV=1 - [NCKP1_HUMAN]	27.7304	0	0	0	6.93259	13.8652	27.7486	0	68.9054	30.2595	31.7284	28.3244	0.218498	200
O95833	CLIC3	Chloride intracellular channel protein 3 OS=Homo sapiens GN=CLIC3 PE=1 SV=2 - [CLIC3_HUMAN]	0	0	0	27.5094	6.87734	13.7547	0	0	0	0	0	0	#DIV/0!	200
Q15334	LLGL1	Lethal(2) giant larvae protein homolog 1 OS=Homo sapiens GN=LLGL1 PE=1 SV=3 - [L2GL1_HUMAN]	0	0	27.5025	0	6.87564	13.7513	0	0	0	0	0	0	#DIV/0!	200
P52803	EFNA5 EPLG7 LERK7	Ephrin-A5 OS=Homo sapiens GN=EFNA5 PE=1 SV=1 - [EFNA5_HUMAN]	14.6933	12.8049	0	0	6.87453	7.97537	0	8.04748	0	0	2.01187	4.02374	3.41699	116.013
Q9UBQ6	EXTL2 EXTR2	Exostosin-like 2 OS=Homo sapiens GN=EXTL2 PE=1 SV=1 - [EXTL2_HUMAN]	0	27.1321	0	0	6.78304	13.5661	0	0	0	0	0	0	#DIV/0!	200
O60476	MAN1A2	Mannosyl-oligosaccharide 1,2-alpha-mannosidase IB OS=Homo sapiens GN=MAN1A2 PE=1 SV=1 - [MA1A2_HUMAN]	0	0	26.9239	0	6.73096	13.4619	0	0	0	0	0	0	#DIV/0!	200
Q9H7D0	DOCK5	Dedicator of cytokinesis protein 5 OS=Homo sapiens GN=DOCK5 PE=1 SV=3 - [DOCK5_HUMAN]	26.6398	0	0	0	6.65995	13.3199	0	0	0	0	0	0	#DIV/0!	200
Q13753	LAMC2 LAMB2T LAMNB2	Laminin subunit gamma-2 OS=Homo sapiens GN=LAMC2 PE=1 SV=2 - [LAMC2_HUMAN]	26.4339	0	0	0	6.60847	13.2169	7.6091	54.4678	28.6685	111.712	50.6142	45.0141	0.130565	200
Q8N8J7	FAM241A C4orf32	Uncharacterized protein FAM241A OS=Homo sapiens GN=FAM241A PE=2 SV=2 - [F241A_HUMAN]	0	0	0	25.2888	6.32219	12.6444	36.6499	0	0	0	9.16246	18.3249	0.69001	200
Q4G148	GXYLT1 GLT8D3	Glucoside xylosyltransferase 1 OS=Homo sapiens GN=GXYLT1 PE=1 SV=2 - [GXLT1_HUMAN]	13.0075	12.2565	0	0	6.31599	7.29952	0	0	0	0	0	0	#DIV/0!	115.572
Q9BYG5	PARD6B PAR6B	Partitioning defective 6 homolog beta OS=Homo sapiens GN=PARD6B PE=1 SV=1 - [PAR6B_HUMAN]	24.9321	0	0	0	6.23303	12.4661	0	0	0	0	0	0	#DIV/0!	200
P23458	JAK1 JAK1A JAK1B	Tyrosine-protein kinase JAK1 OS=Homo sapiens GN=JAK1 PE=1 SV=2 - [JAK1_HUMAN]	10.5299	13.943	0	0	6.11822	7.20081	0	0	0	0	0	0	#DIV/0!	117.695
Q9BPX6	MICU1 CALC CBARA1	Calcium uptake protein 1, mitochondrial OS=Homo sapiens GN=MICU1 PE=1 SV=1 - [MICU1_HUMAN]	12.6116	0	0	11.4342	6.01145	6.95805	0	0	0	26.6906	6.67265	13.3453	0.900909	115.747
Q8IXJ6	SIRT2 SIR2L SIR2L2	NAD-dependent protein deacetylase sirtuin-2 OS=Homo sapiens GN=SIRT2 PE=1 SV=2 - [SIR2_HUMAN]	12.3491	11.374	0	0	5.93077	6.85983	0	0	0	0	0	0	#DIV/0!	115.665
O94886	TMEM63A KIAA0489 KIAA0792	CSC1-like protein 1 OS=Homo sapiens GN=TMEM63A PE=1 SV=3 - [CSCL1_HUMAN]	23.6306	0	0	0	5.90764	11.8153	0	0	0	0	0	0	#DIV/0!	200
O43688	PLPP2 LPP2 PPAP2C	Phospholipid phosphatase 2 OS=Homo sapiens GN=PLPP2 PE=1 SV=1 - [PLPP2_HUMAN]	23.596	0	0	0	5.89899	11.798	0	0	0	0	0	0	#DIV/0!	200
Q96P48	ARAP1 CENTD2 KIAA0782	Arf-GAP with Rho-GAP domain, ANK repeat and PH domain-containing protein 1 OS=Homo sapiens GN=ARAP1 PE=1 SV=3 - [ARAP1_HUMAN]	0	0	0	22.9153	5.72883	11.4577	0	0	0	0	0	0	#DIV/0!	200
Q8NCL4	GALNT6	Polypeptide N-acetylgalactosaminyltransferase 6 OS=Homo sapiens GN=GALNT6 PE=2 SV=2 - [GALT6_HUMAN]	22.6251	0	0	0	5.65627	11.3125	0	0	0	0	0	0	#DIV/0!	200
O43556	SGCE	Epsilon-sarcoglycan OS=Homo sapiens GN=SGCE PE=1 SV=6 - [SGCE_HUMAN]	0	0	22.014	0	5.50351	11.007	0	0	0	0	0	0	#DIV/0!	200
Q9NRL3	STRN4 ZIN	Striatin-4 OS=Homo sapiens GN=STRN4 PE=1 SV=2 - [STRN4_HUMAN]	0	21.889	0	0	5.47225	10.9445	0	0	0	0	0	0	#DIV/0!	200
Q02297	NRG1 GGF HGL HRGA NDF SMDF	Pro-neuregulin-1, membrane-bound isoform OS=Homo sapiens GN=NRG1 PE=1 SV=3 - [NRG1_HUMAN]	14.3571	7.41175	0	0	5.44221	6.89419	0	0	0	0	0	0	#DIV/0!	126.68
Q8N1B4	VPS52 SACM2L	Vacuolar protein sorting-associated protein 52 homolog OS=Homo sapiens GN=VPS52 PE=1 SV=1 - [VPS52_HUMAN]	0	0	0	21.4406	5.36015	10.7203	0	0	0	0	0	0	#DIV/0!	200
O15439	ABCC4 MRP4	Multidrug resistance-associated protein 4 OS=Homo sapiens GN=ABCC4 PE=1 SV=3 - [MRP4_HUMAN]	0	21.4034	0	0	5.35085	10.7017	0	0	0	34.7697	8.69244	17.3849	0.615576	200
O75509	TNFRSF21 DR6 UNQ437/PRO868	Tumor necrosis factor receptor superfamily member 21 OS=Homo sapiens GN=TNFRSF21 PE=1 SV=1 - [TNR21_HUMAN]	0	20.7271	0	0	5.18178	10.3636	0	0	0	0	0	0	#DIV/0!	200
P49023	PXN	Paxillin OS=Homo sapiens GN=PXN PE=1 SV=3 - [PAXI_HUMAN]	0	0	0	20.6889	5.17224	10.3445	40.721	0	0	0	10.1803	20.3605	0.508066	200
Q9UBP0	SPAST ADPSP FSP2 KIAA1083 SPG4	Spastin OS=Homo sapiens GN=SPAST PE=1 SV=1 - [SPAST_HUMAN]	10.5907	9.92015	0	0	5.12771	5.92729	0	0	0	7.27758	1.8194	3.63879	2.81836	115.593
Q8N3E9	PLCD3 KIAA1964	1-phosphatidylinositol 4,5-bisphosphate phosphodiesterase delta-3 OS=Homo sapiens GN=PLCD3 PE=1 SV=3 - [PLCD3_HUMAN]	0	20.497	0	0	5.12425	10.2485	0	0	0	0	0	0	#DIV/0!	200
Q9NPF2	CHST11	Carbohydrate sulfotransferase 11 OS=Homo sapiens GN=CHST11 PE=1 SV=1 - [CHSTB_HUMAN]	20.4835	0	0	0	5.12088	10.2418	0	0	0	0	0	0	#DIV/0!	200
Q8IXI2	RHOT1 ARHT1	Mitochondrial Rho GTPase 1 OS=Homo sapiens GN=RHOT1 PE=1 SV=2 - [MIRO1_HUMAN]	0	0	0	20.4714	5.11784	10.2357	0	6.77896	115.153	34.407	39.0847	52.8505	0.130942	200
Q02318	CYP27A1 CYP27	Sterol 26-hydroxylase, mitochondrial OS=Homo sapiens GN=CYP27A1 PE=1 SV=1 - [CP27A_HUMAN]	20.3615	0	0	0	5.09039	10.1808	0	0	0	0	0	0	#DIV/0!	200
Q8NBN3	TMEM87A PSEC0094	Transmembrane protein 87A OS=Homo sapiens GN=TMEM87A PE=1 SV=3 - [TM87A_HUMAN]	12.3535	7.97128	0	0	5.0812	6.13396	0	0	0	0	0	0	#DIV/0!	120.719
Q13454	TUSC3	Tumor suppressor candidate 3 OS=Homo sapiens GN=TUSC3 PE=1 SV=1 - [TUSC3_HUMAN]	0	0	19.9338	0	4.98345	9.9669	0	0	0	0	0	0	#DIV/0!	200
O95166	GABARAP FLC3B HT004	Gamma-aminobutyric acid receptor-associated protein OS=Homo sapiens GN=GABARAP PE=1 SV=1 - [GBRAP_HUMAN]	19.8686	0	0	0	4.96716	9.93432	0	0	0	0	0	0	#DIV/0!	200
O95477	ABCA1 ABC1 CERP	ATP-binding cassette sub-family A member 1 OS=Homo sapiens GN=ABCA1 PE=1 SV=3 - [ABCA1_HUMAN]	19.8621	0	0	0	4.96554	9.93107	0	0	0	0	0	0	#DIV/0!	200
O14521	SDHD SDH4	Succinate dehydrogenase [ubiquinone] cytochrome b small subunit, mitochondrial OS=Homo sapiens GN=SDHD PE=1 SV=1 - [DHSD_HUMAN]	19.8182	0	0	0	4.95455	9.9091	30.64	0	0	62.664	23.326	29.9398	0.212405	200
Q9P0S3	ORMDL1 HSPC202	ORM1-like protein 1 OS=Homo sapiens GN=ORMDL1 PE=1 SV=1 - [ORML1_HUMAN]	19.5346	0	0	0	4.88365	9.76729	0	0	0	0	0	0	#DIV/0!	200
Q9BRY0	SLC39A3	Zinc transporter ZIP3 OS=Homo sapiens GN=SLC39A3 PE=1 SV=2 - [S39A3_HUMAN]	0	0	19.3231	0	4.83079	9.66157	0	0	0	0	0	0	#DIV/0!	200
P22830	FECH	Ferrochelatase, mitochondrial OS=Homo sapiens GN=FECH PE=1 SV=2 - [HEMH_HUMAN]	9.59724	9.1467	0	0	4.68599	5.41404	88.3824	134.628	0	0	55.7526	67.0889	0.0840496	115.537
Q9NPL8	TIMMDC1 C3orf1 UNQ247/PRO284	Complex I assembly factor TIMMDC1, mitochondrial OS=Homo sapiens GN=TIMMDC1 PE=1 SV=2 - [TIDC1_HUMAN]	0	0	0	18.6286	4.65715	9.31431	0	56.5516	0	57.0945	28.4115	32.8076	0.163918	200
Q9Y4D2	DAGLA C11orf11 KIAA0659 NSDDR	Sn1-specific diacylglycerol lipase alpha OS=Homo sapiens GN=DAGLA PE=1 SV=3 - [DGLA_HUMAN]	0	18.2563	0	0	4.56408	9.12816	0	0	0	0	0	0	#DIV/0!	200
Q8N6H7	ARFGAP2 ZNF289 Nbla10535	ADP-ribosylation factor GTPase-activating protein 2 OS=Homo sapiens GN=ARFGAP2 PE=1 SV=1 - [ARFG2_HUMAN]	0	0	0	18.1731	4.54326	9.08653	0	0	0	15.7294	3.93235	7.8647	1.15536	200
O43676	NDUFB3	NADH dehydrogenase [ubiquinone] 1 beta subcomplex subunit 3 OS=Homo sapiens GN=NDUFB3 PE=1 SV=3 - [NDUB3_HUMAN]	0	0	17.7664	0	4.4416	8.88321	44.0065	173.33	0	0	54.3341	81.9981	0.0817461	200
Q9P2C4	TMEM181 GPR178 KIAA1423	Transmembrane protein 181 OS=Homo sapiens GN=TMEM181 PE=1 SV=2 - [TM181_HUMAN]	16.4382	0	0	0	4.10954	8.21909	0	0	0	0	0	0	#DIV/0!	200
Q5M775	SPECC1 CYTSB NSP5	Cytospin-B OS=Homo sapiens GN=SPECC1 PE=1 SV=1 - [CYTSB_HUMAN]	16.3641	0	0	0	4.09103	8.18206	0	0	0	0	0	0	#DIV/0!	200
Q7Z3C6	ATG9A	Autophagy-related protein 9A OS=Homo sapiens GN=ATG9A PE=1 SV=3 - [ATG9A_HUMAN]	0	0	15.6789	0	3.91973	7.83945	0	0	0	0	0	0	#DIV/0!	200
P36269	GGT5	Gamma-glutamyltransferase 5 OS=Homo sapiens GN=GGT5 PE=1 SV=2 - [GGT5_HUMAN]	0	0	15.6637	0	3.91592	7.83185	0	0	0	0	0	0	#DIV/0!	200
Q16512	PKN1 PAK1 PKN PRK1 PRKCL1	Serine/threonine-protein kinase N1 OS=Homo sapiens GN=PKN1 PE=1 SV=2 - [PKN1_HUMAN]	0	15.6463	0	0	3.91158	7.82316	0	0	0	0	0	0	#DIV/0!	200
Q92805	GOLGA1	Golgin subfamily A member 1 OS=Homo sapiens GN=GOLGA1 PE=1 SV=3 - [GOGA1_HUMAN]	0	0	0	14.9005	3.72513	7.45026	0	0	0	0	0	0	#DIV/0!	200
Q9H270	VPS11 RNF108 PP3476	Vacuolar protein sorting-associated protein 11 homolog OS=Homo sapiens GN=VPS11 PE=1 SV=1 - [VPS11_HUMAN]	14.7113	0	0	0	3.67783	7.35566	0	0	0	0	0	0	#DIV/0!	200
Q0JRZ9	FCHO2	F-BAR domain only protein 2 OS=Homo sapiens GN=FCHO2 PE=1 SV=2 - [FCHO2_HUMAN]	14.6602	0	0	0	3.66504	7.33008	0	0	0	0	0	0	#DIV/0!	200
P55957	BID	BH3-interacting domain death agonist OS=Homo sapiens GN=BID PE=1 SV=1 - [BID_HUMAN]	5.75655	8.90201	0	0	3.66464	4.42211	0	0	0	16.5159	4.12898	8.25797	0.88754	120.67
O95139	NDUFB6	NADH dehydrogenase [ubiquinone] 1 beta subcomplex subunit 6 OS=Homo sapiens GN=NDUFB6 PE=1 SV=3 - [NDUB6_HUMAN]	0	0	0	14.6109	3.65273	7.30546	129.285	0	0	0	32.3213	64.6426	0.113013	200
O14976	GAK	Cyclin-G-associated kinase OS=Homo sapiens GN=GAK PE=1 SV=2 - [GAK_HUMAN]	7.25118	7.19719	0	0	3.61209	4.17094	0	0	0	16.9988	4.24969	8.49938	0.849966	115.472
O15027	SEC16A KIAA0310 SEC16 SEC16L	Protein transport protein Sec16A OS=Homo sapiens GN=SEC16A PE=1 SV=3 - [SC16A_HUMAN]	14.2924	0	0	0	3.5731	7.1462	0	0	0	0	0	0	#DIV/0!	200
Q8TEU7	RAPGEF6 PDZGEF2	Rap guanine nucleotide exchange factor 6 OS=Homo sapiens GN=RAPGEF6 PE=1 SV=2 - [RPGF6_HUMAN]	14.1961	0	0	0	3.54902	7.09805	0	0	0	0	0	0	#DIV/0!	200
O60437	PPL	Periplakin OS=Homo sapiens GN=PPL PE=1 SV=4 - [PEPL_HUMAN]	14.0274	0	0	0	3.50686	7.01372	137.413	267.47	260.634	0	166.379	125.995	0.0210775	200
Q5VZ89	DENND4C C9orf55 C9orf55B	DENN domain-containing protein 4C OS=Homo sapiens GN=DENND4C PE=1 SV=3 - [DEN4C_HUMAN]	13.9382	0	0	0	3.48455	6.9691	0	0	0	0	0	0	#DIV/0!	200
Q03252	LMNB2 LMN2	Lamin-B2 OS=Homo sapiens GN=LMNB2 PE=1 SV=4 - [LMNB2_HUMAN]	13.3657	0	0	0	3.34143	6.68285	0	0	0	0	0	0	#DIV/0!	200
Q709C8	VPS13C KIAA1421	Vacuolar protein sorting-associated protein 13C OS=Homo sapiens GN=VPS13C PE=1 SV=1 - [VP13C_HUMAN]	13.1188	0	0	0	3.2797	6.5594	0	21.5025	0	31.6045	13.2767	15.8757	0.247026	200
O60784	TOM1	Target of Myb protein 1 OS=Homo sapiens GN=TOM1 PE=1 SV=2 - [TOM1_HUMAN]	12.8284	0	0	0	3.2071	6.4142	27.0817	27.1182	0	31.9372	21.5343	14.5362	0.14893	200
Q9BV10	ALG12 PP14673	Dol-P-Man:Man(7)GlcNAc(2)-PP-Dol alpha-1,6-mannosyltransferase OS=Homo sapiens GN=ALG12 PE=1 SV=1 - [ALG12_HUMAN]	12.6127	0	0	0	3.15318	6.30636	0	0	0	0	0	0	#DIV/0!	200
P27216	ANXA13 ANX13	Annexin A13 OS=Homo sapiens GN=ANXA13 PE=1 SV=3 - [ANX13_HUMAN]	0	12.0842	0	0	3.02105	6.0421	0	0	0	0	0	0	#DIV/0!	200
Q9UP95	SLC12A4 KCC1	Solute carrier family 12 member 4 OS=Homo sapiens GN=SLC12A4 PE=1 SV=2 - [S12A4_HUMAN]	12.0179	0	0	0	3.00448	6.00895	22.6918	0	141.857	41.4915	51.51	62.5744	0.058328	200
Q7L523	RRAGA	Ras-related GTP-binding protein A OS=Homo sapiens GN=RRAGA PE=1 SV=1 - [RRAGA_HUMAN]	0	3.58295	0	8.04066	2.9059	3.81718	23.5529	16.2627	94.1041	16.4637	37.5959	37.8244	0.0772931	131.36
Q93063	EXT2	Exostosin-2 OS=Homo sapiens GN=EXT2 PE=1 SV=1 - [EXT2_HUMAN]	11.5672	0	0	0	2.89179	5.78358	0	0	0	0	0	0	#DIV/0!	200
Q5T5U3	ARHGAP21 ARHGAP10 KIAA1424	Rho GTPase-activating protein 21 OS=Homo sapiens GN=ARHGAP21 PE=1 SV=1 - [RHG21_HUMAN]	11.0745	0	0	0	2.76863	5.53725	0	0	0	0	0	0	#DIV/0!	200
Q96J84	KIRREL1 KIRREL NEPH1	Kin of IRRE-like protein 1 OS=Homo sapiens GN=KIRREL1 PE=1 SV=2 - [KIRR1_HUMAN]	11.0262	0	0	0	2.75655	5.5131	0	0	0	0	0	0	#DIV/0!	200
Q8N442	GUF1	Translation factor GUF1, mitochondrial OS=Homo sapiens GN=GUF1 PE=1 SV=1 - [GUF1_HUMAN]	10.958	0	0	0	2.7395	5.479	0	0	0	0	0	0	#DIV/0!	200
Q9Y4R8	TELO2 KIAA0683	Telomere length regulation protein TEL2 homolog OS=Homo sapiens GN=TELO2 PE=1 SV=2 - [TELO2_HUMAN]	0	10.7419	0	0	2.68546	5.37093	0	0	0	0	0	0	#DIV/0!	200
Q96MW5	COG8	Conserved oligomeric Golgi complex subunit 8 OS=Homo sapiens GN=COG8 PE=1 SV=2 - [COG8_HUMAN]	10.6196	0	0	0	2.65491	5.30982	0	0	0	0	0	0	#DIV/0!	200
Q8NDI1	EHBP1 KIAA0903 NACSIN	EH domain-binding protein 1 OS=Homo sapiens GN=EHBP1 PE=1 SV=3 - [EHBP1_HUMAN]	0	10.3503	0	0	2.58758	5.17516	0	0	0	0	0	0	#DIV/0!	200
Q9Y5S2	CDC42BPB KIAA1124	Serine/threonine-protein kinase MRCK beta OS=Homo sapiens GN=CDC42BPB PE=1 SV=2 - [MRCKB_HUMAN]	10.1899	0	0	0	2.54748	5.09496	0	0	0	0	0	0	#DIV/0!	200
Q05397	PTK2 FAK FAK1	Focal adhesion kinase 1 OS=Homo sapiens GN=PTK2 PE=1 SV=2 - [FAK1_HUMAN]	10.139	0	0	0	2.53476	5.06952	0	0	0	0	0	0	#DIV/0!	200
P22570	FDXR ADXR	NADPH:adrenodoxin oxidoreductase, mitochondrial OS=Homo sapiens GN=FDXR PE=1 SV=3 - [ADRO_HUMAN]	10.0828	0	0	0	2.52069	5.04139	189.477	195.343	0	179.316	141.034	94.2555	0.017873	200
A6NGU5	GGT3P GGT3	Putative glutathione hydrolase 3 proenzyme OS=Homo sapiens GN=GGT3P PE=5 SV=2 - [GGT3_HUMAN]	0	0	0	8.87726	2.21932	4.43863	0	0	0	0	0	0	#DIV/0!	200
Q8N1I0	DOCK4 KIAA0716	Dedicator of cytokinesis protein 4 OS=Homo sapiens GN=DOCK4 PE=1 SV=3 - [DOCK4_HUMAN]	0	8.42455	0	0	2.10614	4.21227	0	0	0	0	0	0	#DIV/0!	200
Q9Y4F1	FARP1 CDEP PLEKHC2	FERM, ARHGEF and pleckstrin domain-containing protein 1 OS=Homo sapiens GN=FARP1 PE=1 SV=1 - [FARP1_HUMAN]	0	8.40106	0	0	2.10027	4.20053	0	33.2279	40.4386	35.7308	27.3493	18.4763	0.076794	200
Q9BZC7	ABCA2 ABC2 KIAA1062	ATP-binding cassette sub-family A member 2 OS=Homo sapiens GN=ABCA2 PE=1 SV=3 - [ABCA2_HUMAN]	0	8.23522	0	0	2.05881	4.11761	0	0	0	0	0	0	#DIV/0!	200
Q6UW78	UQCC3 C11orf83 UNQ655/PRO1286	Ubiquinol-cytochrome-c reductase complex assembly factor 3 OS=Homo sapiens GN=UQCC3 PE=1 SV=2 - [UQCC3_HUMAN]	0	0	0	8.18203	2.04551	4.09102	79.0404	128.623	0	0	51.9158	63.2725	0.0394005	200
O75340	PDCD6 ALG2	Programmed cell death protein 6 OS=Homo sapiens GN=PDCD6 PE=1 SV=1 - [PDCD6_HUMAN]	7.53447	0	0	0	1.88362	3.76723	0	0	0	0	0	0	#DIV/0!	200
P48751	SLC4A3 AE3	Anion exchange protein 3 OS=Homo sapiens GN=SLC4A3 PE=2 SV=2 - [B3A3_HUMAN]	6.32447	0	0	0	1.58112	3.16224	0	0	0	0	0	0	#DIV/0!	200
Q9Y597	KCTD3	BTB/POZ domain-containing protein KCTD3 OS=Homo sapiens GN=KCTD3 PE=1 SV=2 - [KCTD3_HUMAN]	0	0	0	6.1453	1.53633	3.07265	0	176.904	0	0	44.2261	88.4522	0.034738	200
Q6ZUM4	ARHGAP27 CAMGAP1 SH3D20 PP905	Rho GTPase-activating protein 27 OS=Homo sapiens GN=ARHGAP27 PE=1 SV=3 - [RHG27_HUMAN]	6.08991	0	0	0	1.52248	3.04496	0	0	0	0	0	0	#DIV/0!	200
P15144	ANPEP APN CD13 PEPN	Aminopeptidase N OS=Homo sapiens GN=ANPEP PE=1 SV=4 - [AMPN_HUMAN]	0	0	0	0	0	0	1290.09	1616.62	1890.66	2009.48	1701.71	319.947	0	#DIV/0!
P12532	CKMT1A CKMT; CKMT1B CKMT	Creatine kinase U-type, mitochondrial OS=Homo sapiens GN=CKMT1A PE=1 SV=1 - [KCRU_HUMAN]	0	0	0	0	0	0	916.875	1166.91	810.673	868.894	940.838	156.845	0	#DIV/0!
Q14802	FXYD3 MAT8 PLML	FXYD domain-containing ion transport regulator 3 OS=Homo sapiens GN=FXYD3 PE=1 SV=1 - [FXYD3_HUMAN]	0	0	0	0	0	0	669.029	0	0	0	167.257	334.514	0	#DIV/0!
P32926	DSG3 CDHF6	Desmoglein-3 OS=Homo sapiens GN=DSG3 PE=1 SV=2 - [DSG3_HUMAN]	0	0	0	0	0	0	540.539	525.386	303.397	219.453	397.194	160.593	0	#DIV/0!
Q8WWZ7	ABCA5 KIAA1888	ATP-binding cassette sub-family A member 5 OS=Homo sapiens GN=ABCA5 PE=2 SV=2 - [ABCA5_HUMAN]	0	0	0	0	0	0	470.365	0	0	0	117.591	235.182	0	#DIV/0!
P09669	COX6C	Cytochrome c oxidase subunit 6C OS=Homo sapiens GN=COX6C PE=1 SV=2 - [COX6C_HUMAN]	0	0	0	0	0	0	441.959	0	0	0	110.49	220.979	0	#DIV/0!
P12830	CDH1 CDHE UVO	Cadherin-1 OS=Homo sapiens GN=CDH1 PE=1 SV=3 - [CADH1_HUMAN]	0	0	0	0	0	0	402.176	215.676	174.182	537.459	332.373	168.894	0	#DIV/0!
Q13304	GPR17	Uracil nucleotide/cysteinyl leukotriene receptor OS=Homo sapiens GN=GPR17 PE=2 SV=2 - [GPR17_HUMAN]	0	0	0	0	0	0	400.857	0	0	0	100.214	200.428	0	#DIV/0!
P27105	STOM BND7 EPB72	Erythrocyte band 7 integral membrane protein OS=Homo sapiens GN=STOM PE=1 SV=3 - [STOM_HUMAN]	0	0	0	0	0	0	363.644	451.283	440.253	354.386	402.391	50.4309	0	#DIV/0!
P57735	RAB25 CATX8	Ras-related protein Rab-25 OS=Homo sapiens GN=RAB25 PE=1 SV=2 - [RAB25_HUMAN]	0	0	0	0	0	0	302.743	359.035	426.475	225.507	328.44	85.2494	0	#DIV/0!
P15941	MUC1	Mucin-1 OS=Homo sapiens GN=MUC1 PE=1 SV=3 - [MUC1_HUMAN]	0	0	0	0	0	0	212.358	245.161	169.66	0	156.795	109.004	0	#DIV/0!
Q13421	MSLN MPF	Mesothelin OS=Homo sapiens GN=MSLN PE=1 SV=2 - [MSLN_HUMAN]	0	0	0	0	0	0	203.083	113.22	263.062	43.8739	155.81	96.7492	0	#DIV/0!
O43653	PSCA UNQ206/PRO232	Prostate stem cell antigen OS=Homo sapiens GN=PSCA PE=1 SV=1 - [PSCA_HUMAN]	0	0	0	0	0	0	179.03	241.023	492.55	94.2357	251.709	171.463	0	#DIV/0!
Q16651	PRSS8	Prostasin OS=Homo sapiens GN=PRSS8 PE=1 SV=1 - [PRSS8_HUMAN]	0	0	0	0	0	0	145.352	112.211	0	53.1121	77.6688	64.316	0	#DIV/0!
P53985	SLC16A1 MCT1	Monocarboxylate transporter 1 OS=Homo sapiens GN=SLC16A1 PE=1 SV=3 - [MOT1_HUMAN]	0	0	0	0	0	0	142.702	70.0884	0	97.7822	77.6432	59.788	0	#DIV/0!
Q13308	PTK7 CCK4	Inactive tyrosine-protein kinase 7 OS=Homo sapiens GN=PTK7 PE=1 SV=2 - [PTK7_HUMAN]	0	0	0	0	0	0	140.452	173.477	128.152	154.047	149.032	19.4277	0	#DIV/0!
O00161	SNAP23	Synaptosomal-associated protein 23 OS=Homo sapiens GN=SNAP23 PE=1 SV=1 - [SNP23_HUMAN]	0	0	0	0	0	0	135.278	0	137.683	0	68.2402	78.8031	0	#DIV/0!
P13796	LCP1 PLS2	Plastin-2 OS=Homo sapiens GN=LCP1 PE=1 SV=6 - [PLSL_HUMAN]	0	0	0	0	0	0	132.038	161.831	184.778	237.632	179.07	44.6142	0	#DIV/0!
Q9UQC9	CLCA2 CACC3	Calcium-activated chloride channel regulator 2 OS=Homo sapiens GN=CLCA2 PE=1 SV=2 - [CLCA2_HUMAN]	0	0	0	0	0	0	126.877	86.9223	119.51	78.5438	102.963	23.7999	0	#DIV/0!
P22223	CDH3 CDHP	Cadherin-3 OS=Homo sapiens GN=CDH3 PE=1 SV=2 - [CADH3_HUMAN]	0	0	0	0	0	0	118.796	69.364	47.0455	106.549	85.4385	33.1198	0	#DIV/0!
Q7Z2K6	ERMP1 FXNA KIAA1815	Endoplasmic reticulum metallopeptidase 1 OS=Homo sapiens GN=ERMP1 PE=1 SV=2 - [ERMP1_HUMAN]	0	0	0	0	0	0	113.847	139.726	104.138	158.248	128.99	24.6187	0	#DIV/0!
Q15223	NECTIN1 HVEC PRR1 PVRL1	Nectin-1 OS=Homo sapiens GN=NECTIN1 PE=1 SV=3 - [NECT1_HUMAN]	0	0	0	0	0	0	111.06	121.875	0	0	58.2337	67.3873	0	#DIV/0!
Q8N335	GPD1L KIAA0089	Glycerol-3-phosphate dehydrogenase 1-like protein OS=Homo sapiens GN=GPD1L PE=1 SV=1 - [GPD1L_HUMAN]	0	0	0	0	0	0	109.611	0	0	0	27.4027	54.8054	0	#DIV/0!
Q9H0X9	OSBPL5 KIAA1534 OBPH1 ORP5	Oxysterol-binding protein-related protein 5 OS=Homo sapiens GN=OSBPL5 PE=1 SV=1 - [OSBL5_HUMAN]	0	0	0	0	0	0	104.333	123.124	190.662	84.1835	125.575	46.2123	0	#DIV/0!
Q96ER9	CCDC51	Coiled-coil domain-containing protein 51 OS=Homo sapiens GN=CCDC51 PE=1 SV=2 - [CCD51_HUMAN]	0	0	0	0	0	0	104.279	0	0	0	26.0698	52.1395	0	#DIV/0!
Q8N271	PROM2 PROML2 UNQ2521/PRO6014	Prominin-2 OS=Homo sapiens GN=PROM2 PE=1 SV=1 - [PROM2_HUMAN]	0	0	0	0	0	0	103.69	140.73	74.748	61.2486	95.1041	35.1948	0	#DIV/0!
Q9NZU0	FLRT3	Leucine-rich repeat transmembrane protein FLRT3 OS=Homo sapiens GN=FLRT3 PE=1 SV=1 - [FLRT3_HUMAN]	0	0	0	0	0	0	101.217	112.154	46.4852	0	64.964	51.971	0	#DIV/0!
P16422	EPCAM GA733-2 M1S2 M4S1 MIC18 TACSTD1 TROP1	Epithelial cell adhesion molecule OS=Homo sapiens GN=EPCAM PE=1 SV=2 - [EPCAM_HUMAN]	0	0	0	0	0	0	100.936	140.579	172.197	381.166	198.72	125.076	0	#DIV/0!
Q9Y3Q3	TMED3 C15orf22 UNQ5357/PRO1078	Transmembrane emp24 domain-containing protein 3 OS=Homo sapiens GN=TMED3 PE=1 SV=1 - [TMED3_HUMAN]	0	0	0	0	0	0	96.2391	0	0	0	24.0598	48.1195	0	#DIV/0!
P18564	ITGB6	Integrin beta-6 OS=Homo sapiens GN=ITGB6 PE=1 SV=2 - [ITB6_HUMAN]	0	0	0	0	0	0	95.8002	159.749	98.6429	158.559	128.188	35.7788	0	#DIV/0!
O43813	LANCL1 GPR69A	LanC-like protein 1 OS=Homo sapiens GN=LANCL1 PE=1 SV=1 - [LANC1_HUMAN]	0	0	0	0	0	0	93.7324	96.5773	0	199.749	97.5147	81.6009	0	#DIV/0!
Q6YHK3	CD109 CPAMD7	CD109 antigen OS=Homo sapiens GN=CD109 PE=1 SV=2 - [CD109_HUMAN]	0	0	0	0	0	0	89.85	134.653	128.702	114.946	117.038	19.9157	0	#DIV/0!
Q96BR5	COA7 C1orf163 RESA1 SELRC1	Cytochrome c oxidase assembly factor 7 OS=Homo sapiens GN=COA7 PE=1 SV=2 - [COA7_HUMAN]	0	0	0	0	0	0	86.6349	143.632	0	0	57.5666	70.4272	0	#DIV/0!
P22735	TGM1	Protein-glutamine gamma-glutamyltransferase K OS=Homo sapiens GN=TGM1 PE=1 SV=4 - [TGM1_HUMAN]	0	0	0	0	0	0	84.7005	131.423	165.772	0	95.4739	71.7994	0	#DIV/0!
O43678	NDUFA2	NADH dehydrogenase [ubiquinone] 1 alpha subcomplex subunit 2 OS=Homo sapiens GN=NDUFA2 PE=1 SV=3 - [NDUA2_HUMAN]	0	0	0	0	0	0	80.5377	0	0	0	20.1344	40.2688	0	#DIV/0!
O43674	NDUFB5	NADH dehydrogenase [ubiquinone] 1 beta subcomplex subunit 5, mitochondrial OS=Homo sapiens GN=NDUFB5 PE=1 SV=1 - [NDUB5_HUMAN]	0	0	0	0	0	0	80.5177	89.6012	0	99.3286	67.3619	45.5601	0	#DIV/0!
O75323	NIPSNAP2 GBAS	Protein NipSnap homolog 2 OS=Homo sapiens GN=NIPSNAP2 PE=1 SV=1 - [NIPS2_HUMAN]	0	0	0	0	0	0	80.4618	158.257	0	0	59.6797	75.8786	0	#DIV/0!
Q5HYK3	COQ5	2-methoxy-6-polyprenyl-1,4-benzoquinol methylase, mitochondrial OS=Homo sapiens GN=COQ5 PE=1 SV=2 - [COQ5_HUMAN]	0	0	0	0	0	0	79.0574	102.279	76.7247	110.238	92.0747	16.7243	0	#DIV/0!
O95171	SCEL	Sciellin OS=Homo sapiens GN=SCEL PE=1 SV=2 - [SCEL_HUMAN]	0	0	0	0	0	0	75.6136	0	0	0	18.9034	37.8068	0	#DIV/0!
P07919	UQCRH	Cytochrome b-c1 complex subunit 6, mitochondrial OS=Homo sapiens GN=UQCRH PE=1 SV=2 - [QCR6_HUMAN]	0	0	0	0	0	0	73.6246	85.7722	0	81.8976	60.3236	40.5336	0	#DIV/0!
Q9UJU6	DBNL CMAP SH3P7 PP5423	Drebrin-like protein OS=Homo sapiens GN=DBNL PE=1 SV=1 - [DBNL_HUMAN]	0	0	0	0	0	0	70.1191	77.1577	95.5779	39.0049	70.4649	23.5606	0	#DIV/0!
Q6Y1H2	HACD2 PTPLB	Very-long-chain (3R)-3-hydroxyacyl-CoA dehydratase 2 OS=Homo sapiens GN=HACD2 PE=1 SV=1 - [HACD2_HUMAN]	0	0	0	0	0	0	69.1639	116.553	0	0	46.4292	56.9957	0	#DIV/0!
O95167	NDUFA3	NADH dehydrogenase [ubiquinone] 1 alpha subcomplex subunit 3 OS=Homo sapiens GN=NDUFA3 PE=1 SV=1 - [NDUA3_HUMAN]	0	0	0	0	0	0	67.5825	108.024	0	212.682	97.0721	89.0286	0	#DIV/0!
O15162	PLSCR1	Phospholipid scramblase 1 OS=Homo sapiens GN=PLSCR1 PE=1 SV=1 - [PLS1_HUMAN]	0	0	0	0	0	0	67.0331	70.1655	0	0	34.2997	39.6265	0	#DIV/0!
O95169	NDUFB8	NADH dehydrogenase [ubiquinone] 1 beta subcomplex subunit 8, mitochondrial OS=Homo sapiens GN=NDUFB8 PE=1 SV=1 - [NDUB8_HUMAN]	0	0	0	0	0	0	66.3304	89.7937	0	80.7337	59.2145	40.6413	0	#DIV/0!
Q9NZJ6	COQ3	Ubiquinone biosynthesis O-methyltransferase, mitochondrial OS=Homo sapiens GN=COQ3 PE=1 SV=3 - [COQ3_HUMAN]	0	0	0	0	0	0	65.6148	0	97.9398	0	40.8887	49.0237	0	#DIV/0!
Q14980	NUMA1 NMP22 NUMA	Nuclear mitotic apparatus protein 1 OS=Homo sapiens GN=NUMA1 PE=1 SV=2 - [NUMA1_HUMAN]	0	0	0	0	0	0	63.6264	119.028	0	132.036	78.6727	60.255	0	#DIV/0!
Q8N490	PNKD KIAA1184 MR1 TAHCCP2 FKSG19 UNQ2491/PRO5778	Probable hydrolase PNKD OS=Homo sapiens GN=PNKD PE=1 SV=2 - [PNKD_HUMAN]	0	0	0	0	0	0	62.9554	74.0332	116.406	93.9218	86.8291	23.5145	0	#DIV/0!
O60487	MPZL2 EVA EVA1 UNQ606/PRO1192	Myelin protein zero-like protein 2 OS=Homo sapiens GN=MPZL2 PE=1 SV=1 - [MPZL2_HUMAN]	0	0	0	0	0	0	60.9336	69.3824	0	47.6588	44.4937	30.9808	0	#DIV/0!
Q9P2B2	PTGFRN CD9P1 EWIF FPRP KIAA1436	Prostaglandin F2 receptor negative regulator OS=Homo sapiens GN=PTGFRN PE=1 SV=2 - [FPRP_HUMAN]	0	0	0	0	0	0	60.8469	85.4896	101.349	95.2015	85.7218	17.8222	0	#DIV/0!
Q00796	SORD	Sorbitol dehydrogenase OS=Homo sapiens GN=SORD PE=1 SV=4 - [DHSO_HUMAN]	0	0	0	0	0	0	60.6122	69.7883	248.158	488.743	216.825	200.785	0	#DIV/0!
O95298	NDUFC2 HLC1	NADH dehydrogenase [ubiquinone] 1 subunit C2 OS=Homo sapiens GN=NDUFC2 PE=1 SV=1 - [NDUC2_HUMAN]	0	0	0	0	0	0	59.925	0	0	0	14.9812	29.9625	0	#DIV/0!
P08473	MME	Neprilysin OS=Homo sapiens GN=MME PE=1 SV=2 - [NEP_HUMAN]	0	0	0	0	0	0	57.3343	43.9151	48.2699	0	37.3798	25.5391	0	#DIV/0!
Q13445	TMED1 IL1RL1L IL1RL1LG	Transmembrane emp24 domain-containing protein 1 OS=Homo sapiens GN=TMED1 PE=1 SV=1 - [TMED1_HUMAN]	0	0	0	0	0	0	54.8074	0	0	0	13.7018	27.4037	0	#DIV/0!
Q08357	SLC20A2 GLVR2 PIT2	Sodium-dependent phosphate transporter 2 OS=Homo sapiens GN=SLC20A2 PE=1 SV=1 - [S20A2_HUMAN]	0	0	0	0	0	0	53.5639	146.116	176.625	211.985	147.072	67.9012	0	#DIV/0!
Q8IYJ3	SYTL1 SLP1 SB146	Synaptotagmin-like protein 1 OS=Homo sapiens GN=SYTL1 PE=1 SV=1 - [SYTL1_HUMAN]	0	0	0	0	0	0	53.4327	76.558	0	0	32.4977	38.6945	0	#DIV/0!
Q8N3F8	MICALL1 KIAA1668 MIRAB13	MICAL-like protein 1 OS=Homo sapiens GN=MICALL1 PE=1 SV=2 - [MILK1_HUMAN]	0	0	0	0	0	0	53.2406	51.4897	0	0	26.1826	30.2415	0	#DIV/0!
P25445	FAS APT1 FAS1 TNFRSF6	Tumor necrosis factor receptor superfamily member 6 OS=Homo sapiens GN=FAS PE=1 SV=1 - [TNR6_HUMAN]	0	0	0	0	0	0	52.9311	0	0	0	13.2328	26.4655	0	#DIV/0!
P28827	PTPRM PTPRL1	Receptor-type tyrosine-protein phosphatase mu OS=Homo sapiens GN=PTPRM PE=1 SV=2 - [PTPRM_HUMAN]	0	0	0	0	0	0	52.87	0	0	0	13.2175	26.435	0	#DIV/0!
Q12955	ANK3	Ankyrin-3 OS=Homo sapiens GN=ANK3 PE=1 SV=3 - [ANK3_HUMAN]	0	0	0	0	0	0	52.6014	36.3893	0	0	22.2477	26.5283	0	#DIV/0!
Q5TEU4	NDUFAF5 C20orf7	Arginine-hydroxylase NDUFAF5, mitochondrial OS=Homo sapiens GN=NDUFAF5 PE=1 SV=1 - [NDUF5_HUMAN]	0	0	0	0	0	0	50.0374	0	0	0	12.5093	25.0187	0	#DIV/0!
Q8IZP0	ABI1 SSH3BP1	Abl interactor 1 OS=Homo sapiens GN=ABI1 PE=1 SV=4 - [ABI1_HUMAN]	0	0	0	0	0	0	48.8577	60.7123	62.9692	78.2678	62.7018	12.0829	0	#DIV/0!
O00519	FAAH FAAH1	Fatty-acid amide hydrolase 1 OS=Homo sapiens GN=FAAH PE=1 SV=2 - [FAAH1_HUMAN]	0	0	0	0	0	0	46.3061	60.4083	55.513	46.5422	52.1924	6.95463	0	#DIV/0!
Q5JTH9	RRP12 KIAA0690	RRP12-like protein OS=Homo sapiens GN=RRP12 PE=1 SV=2 - [RRP12_HUMAN]	0	0	0	0	0	0	45.2362	76.2061	0	88.2928	52.4338	39.3789	0	#DIV/0!
Q9NRY6	PLSCR3	Phospholipid scramblase 3 OS=Homo sapiens GN=PLSCR3 PE=1 SV=2 - [PLS3_HUMAN]	0	0	0	0	0	0	45.107	46.1599	0	49.2588	35.1314	23.4872	0	#DIV/0!
P55290	CDH13 CDHH	Cadherin-13 OS=Homo sapiens GN=CDH13 PE=1 SV=1 - [CAD13_HUMAN]	0	0	0	0	0	0	44.6408	0	0	0	11.1602	22.3204	0	#DIV/0!
O00400	SLC33A1 ACATN AT1	Acetyl-coenzyme A transporter 1 OS=Homo sapiens GN=SLC33A1 PE=1 SV=1 - [ACATN_HUMAN]	0	0	0	0	0	0	44.5774	45.4559	49.8839	72.1705	53.0219	12.9752	0	#DIV/0!
Q8WWA1	TMEM40	Transmembrane protein 40 OS=Homo sapiens GN=TMEM40 PE=1 SV=2 - [TMM40_HUMAN]	0	0	0	0	0	0	44.4302	82.8779	0	83.851	52.7898	39.6936	0	#DIV/0!
Q9UMD9	COL17A1 BP180 BPAG2	Collagen alpha-1(XVII) chain OS=Homo sapiens GN=COL17A1 PE=1 SV=3 - [COHA1_HUMAN]	0	0	0	0	0	0	44.4086	98.4441	0	83.1859	56.5096	44.0072	0	#DIV/0!
Q9UJ68	MSRA	Mitochondrial peptide methionine sulfoxide reductase OS=Homo sapiens GN=MSRA PE=1 SV=1 - [MSRA_HUMAN]	0	0	0	0	0	0	43.7629	0	0	0	10.9407	21.8815	0	#DIV/0!
Q7L5L3	GDPD3 GDE7	Lysophospholipase D GDPD3 OS=Homo sapiens GN=GDPD3 PE=2 SV=3 - [GDPD3_HUMAN]	0	0	0	0	0	0	42.9364	407.315	135.324	66.0158	162.898	167.607	0	#DIV/0!
Q9BZR8	BCL2L14 BCLG	Apoptosis facilitator Bcl-2-like protein 14 OS=Homo sapiens GN=BCL2L14 PE=1 SV=1 - [B2L14_HUMAN]	0	0	0	0	0	0	42.3405	0	0	0	10.5851	21.1703	0	#DIV/0!
Q86WV6	TMEM173 ERIS MITA STING	Stimulator of interferon genes protein OS=Homo sapiens GN=TMEM173 PE=1 SV=1 - [STING_HUMAN]	0	0	0	0	0	0	41.523	49.1357	0	71.2122	40.4677	29.772	0	#DIV/0!
Q9UEY8	ADD3 ADDL	Gamma-adducin OS=Homo sapiens GN=ADD3 PE=1 SV=1 - [ADDG_HUMAN]	0	0	0	0	0	0	41.113	0	0	0	10.2783	20.5565	0	#DIV/0!
Q8WXH0	SYNE2 KIAA1011 NUA	Nesprin-2 OS=Homo sapiens GN=SYNE2 PE=1 SV=3 - [SYNE2_HUMAN]	0	0	0	0	0	0	40.693	171.954	109.398	166.515	122.14	61.228	0	#DIV/0!
Q8IVT2	MISP C19orf21	Mitotic interactor and substrate of PLK1 OS=Homo sapiens GN=MISP PE=1 SV=1 - [MISP_HUMAN]	0	0	0	0	0	0	40.3559	60.2588	67.3148	68.0269	58.9891	12.9074	0	#DIV/0!
O00515	LAD1 LAD	Ladinin-1 OS=Homo sapiens GN=LAD1 PE=1 SV=2 - [LAD1_HUMAN]	0	0	0	0	0	0	38.7982	9.62601	0	0	12.1061	18.3642	0	#DIV/0!
Q9H6B4	CLMP ACAM ASAM UNQ318/PRO363	CXADR-like membrane protein OS=Homo sapiens GN=CLMP PE=1 SV=1 - [CLMP_HUMAN]	0	0	0	0	0	0	38.6323	84.9445	0	96.6807	55.0644	44.4479	0	#DIV/0!
Q9GZY8	MFF C2orf33 AD030 AD033 GL004	Mitochondrial fission factor OS=Homo sapiens GN=MFF PE=1 SV=1 - [MFF_HUMAN]	0	0	0	0	0	0	38.1547	0	0	64.5757	25.6826	31.5564	0	#DIV/0!
P49810	PSEN2 AD4 PS2 PSNL2 STM2	Presenilin-2 OS=Homo sapiens GN=PSEN2 PE=1 SV=1 - [PSN2_HUMAN]	0	0	0	0	0	0	37.8997	22.1722	0	0	15.018	18.4918	0	#DIV/0!
O76095	JTB HSPC222	Protein JTB OS=Homo sapiens GN=JTB PE=1 SV=1 - [JTB_HUMAN]	0	0	0	0	0	0	36.4256	0	0	0	9.10639	18.2128	0	#DIV/0!
P08571	CD14	Monocyte differentiation antigen CD14 OS=Homo sapiens GN=CD14 PE=1 SV=2 - [CD14_HUMAN]	0	0	0	0	0	0	36.3403	0	0	0	9.08508	18.1702	0	#DIV/0!
Q96TC7	RMDN3 FAM82A2 FAM82C PTPIP51 hucep-10 UNQ3122/PRO10274	Regulator of microtubule dynamics protein 3 OS=Homo sapiens GN=RMDN3 PE=1 SV=2 - [RMD3_HUMAN]	0	0	0	0	0	0	32.9127	0	0	0	8.22817	16.4563	0	#DIV/0!
Q9Y5K8	ATP6V1D ATP6M VATD	V-type proton ATPase subunit D OS=Homo sapiens GN=ATP6V1D PE=1 SV=1 - [VATD_HUMAN]	0	0	0	0	0	0	32.7784	0	0	46.1915	19.7425	23.4451	0	#DIV/0!
Q8TBX8	PIP4K2C	Phosphatidylinositol 5-phosphate 4-kinase type-2 gamma OS=Homo sapiens GN=PIP4K2C PE=1 SV=3 - [PI42C_HUMAN]	0	0	0	0	0	0	28.9832	76.7574	75.2646	0	45.2513	37.4422	0	#DIV/0!
Q9BQE4	SELENOS SELS VIMP AD-015 SBBI8	Selenoprotein S OS=Homo sapiens GN=SELENOS PE=1 SV=3 - [SELS_HUMAN]	0	0	0	0	0	0	28.3697	0	0	0	7.09244	14.1849	0	#DIV/0!
Q9HCM4	EPB41L5 KIAA1548	Band 4.1-like protein 5 OS=Homo sapiens GN=EPB41L5 PE=1 SV=3 - [E41L5_HUMAN]	0	0	0	0	0	0	27.6566	0	0	21.0239	12.1701	14.3113	0	#DIV/0!
Q9Y512	SAMM50 SAM50 CGI-51 TRG3	Sorting and assembly machinery component 50 homolog OS=Homo sapiens GN=SAMM50 PE=1 SV=3 - [SAM50_HUMAN]	0	0	0	0	0	0	27.4718	0	0	92.0842	29.889	43.4388	0	#DIV/0!
Q9UL62	TRPC5 TRP5	Short transient receptor potential channel 5 OS=Homo sapiens GN=TRPC5 PE=1 SV=1 - [TRPC5_HUMAN]	0	0	0	0	0	0	27.0185	0	0	0	6.75462	13.5092	0	#DIV/0!
Q08345	DDR1 CAK EDDR1 NEP NTRK4 PTK3A RTK6 TRKE	Epithelial discoidin domain-containing receptor 1 OS=Homo sapiens GN=DDR1 PE=1 SV=1 - [DDR1_HUMAN]	0	0	0	0	0	0	25.9969	0	0	30.1742	14.0428	16.3046	0	#DIV/0!
Q8IUD2	ERC1 ELKS KIAA1081 RAB6IP2	ELKS/Rab6-interacting/CAST family member 1 OS=Homo sapiens GN=ERC1 PE=1 SV=1 - [RB6I2_HUMAN]	0	0	0	0	0	0	24.8866	0	0	0	6.22164	12.4433	0	#DIV/0!
Q86VU5	COMTD1 UNQ766/PRO1558	Catechol O-methyltransferase domain-containing protein 1 OS=Homo sapiens GN=COMTD1 PE=1 SV=1 - [CMTD1_HUMAN]	0	0	0	0	0	0	24.7087	26.7769	0	17.657	17.2857	12.1671	0	#DIV/0!
O43570	CA12	Carbonic anhydrase 12 OS=Homo sapiens GN=CA12 PE=1 SV=1 - [CAH12_HUMAN]	0	0	0	0	0	0	24.5034	17.2575	0	111.502	38.3158	49.8619	0	#DIV/0!
P17568	NDUFB7	NADH dehydrogenase [ubiquinone] 1 beta subcomplex subunit 7 OS=Homo sapiens GN=NDUFB7 PE=1 SV=4 - [NDUB7_HUMAN]	0	0	0	0	0	0	22.9918	61.3782	0	0	21.0925	28.9616	0	#DIV/0!
Q9BRQ6	CHCHD6 CHCM1 MIC25	MICOS complex subunit MIC25 OS=Homo sapiens GN=CHCHD6 PE=1 SV=1 - [MIC25_HUMAN]	0	0	0	0	0	0	20.9889	0	0	0	5.24722	10.4944	0	#DIV/0!
P10253	GAA	Lysosomal alpha-glucosidase OS=Homo sapiens GN=GAA PE=1 SV=4 - [LYAG_HUMAN]	0	0	0	0	0	0	19.4776	0	0	0	4.8694	9.7388	0	#DIV/0!
O43157	PLXNB1 KIAA0407 PLXN5 SEP	Plexin-B1 OS=Homo sapiens GN=PLXNB1 PE=1 SV=3 - [PLXB1_HUMAN]	0	0	0	0	0	0	19.3911	114.662	0	0	33.5134	54.8662	0	#DIV/0!
Q8NI35	PATJ INADL	InaD-like protein OS=Homo sapiens GN=PATJ PE=1 SV=3 - [INADL_HUMAN]	0	0	0	0	0	0	19.3021	17.3159	0	0	9.1545	10.6018	0	#DIV/0!
O15455	TLR3	Toll-like receptor 3 OS=Homo sapiens GN=TLR3 PE=1 SV=1 - [TLR3_HUMAN]	0	0	0	0	0	0	19.1129	13.255	0	15.5924	11.9901	8.34811	0	#DIV/0!
Q9Y2U8	LEMD3 MAN1	Inner nuclear membrane protein Man1 OS=Homo sapiens GN=LEMD3 PE=1 SV=2 - [MAN1_HUMAN]	0	0	0	0	0	0	17.2571	0	0	0	4.31429	8.62857	0	#DIV/0!
Q68EM7	ARHGAP17 RICH1 MSTP066 MSTP110	Rho GTPase-activating protein 17 OS=Homo sapiens GN=ARHGAP17 PE=1 SV=1 - [RHG17_HUMAN]	0	0	0	0	0	0	14.6717	0	0	0	3.66792	7.33583	0	#DIV/0!
Q15771	RAB30	Ras-related protein Rab-30 OS=Homo sapiens GN=RAB30 PE=1 SV=2 - [RAB30_HUMAN]	0	0	0	0	0	0	0	0	720.131	0	180.033	360.065	0	#DIV/0!
Q9H082	RAB33B	Ras-related protein Rab-33B OS=Homo sapiens GN=RAB33B PE=1 SV=1 - [RB33B_HUMAN]	0	0	0	0	0	0	0	0	720.131	0	180.033	360.065	0	#DIV/0!
Q14964	RAB39A	Ras-related protein Rab-39A OS=Homo sapiens GN=RAB39A PE=1 SV=2 - [RB39A_HUMAN]	0	0	0	0	0	0	0	0	720.131	0	180.033	360.065	0	#DIV/0!
Q96DA2	RAB39B	Ras-related protein Rab-39B OS=Homo sapiens GN=RAB39B PE=1 SV=1 - [RB39B_HUMAN]	0	0	0	0	0	0	0	0	720.131	0	180.033	360.065	0	#DIV/0!
P17540	CKMT2	Creatine kinase S-type, mitochondrial OS=Homo sapiens GN=CKMT2 PE=1 SV=2 - [KCRS_HUMAN]	0	0	0	0	0	0	0	0	672.867	0	168.217	336.433	0	#DIV/0!
Q969L2	MAL2	Protein MAL2 OS=Homo sapiens GN=MAL2 PE=1 SV=1 - [MAL2_HUMAN]	0	0	0	0	0	0	0	176.365	270.984	223.908	167.814	118.357	0	#DIV/0!
Q99578	RIT2	GTP-binding protein Rit2 OS=Homo sapiens GN=RIT2 PE=1 SV=1 - [RIT2_HUMAN]	0	0	0	0	0	0	0	72.6775	520.605	0	148.321	250.543	0	#DIV/0!
P56385	ATP5ME ATP5I ATP5K	ATP synthase subunit e, mitochondrial OS=Homo sapiens GN=ATP5I PE=1 SV=2 - [ATP5I_HUMAN]	0	0	0	0	0	0	0	166.813	0	214.723	95.3839	111.863	0	#DIV/0!
Q93050	ATP6V0A1 ATP6N1 ATP6N1A VPP1	V-type proton ATPase 116 kDa subunit a isoform 1 OS=Homo sapiens GN=ATP6V0A1 PE=1 SV=3 - [VPP1_HUMAN]	0	0	0	0	0	0	0	81.2977	203.489	86.9963	92.9458	83.7255	0	#DIV/0!
O00165	HAX1 HS1BP1	HCLS1-associated protein X-1 OS=Homo sapiens GN=HAX1 PE=1 SV=2 - [HAX1_HUMAN]	0	0	0	0	0	0	0	0	309.63	15.1014	81.1828	152.464	0	#DIV/0!
Q8NI60	COQ8A ADCK3 CABC1 PP265	Atypical kinase COQ8A, mitochondrial OS=Homo sapiens GN=COQ8A PE=1 SV=1 - [COQ8A_HUMAN]	0	0	0	0	0	0	0	97.4982	91.6338	104.63	73.4404	49.2478	0	#DIV/0!
O00767	SCD	Acyl-CoA desaturase OS=Homo sapiens GN=SCD PE=1 SV=2 - [ACOD_HUMAN]	0	0	0	0	0	0	0	0	286.501	0	71.6254	143.251	0	#DIV/0!
Q86X29	LSR LISCH	Lipolysis-stimulated lipoprotein receptor OS=Homo sapiens GN=LSR PE=1 SV=4 - [LSR_HUMAN]	0	0	0	0	0	0	0	43.6382	130.619	70.6246	61.2206	54.6557	0	#DIV/0!
Q96JB2	COG3 SEC34	Conserved oligomeric Golgi complex subunit 3 OS=Homo sapiens GN=COG3 PE=1 SV=3 - [COG3_HUMAN]	0	0	0	0	0	0	0	0	0	238.995	59.7489	119.498	0	#DIV/0!
P04798	CYP1A1	Cytochrome P450 1A1 OS=Homo sapiens GN=CYP1A1 PE=1 SV=1 - [CP1A1_HUMAN]	0	0	0	0	0	0	0	224.988	0	0	56.2471	112.494	0	#DIV/0!
Q96MM7	HS6ST2 PSEC0092	Heparan-sulfate 6-O-sulfotransferase 2 OS=Homo sapiens GN=HS6ST2 PE=2 SV=2 - [H6ST2_HUMAN]	0	0	0	0	0	0	0	220.988	0	0	55.2469	110.494	0	#DIV/0!
P62341	SELENOT SELT UNQ150/PRO176	Thioredoxin reductase-like selenoprotein T OS=Homo sapiens GN=SELENOT PE=1 SV=2 - [SELT_HUMAN]	0	0	0	0	0	0	0	86.0727	0	120.15	51.5556	61.1352	0	#DIV/0!
P25098	ADRBK1	Beta-adrenergic receptor kinase 1 OS=Homo sapiens GN=ADRBK1 PE=1 SV=2 - [ARBK1_HUMAN]	0	0	0	0	0	0	0	0	199.729	0	49.9324	99.8647	0	#DIV/0!
Q14574	DSC3	Desmocollin-3 OS=Homo sapiens GN=DSC3 PE=1 SV=3 - [DSC3_HUMAN]	0	0	0	0	0	0	0	62.8641	132.206	0	48.7675	63.0271	0	#DIV/0!
O75880	SCO1 SCOD1	Protein SCO1 homolog, mitochondrial OS=Homo sapiens GN=SCO1 PE=1 SV=1 - [SCO1_HUMAN]	0	0	0	0	0	0	0	0	0	174.009	43.5023	87.0045	0	#DIV/0!
Q9HBI6	CYP4F11	Phylloquinone omega-hydroxylase CYP4F11 OS=Homo sapiens GN=CYP4F11 PE=1 SV=3 - [CP4FB_HUMAN]	0	0	0	0	0	0	0	0	0	157.248	39.312	78.624	0	#DIV/0!
Q9Y6M9	NDUFB9 LYRM3 UQOR22	NADH dehydrogenase [ubiquinone] 1 beta subcomplex subunit 9 OS=Homo sapiens GN=NDUFB9 PE=1 SV=3 - [NDUB9_HUMAN]	0	0	0	0	0	0	0	148.952	0	0	37.238	74.4761	0	#DIV/0!
Q9BQL6	FERMT1 C20orf42 KIND1 URP1	Fermitin family homolog 1 OS=Homo sapiens GN=FERMT1 PE=1 SV=1 - [FERM1_HUMAN]	0	0	0	0	0	0	0	0	105.002	35.5906	35.1481	49.4993	0	#DIV/0!
Q16787	LAMA3 LAMNA	Laminin subunit alpha-3 OS=Homo sapiens GN=LAMA3 PE=1 SV=2 - [LAMA3_HUMAN]	0	0	0	0	0	0	0	0	0	140.213	35.0533	70.1066	0	#DIV/0!
O75431	MTX2	Metaxin-2 OS=Homo sapiens GN=MTX2 PE=1 SV=1 - [MTX2_HUMAN]	0	0	0	0	0	0	0	68.4635	0	69.7564	34.555	39.9041	0	#DIV/0!
Q02487	DSC2	Desmocollin-2 OS=Homo sapiens GN=DSC2 PE=1 SV=1 - [DSC2_HUMAN]	0	0	0	0	0	0	0	0	132.206	0	33.0515	66.103	0	#DIV/0!
P35240	NF2	Merlin OS=Homo sapiens GN=NF2 PE=1 SV=1 - [MERL_HUMAN]	0	0	0	0	0	0	0	88.7003	41.633	0	32.5833	42.2467	0	#DIV/0!
Q7Z3Q1	SLC46A3	Solute carrier family 46 member 3 OS=Homo sapiens GN=SLC46A3 PE=2 SV=1 - [S46A3_HUMAN]	0	0	0	0	0	0	0	0	128.176	0	32.0441	64.0882	0	#DIV/0!
P10696	ALPPL2	Alkaline phosphatase, placental-like OS=Homo sapiens GN=ALPPL2 PE=2 SV=4 - [PPBN_HUMAN]	0	0	0	0	0	0	0	0	127.031	0	31.7578	63.5156	0	#DIV/0!
P03915	MT-ND5 MTND5 NADH5 ND5	NADH-ubiquinone oxidoreductase chain 5 OS=Homo sapiens GN=MT-ND5 PE=1 SV=2 - [NU5M_HUMAN]	0	0	0	0	0	0	0	0	0	121.819	30.4548	60.9097	0	#DIV/0!
Q9Y5Y6	ST14 PRSS14 SNC19 TADG15	Suppressor of tumorigenicity 14 protein OS=Homo sapiens GN=ST14 PE=1 SV=2 - [ST14_HUMAN]	0	0	0	0	0	0	0	0	65.0224	53.262	29.5711	34.4817	0	#DIV/0!
O15438	ABCC3 CMOAT2 MLP2 MRP3	Canalicular multispecific organic anion transporter 2 OS=Homo sapiens GN=ABCC3 PE=1 SV=3 - [MRP3_HUMAN]	0	0	0	0	0	0	0	43.9651	0	69.7071	28.4181	34.4561	0	#DIV/0!
Q13554	CAMK2B	Calcium/calmodulin-dependent protein kinase type II subunit beta OS=Homo sapiens GN=CAMK2B PE=1 SV=3 - [KCC2B_HUMAN]	0	0	0	0	0	0	0	0	110.366	0	27.5915	55.1831	0	#DIV/0!
P98172	EFNB1 EFL3 EPLG2 LERK2	Ephrin-B1 OS=Homo sapiens GN=EFNB1 PE=1 SV=1 - [EFNB1_HUMAN]	0	0	0	0	0	0	0	0	54.6565	51.1805	26.4592	30.5854	0	#DIV/0!
Q9NRZ7	AGPAT3	1-acyl-sn-glycerol-3-phosphate acyltransferase gamma OS=Homo sapiens GN=AGPAT3 PE=1 SV=1 - [PLCC_HUMAN]	0	0	0	0	0	0	0	0	90.2535	0	22.5634	45.1267	0	#DIV/0!
Q9Y6A9	SPCS1 SPC12 HSPC033	Signal peptidase complex subunit 1 OS=Homo sapiens GN=SPCS1 PE=1 SV=4 - [SPCS1_HUMAN]	0	0	0	0	0	0	0	0	0	86.0104	21.5026	43.0052	0	#DIV/0!
P03891	MT-ND2	NADH-ubiquinone oxidoreductase chain 2 OS=Homo sapiens GN=MT-ND2 PE=1 SV=2 - [NU2M_HUMAN]	0	0	0	0	0	0	0	0	84.0879	0	21.022	42.044	0	#DIV/0!
P15529	CD46	Membrane cofactor protein OS=Homo sapiens GN=CD46 PE=1 SV=3 - [MCP_HUMAN]	0	0	0	0	0	0	0	0	81.3447	0	20.3362	40.6723	0	#DIV/0!
P43003	SLC1A3 EAAT1 GLAST GLAST1	Excitatory amino acid transporter 1 OS=Homo sapiens GN=SLC1A3 PE=1 SV=1 - [EAA1_HUMAN]	0	0	0	0	0	0	0	0	38.0668	39.9578	19.5062	22.537	0	#DIV/0!
Q12884	FAP	Prolyl endopeptidase FAP OS=Homo sapiens GN=FAP PE=1 SV=5 - [SEPR_HUMAN]	0	0	0	0	0	0	0	0	77.5294	0	19.3824	38.7647	0	#DIV/0!
E9PQ53	NDUFC2-KCTD14	NADH dehydrogenase [ubiquinone] 1 subunit C2, isoform 2 OS=Homo sapiens GN=NDUFC2-KCTD14 PE=1 SV=1 - [NDUCR_HUMAN]	0	0	0	0	0	0	0	73.7151	0	0	18.4288	36.8576	0	#DIV/0!
Q86Y39	NDUFA11	NADH dehydrogenase [ubiquinone] 1 alpha subcomplex subunit 11 OS=Homo sapiens GN=NDUFA11 PE=1 SV=3 - [NDUAB_HUMAN]	0	0	0	0	0	0	0	66.8642	0	0	16.716	33.4321	0	#DIV/0!
Q6NSJ5	LRRC8E	Volume-regulated anion channel subunit LRRC8E OS=Homo sapiens GN=LRRC8E PE=1 SV=2 - [LRC8E_HUMAN]	0	0	0	0	0	0	0	0	0	63.0641	15.766	31.5321	0	#DIV/0!
Q96AA3	RFT1	Protein RFT1 homolog OS=Homo sapiens GN=RFT1 PE=1 SV=1 - [RFT1_HUMAN]	0	0	0	0	0	0	0	0	0	62.16	15.54	31.08	0	#DIV/0!
O43819	SCO2	Protein SCO2 homolog, mitochondrial OS=Homo sapiens GN=SCO2 PE=1 SV=3 - [SCO2_HUMAN]	0	0	0	0	0	0	0	0	0	60.7407	15.1852	30.3703	0	#DIV/0!
O75380	NDUFS6	NADH dehydrogenase [ubiquinone] iron-sulfur protein 6, mitochondrial OS=Homo sapiens GN=NDUFS6 PE=1 SV=1 - [NDUS6_HUMAN]	0	0	0	0	0	0	0	58.1671	0	0	14.5418	29.0836	0	#DIV/0!
Q13057	COASY PSEC0106	Bifunctional coenzyme A synthase OS=Homo sapiens GN=COASY PE=1 SV=4 - [COASY_HUMAN]	0	0	0	0	0	0	0	57.6972	0	0	14.4243	28.8486	0	#DIV/0!
Q9NS93	TM7SF3	Transmembrane 7 superfamily member 3 OS=Homo sapiens GN=TM7SF3 PE=2 SV=1 - [TM7S3_HUMAN]	0	0	0	0	0	0	0	0	55.8358	0	13.959	27.9179	0	#DIV/0!
Q9H1K4	SLC25A18	Mitochondrial glutamate carrier 2 OS=Homo sapiens GN=SLC25A18 PE=1 SV=1 - [GHC2_HUMAN]	0	0	0	0	0	0	0	0	55.2532	0	13.8133	27.6266	0	#DIV/0!
O75051	PLXNA2 KIAA0463 OCT PLXN2 UNQ209/PRO235	Plexin-A2 OS=Homo sapiens GN=PLXNA2 PE=1 SV=4 - [PLXA2_HUMAN]	0	0	0	0	0	0	0	0	0	55.2528	13.8132	27.6264	0	#DIV/0!
Q8WV93	AFG1L AFG1 LACE1	AFG1-like ATPase OS=Homo sapiens GN=AFG1L PE=1 SV=2 - [AFG1L_HUMAN]	0	0	0	0	0	0	0	0	0	55.1646	13.7911	27.5823	0	#DIV/0!
Q9H0T7	RAB17	Ras-related protein Rab-17 OS=Homo sapiens GN=RAB17 PE=1 SV=2 - [RAB17_HUMAN]	0	0	0	0	0	0	0	0	0	54.5056	13.6264	27.2528	0	#DIV/0!
Q96L46	CAPNS2	Calpain small subunit 2 OS=Homo sapiens GN=CAPNS2 PE=2 SV=2 - [CPNS2_HUMAN]	0	0	0	0	0	0	0	53.8694	0	0	13.4673	26.9347	0	#DIV/0!
O75800	ZMYND10 BLU LUCA12.4	Zinc finger MYND domain-containing protein 10 OS=Homo sapiens GN=ZMYND10 PE=1 SV=2 - [ZMY10_HUMAN]	0	0	0	0	0	0	0	0	0	53.5006	13.3752	26.7503	0	#DIV/0!
O43633	CHMP2A	Charged multivesicular body protein 2a OS=Homo sapiens GN=CHMP2A PE=1 SV=1 - [CHM2A_HUMAN]	0	0	0	0	0	0	0	0	53.0469	0	13.2617	26.5235	0	#DIV/0!
Q6ZMG9	CERS6 LASS6	Ceramide synthase 6 OS=Homo sapiens GN=CERS6 PE=1 SV=1 - [CERS6_HUMAN]	0	0	0	0	0	0	0	52.3904	0	0	13.0976	26.1952	0	#DIV/0!
P56937	HSD17B7	3-keto-steroid reductase OS=Homo sapiens GN=HSD17B7 PE=1 SV=1 - [DHB7_HUMAN]	0	0	0	0	0	0	0	0	49.618	0	12.4045	24.809	0	#DIV/0!
Q8N1S5	SLC39A11	Zinc transporter ZIP11 OS=Homo sapiens GN=SLC39A11 PE=2 SV=3 - [S39AB_HUMAN]	0	0	0	0	0	0	0	0	48.0571	0	12.0143	24.0286	0	#DIV/0!
Q6Y288	B3GLCT	Beta-1,3-glucosyltransferase OS=Homo sapiens GN=B3GLCT PE=1 SV=2 - [B3GLT_HUMAN]	0	0	0	0	0	0	0	0	45.7001	0	11.425	22.85	0	#DIV/0!
Q92903	CDS1 CDS	Phosphatidate cytidylyltransferase 1 OS=Homo sapiens GN=CDS1 PE=2 SV=2 - [CDS1_HUMAN]	0	0	0	0	0	0	0	45.1929	0	0	11.2982	22.5964	0	#DIV/0!
P49754	VPS41	Vacuolar protein sorting-associated protein 41 homolog OS=Homo sapiens GN=VPS41 PE=1 SV=3 - [VPS41_HUMAN]	0	0	0	0	0	0	0	18.2111	0	25.3129	10.881	12.8945	0	#DIV/0!
P21397	MAOA	Amine oxidase [flavin-containing] A OS=Homo sapiens GN=MAOA PE=1 SV=1 - [AOFA_HUMAN]	0	0	0	0	0	0	0	41.9219	0	0	10.4805	20.9609	0	#DIV/0!
Q96SK2	TMEM209	Transmembrane protein 209 OS=Homo sapiens GN=TMEM209 PE=1 SV=2 - [TM209_HUMAN]	0	0	0	0	0	0	0	0	0	41.5344	10.3836	20.7672	0	#DIV/0!
O15355	PPM1G PPM1C	Protein phosphatase 1G OS=Homo sapiens GN=PPM1G PE=1 SV=1 - [PPM1G_HUMAN]	0	0	0	0	0	0	0	40.8716	0	0	10.2179	20.4358	0	#DIV/0!
Q9BW60	ELOVL1 SSC1 CGI-88	Elongation of very long chain fatty acids protein 1 OS=Homo sapiens GN=ELOVL1 PE=1 SV=1 - [ELOV1_HUMAN]	0	0	0	0	0	0	0	0	0	39.161	9.79025	19.5805	0	#DIV/0!
Q8IWB1	ITPRIP DANGER KIAA1754	Inositol 1,4,5-trisphosphate receptor-interacting protein OS=Homo sapiens GN=ITPRIP PE=1 SV=1 - [IPRI_HUMAN]	0	0	0	0	0	0	0	37.7925	0	0	9.44812	18.8962	0	#DIV/0!
Q9Y2C4	EXOG ENDOGL1 ENDOGL2 ENGL	Nuclease EXOG, mitochondrial OS=Homo sapiens GN=EXOG PE=1 SV=2 - [EXOG_HUMAN]	0	0	0	0	0	0	0	0	0	37.2013	9.30032	18.6006	0	#DIV/0!
P55789	GFER ALR HERV1 HPO	FAD-linked sulfhydryl oxidase ALR OS=Homo sapiens GN=GFER PE=1 SV=2 - [ALR_HUMAN]	0	0	0	0	0	0	0	36.422	0	0	9.10549	18.211	0	#DIV/0!
Q8TEQ8	PIGO UNQ632/PRO1249	GPI ethanolamine phosphate transferase 3 OS=Homo sapiens GN=PIGO PE=1 SV=3 - [PIGO_HUMAN]	0	0	0	0	0	0	0	5.2538	0	31.1494	9.10079	14.9062	0	#DIV/0!
P51687	SUOX	Sulfite oxidase, mitochondrial OS=Homo sapiens GN=SUOX PE=1 SV=2 - [SUOX_HUMAN]	0	0	0	0	0	0	0	35.7438	0	0	8.93594	17.8719	0	#DIV/0!
P48059	LIMS1	LIM and senescent cell antigen-like-containing domain protein 1 OS=Homo sapiens GN=LIMS1 PE=1 SV=4 - [LIMS1_HUMAN]	0	0	0	0	0	0	0	0	34.8179	0	8.70447	17.4089	0	#DIV/0!
O96011	PEX11B	Peroxisomal membrane protein 11B OS=Homo sapiens GN=PEX11B PE=1 SV=1 - [PX11B_HUMAN]	0	0	0	0	0	0	0	33.4097	0	0	8.35243	16.7049	0	#DIV/0!
Q8IWE4	DCUN1D3 SCCRO3	DCN1-like protein 3 OS=Homo sapiens GN=DCUN1D3 PE=1 SV=1 - [DCNL3_HUMAN]	0	0	0	0	0	0	0	0	0	33.3569	8.33923	16.6785	0	#DIV/0!
Q8IZU8	DSEL C18orf4 NCAG1	Dermatan-sulfate epimerase-like protein OS=Homo sapiens GN=DSEL PE=2 SV=2 - [DSEL_HUMAN]	0	0	0	0	0	0	0	31.3551	0	0	7.83877	15.6775	0	#DIV/0!
Q9Y426	C2CD2 C21orf25 C21orf258 TMEM24L	C2 domain-containing protein 2 OS=Homo sapiens GN=C2CD2 PE=1 SV=2 - [C2CD2_HUMAN]	0	0	0	0	0	0	0	11.7342	0	19.2527	7.74674	9.45713	0	#DIV/0!
Q96T37	RBM15 OTT OTT1	Putative RNA-binding protein 15 OS=Homo sapiens GN=RBM15 PE=1 SV=2 - [RBM15_HUMAN]	0	0	0	0	0	0	0	0	0	29.4023	7.35058	14.7012	0	#DIV/0!
Q9NZD8	SPG21 ACP33 BM-019 GL010	Maspardin OS=Homo sapiens GN=SPG21 PE=1 SV=1 - [SPG21_HUMAN]	0	0	0	0	0	0	0	28.8195	0	0	7.20487	14.4097	0	#DIV/0!
Q9H1X3	DNAJC25	DnaJ homolog subfamily C member 25 OS=Homo sapiens GN=DNAJC25 PE=1 SV=1 - [DJC25_HUMAN]	0	0	0	0	0	0	0	0	0	27.0338	6.75844	13.5169	0	#DIV/0!
Q92508	PIEZO1	Piezo-type mechanosensitive ion channel component 1 OS=Homo sapiens GN=PIEZO1 PE=1 SV=4 - [PIEZ1_HUMAN]	0	0	0	0	0	0	0	0	27.0267	0	6.75668	13.5134	0	#DIV/0!
Q9GZU1	MCOLN1	Mucolipin-1 OS=Homo sapiens GN=MCOLN1 PE=1 SV=1 - [MCLN1_HUMAN]	0	0	0	0	0	0	0	0	25.803	0	6.45075	12.9015	0	#DIV/0!
P49662	CASP4 ICH2	Caspase-4 OS=Homo sapiens GN=CASP4 PE=1 SV=1 - [CASP4_HUMAN]	0	0	0	0	0	0	0	0	0	25.5124	6.37811	12.7562	0	#DIV/0!
Q9Y5U8	MPC1 BRP44L CGI-129 HSPC040 PNAS-115	Mitochondrial pyruvate carrier 1 OS=Homo sapiens GN=MPC1 PE=1 SV=1 - [MPC1_HUMAN]	0	0	0	0	0	0	0	0	0	25.1429	6.28573	12.5715	0	#DIV/0!
Q9BY50	SEC11C SEC11L3 SPC21 SPCS4C	Signal peptidase complex catalytic subunit SEC11C OS=Homo sapiens GN=SEC11C PE=1 SV=3 - [SC11C_HUMAN]	0	0	0	0	0	0	0	0	0	25.0361	6.25901	12.518	0	#DIV/0!
Q9UM54	MYO6 KIAA0389	Unconventional myosin-VI OS=Homo sapiens GN=MYO6 PE=1 SV=4 - [MYO6_HUMAN]	0	0	0	0	0	0	0	24.1643	0	0	6.04109	12.0822	0	#DIV/0!
Q7Z412	PEX26	Peroxisome assembly protein 26 OS=Homo sapiens GN=PEX26 PE=1 SV=2 - [PEX26_HUMAN]	0	0	0	0	0	0	0	0	0	23.9919	5.99797	11.9959	0	#DIV/0!
Q9H9E3	COG4	Conserved oligomeric Golgi complex subunit 4 OS=Homo sapiens GN=COG4 PE=1 SV=3 - [COG4_HUMAN]	0	0	0	0	0	0	0	0	23.675	0	5.91876	11.8375	0	#DIV/0!
P78329	CYP4F2	Phylloquinone omega-hydroxylase CYP4F2 OS=Homo sapiens GN=CYP4F2 PE=1 SV=1 - [CP4F2_HUMAN]	0	0	0	0	0	0	0	23.1223	0	0	5.78057	11.5611	0	#DIV/0!
Q9Y2P4	SLC27A6 ACSVL2 FACVL2 FATP1	Long-chain fatty acid transport protein 6 OS=Homo sapiens GN=SLC27A6 PE=2 SV=1 - [S27A6_HUMAN]	0	0	0	0	0	0	0	0	0	22.774	5.6935	11.387	0	#DIV/0!
Q02127	DHODH	Dihydroorotate dehydrogenase (quinone), mitochondrial OS=Homo sapiens GN=DHODH PE=1 SV=3 - [PYRD_HUMAN]	0	0	0	0	0	0	0	22.3454	0	0	5.58635	11.1727	0	#DIV/0!
Q9NVH1	DNAJC11	DnaJ homolog subfamily C member 11 OS=Homo sapiens GN=DNAJC11 PE=1 SV=2 - [DJC11_HUMAN]	0	0	0	0	0	0	0	0	0	22.0542	5.51354	11.0271	0	#DIV/0!
Q5VT66	MARC1 MOSC1	Mitochondrial amidoxime-reducing component 1 OS=Homo sapiens GN=MARC1 PE=1 SV=1 - [MARC1_HUMAN]	0	0	0	0	0	0	0	22.0459	0	0	5.51147	11.0229	0	#DIV/0!
Q9P2W3	GNG13	Guanine nucleotide-binding protein G(I)/G(S)/G(O) subunit gamma-13 OS=Homo sapiens GN=GNG13 PE=1 SV=1 - [GBG13_HUMAN]	0	0	0	0	0	0	0	21.7131	0	0	5.42827	10.8565	0	#DIV/0!
Q11206	ST3GAL4 CGS23 NANTA3 SIAT4C STZ	CMP-N-acetylneuraminate-beta-galactosamide-alpha-2,3-sialyltransferase 4 OS=Homo sapiens GN=ST3GAL4 PE=2 SV=1 - [SIA4C_HUMAN]	0	0	0	0	0	0	0	20.0505	0	0	5.01262	10.0252	0	#DIV/0!
P03905	MT-ND4 MTND4 NADH4 ND4	NADH-ubiquinone oxidoreductase chain 4 OS=Homo sapiens GN=MT-ND4 PE=1 SV=1 - [NU4M_HUMAN]	0	0	0	0	0	0	0	0	0	19.3642	4.84105	9.68211	0	#DIV/0!
O75351	VPS4B SKD1 VPS42 MIG1	Vacuolar protein sorting-associated protein 4B OS=Homo sapiens GN=VPS4B PE=1 SV=2 - [VPS4B_HUMAN]	0	0	0	0	0	0	0	19.1169	0	0	4.77922	9.55844	0	#DIV/0!
O60271	SPAG9 HSS KIAA0516 MAPK8IP4 SYD1 HLC6	C-Jun-amino-terminal kinase-interacting protein 4 OS=Homo sapiens GN=SPAG9 PE=1 SV=4 - [JIP4_HUMAN]	0	0	0	0	0	0	0	0	0	17.6801	4.42002	8.84005	0	#DIV/0!
Q9Y219	JAG2	Protein jagged-2 OS=Homo sapiens GN=JAG2 PE=1 SV=3 - [JAG2_HUMAN]	0	0	0	0	0	0	0	0	0	16.8669	4.21672	8.43343	0	#DIV/0!
Q12802	AKAP13 BRX HT31 LBC	A-kinase anchor protein 13 OS=Homo sapiens GN=AKAP13 PE=1 SV=2 - [AKP13_HUMAN]	0	0	0	0	0	0	0	14.3162	0	0	3.57906	7.15812	0	#DIV/0!
Q14642	INPP5A	Type I inositol 1,4,5-trisphosphate 5-phosphatase OS=Homo sapiens GN=INPP5A PE=1 SV=1 - [I5P1_HUMAN]	0	0	0	0	0	0	0	13.699	0	0	3.42474	6.84948	0	#DIV/0!
Q96GQ5	C16orf58	RUS1 family protein C16orf58 OS=Homo sapiens GN=C16orf58 PE=1 SV=2 - [RUS1_HUMAN]	0	0	0	0	0	0	0	0	0	12.3825	3.09564	6.19127	0	#DIV/0!
Q9NTN3	SLC35D1 KIAA0260 UGTREL7	UDP-glucuronic acid/UDP-N-acetylgalactosamine transporter OS=Homo sapiens GN=SLC35D1 PE=2 SV=1 - [S35D1_HUMAN]	0	0	0	0	0	0	0	0	0	11.0087	2.75217	5.50434	0	#DIV/0!
P50443	SLC26A2 DTD DTDST	Sulfate transporter OS=Homo sapiens GN=SLC26A2 PE=1 SV=2 - [S26A2_HUMAN]	0	0	0	0	0	0	0	10.8109	0	0	2.70272	5.40544	0	#DIV/0!
A8CG34	POM121C	Nuclear envelope pore membrane protein POM 121C OS=Homo sapiens GN=POM121C PE=1 SV=2 - [P121C_HUMAN]	0	0	0	0	0	0	0	10.5366	0	0	2.63414	5.26829	0	#DIV/0!
Q96E52	OMA1 MPRP1	Metalloendopeptidase OMA1, mitochondrial OS=Homo sapiens GN=OMA1 PE=1 SV=1 - [OMA1_HUMAN]	0	0	0	0	0	0	0	10.0817	0	0	2.52042	5.04085	0	#DIV/0!
O43150	ASAP2 DDEF2 KIAA0400	Arf-GAP with SH3 domain, ANK repeat and PH domain-containing protein 2 OS=Homo sapiens GN=ASAP2 PE=1 SV=3 - [ASAP2_HUMAN]	0	0	0	0	0	0	0	8.33203	0	0	2.08301	4.16601	0	#DIV/0!
